# Supplementary material for: Maternal Med12 safeguards trophoblast pluripotency and placental development
Source: Biol Reprod. 2026 Mar 24;114(5):1610–20. doi: 10.1093/biolre/ioag066 (PMC13175988; doi:10.1093/biolre/ioag066)
Supplement: ioag066_Supplementary_materials [file ioag066_supplementary_materials.zip]

Archive with 6 entries (6 files):
- Supplementary_materials_ioag066_Data_1.xlsx
- Supplementary_materials_ioag066_Data_2.xlsx
- Supplementary_materials_ioag066_Data_3.xlsx
- Supplementary_materials_ioag066_Data_4.xlsx
- Supplementary_materials_ioag066_Figures.pdf
- Supplementary_materials_ioag066_Tables.docx
