# Supplementary material for: Maternal Med12 safeguards trophoblast pluripotency and placental development
Source: Biol Reprod. 2026 Mar 24;114(5):1610–20. doi: 10.1093/biolre/ioag066 (PMC13175988; doi:10.1093/biolre/ioag066)
Supplement: ioag066_Supplementary_materials [file ioag066_supplementary_materials.zip › Supplementary_materials_ioag066_Data_1.xlsx]

## Sheet: D12 DESeq2 results
Ensembl.ID	Gene	baseMean	log2FoldChange	lfcSE	stat	pvalue	padj
ENSMUSG00000079487	Med12	371.513	-5.42129	0.30496	-17.7771	1.06388e-70	1.50134e-66
ENSMUSG00000029553	Tfec	87.5041	2.83864	0.3955	7.17734	7.10828e-13	5.0156e-09
ENSMUSG00000031765	Mt1	5718.24	7.38834	1.11948	6.59977	4.11799e-11	1.9371e-07
ENSMUSG00000067338	Tuba3b	255.919	-2.16599	0.353645	-6.12475	9.08252e-10	3.20431e-06
ENSMUSG00000036256	Igfbp7	263.017	-1.94703	0.335995	-5.79482	6.83963e-09	1.93042e-05
ENSMUSG00000042961	Egflam	152.885	-1.57738	0.280919	-5.61507	1.96488e-08	4.6214e-05
ENSMUSG00000032204	Aqp9	243.345	-1.41151	0.252957	-5.58005	2.40449e-08	4.84745e-05
ENSMUSG00000025202	Scd3	432.067	-1.41105	0.256138	-5.50894	3.61002e-08	6.36807e-05
ENSMUSG00000004266	Ptpn6	1118.23	0.889945	0.170768	5.21143	1.87391e-07	0.000293829
ENSMUSG00000050029	Rap2c	185.612	1.5501	0.300015	5.16675	2.38205e-07	0.000310145
ENSMUSG00000068113	Tesl1	455.39	-0.957831	0.185483	-5.16398	2.41751e-07	0.000310145
ENSMUSG00000028132	Tlcd4	259.909	1.39392	0.273907	5.08904	3.59886e-07	0.000423226
ENSMUSG00000066720	Cldn9	188.499	-1.58373	0.313727	-5.04812	4.46177e-07	0.000484342
ENSMUSG00000114654	Gm47918	265.846	-1.45546	0.299496	-4.85969	1.17569e-06	0.00118509
ENSMUSG00000034912	Mdga2	62.3049	-1.93455	0.401403	-4.81945	1.43951e-06	0.00135429
ENSMUSG00000086161	Gm15389	339.743	-1.02493	0.215923	-4.74675	2.0671e-06	0.00171594
ENSMUSG00000033542	Arhgef5	258.322	1.27133	0.267488	4.75286	2.00555e-06	0.00171594
ENSMUSG00000092354	Gm20548	1096.49	-0.828491	0.176478	-4.69459	2.67148e-06	0.00209444
ENSMUSG00000004951	Hspb1	145.414	-1.36289	0.291191	-4.68038	2.86337e-06	0.00212673
ENSMUSG00000034520	Gjc1	220.613	1.15451	0.251016	4.59935	4.23802e-06	0.00299035
ENSMUSG00000053062	Jam2	196.072	-1.67514	0.367086	-4.56333	5.03482e-06	0.00317955
ENSMUSG00000090714	Zscan4d	55.6882	-1.9938	0.436953	-4.56296	5.04365e-06	0.00317955
ENSMUSG00000105593	Gm42952	290.75	-1.66141	0.364563	-4.55728	5.18208e-06	0.00317955
ENSMUSG00000028378	Ptgr1	406.235	-1.01601	0.225881	-4.498	6.85966e-06	0.00395089
ENSMUSG00000028766	Alpl	94.9983	-1.40781	0.313827	-4.48594	7.25917e-06	0.00395089
ENSMUSG00000036231	Agr3	491.491	-1.05752	0.235771	-4.48536	7.27913e-06	0.00395089
ENSMUSG00000113666	Gm35725	581.479	0.782131	0.175702	4.45146	8.52864e-06	0.00445763
ENSMUSG00000018259	Prl8a2	79.4615	-1.47178	0.332496	-4.42645	9.57949e-06	0.00482806
ENSMUSG00000106378	Gm42945	155.583	-1.36742	0.310252	-4.40744	1.046e-05	0.00509006
ENSMUSG00000029660	Tex26	630.307	-1.19393	0.273791	-4.36074	1.29623e-05	0.00609748
ENSMUSG00000038304	Cd160	2151.64	-0.84762	0.194755	-4.35225	1.34749e-05	0.00613411
ENSMUSG00000022463	Srebf2	834.225	0.722412	0.168209	4.29474	1.749e-05	0.00747937
ENSMUSG00000035458	Tnni3	277.938	-1.30714	0.304356	-4.29477	1.74871e-05	0.00747937
ENSMUSG00000029094	Afap1	2609.4	0.702326	0.165869	4.23423	2.2934e-05	0.00951895
ENSMUSG00000015365	Mov10l1	1033.95	0.971439	0.231474	4.19675	2.70772e-05	0.0109175
ENSMUSG00000121373	Cyp2c53-ps	684.564	-1.12214	0.267857	-4.18933	2.79777e-05	0.0109672
ENSMUSG00000022542	Septin12	139.68	-1.29517	0.309697	-4.18206	2.88874e-05	0.0110178
ENSMUSG00000053441	Adamts19	133.132	-1.26859	0.30514	-4.15742	3.21856e-05	0.0119527
ENSMUSG00000043153	Crppa	119.265	1.34752	0.325278	4.14268	3.43264e-05	0.0124209
ENSMUSG00000049093	Il23r	79.5339	-1.64618	0.398024	-4.13587	3.53607e-05	0.0124753
ENSMUSG00000038668	Lpar1	628.728	-0.776258	0.188803	-4.11148	3.93138e-05	0.0135316
ENSMUSG00000037606	Osbpl5	621.609	1.19979	0.293812	4.08352	4.43578e-05	0.0149042
ENSMUSG00000044071	Tafa2	1323.29	-1.14809	0.284877	-4.03012	5.57489e-05	0.0171033
ENSMUSG00000022375	Dnaaf11	483.734	0.982483	0.243786	4.03011	5.57505e-05	0.0171033
ENSMUSG00000024227	Pdzph1	678.381	-1.08132	0.267914	-4.03607	5.43547e-05	0.0171033
ENSMUSG00000035142	Nubpl	678.991	-1.12163	0.277643	-4.03982	5.34915e-05	0.0171033
ENSMUSG00000114521	Gm48050	154.125	-1.78946	0.446335	-4.00924	6.09153e-05	0.0179091
ENSMUSG00000121225	Gm57457	1325.79	1.04934	0.261643	4.01056	6.05735e-05	0.0179091
ENSMUSG00000030237	Slco1a4	251.752	-0.842805	0.211141	-3.99167	6.56103e-05	0.0188958
ENSMUSG00000059956	Serpinb12	344.368	-1.02089	0.258587	-3.94795	7.88215e-05	0.0220894
ENSMUSG00000106743	Gm42847	502.633	0.850727	0.215652	3.94491	7.98299e-05	0.0220894
ENSMUSG00000030772	Dkk3	597.272	-1.14428	0.290991	-3.93236	8.41143e-05	0.0228273
ENSMUSG00000026686	Lmx1a	54.1113	-1.6338	0.417007	-3.91792	8.93164e-05	0.0237818
ENSMUSG00000061950	Ppp4r1	3951.61	0.628485	0.160605	3.91324	9.10656e-05	0.0237985
ENSMUSG00000021097	Clmn	147.755	1.35977	0.348762	3.89886	9.66458e-05	0.0243547
ENSMUSG00000032231	Anxa2	767.86	-0.652425	0.167207	-3.90189	9.54433e-05	0.0243547
ENSMUSG00000053219	Raet1e	153.318	-1.04869	0.271137	-3.86776	0.000109842	0.0271945
ENSMUSG00000100335	2310008N11Rik	129.969	-1.15058	0.298417	-3.85561	0.000115443	0.0275413
ENSMUSG00000110103	Zscan4-ps1	255.11	-0.81303	0.211168	-3.85015	0.000118045	0.0275413
ENSMUSG00000020564	Atxn7l1	402.684	1.12087	0.29128	3.84808	0.000119049	0.0275414
ENSMUSG00000029449	Rhof	518.443	-0.768555	0.199209	-3.85803	0.000114303	0.0275414
ENSMUSG00000103940	Gm38227	191.208	0.983559	0.256213	3.83883	0.000123622	0.027918
ENSMUSG00000107948	AA545190	2563.34	-0.871529	0.227148	-3.83683	0.000124634	0.027918
ENSMUSG00000025324	Atp10a	378.595	-0.948379	0.24776	-3.82781	0.000129289	0.0285082
ENSMUSG00000041075	Fzd7	362.903	-0.674224	0.176831	-3.81282	0.000137391	0.0298286
ENSMUSG00000045989	4930451I11Rik	412.274	-0.7694	0.202397	-3.80143	0.000143861	0.0307601
ENSMUSG00000040596	Pogk	328.101	0.839417	0.222063	3.78009	0.000156774	0.0330208
ENSMUSG00000031845	Bco1	448.233	1.23152	0.32624	3.7749	0.000160071	0.0332194
ENSMUSG00000022056	Adam7	382.013	0.993248	0.263835	3.76466	0.000166775	0.0336219
ENSMUSG00000030844	Rgs10	654.733	-0.788671	0.209414	-3.76608	0.00016583	0.0336219
ENSMUSG00000026585	Kifap3	463.771	1.03557	0.275339	3.76109	0.000169177	0.0336258
ENSMUSG00000015619	Gata3	297.396	-1.13284	0.301541	-3.75683	0.000172082	0.0337281
ENSMUSG00000041309	Nkx6-2	397.927	-0.733497	0.196283	-3.73694	0.000186274	0.034935
ENSMUSG00000073775	Kti12	1201.05	-0.540737	0.144701	-3.73693	0.000186281	0.034935
ENSMUSG00000091405	H4c14	159.16	1.07371	0.287232	3.73811	0.000185408	0.034935
ENSMUSG00000037270	Bltp1	3013.06	0.694543	0.185984	3.73443	0.000188142	0.034935
ENSMUSG00000037490	Slc2a12	104.881	-2.07864	0.557149	-3.73086	0.000190831	0.034974
ENSMUSG00000098284	A330093E20Rik	1087	-0.57049	0.153251	-3.7226	0.000197186	0.0356755
ENSMUSG00000028137	Celf3	74.9241	-1.14499	0.30905	-3.70487	0.000211503	0.0373091
ENSMUSG00000029682	Spam1	558.865	-0.873911	0.235874	-3.705	0.000211394	0.0373091
ENSMUSG00000005958	Ephb3	24.0619	-2.56296	0.694593	-3.68987	0.00022437	0.0390902
ENSMUSG00000017969	Ptgis	1919.67	-0.654724	0.177868	-3.68095	0.00023237	0.0399903
ENSMUSG00000033278	Ptprm	477.258	-0.713957	0.194276	-3.67496	0.000237888	0.0404466
ENSMUSG00000103301	Gm37804	133.861	-0.942078	0.257061	-3.66481	0.000247524	0.041584
ENSMUSG00000056380	Gpr50	70.1422	-1.45363	0.397413	-3.65773	0.000254461	0.0422465
ENSMUSG00000021508	Cxcl14	462.561	-0.668513	0.183209	-3.64891	0.000263359	0.0432153
ENSMUSG00000007080	Pole	2956.92	0.598979	0.164298	3.64568	0.000266683	0.0432578
ENSMUSG00000000402	Egfl6	414.852	-0.961307	0.264378	-3.63611	0.00027679	0.0438884
ENSMUSG00000111266	Gm30570	207.93	-0.835325	0.229709	-3.63645	0.000276426	0.0438884
ENSMUSG00000030785	Cox6a2	176.207	-1.09468	0.301804	-3.62713	0.000286585	0.0449365
ENSMUSG00000020100	Slc29a3	252.25	0.774018	0.213818	3.61999	0.000294614	0.0452356
ENSMUSG00000021983	Atp8a2	229.001	-0.763191	0.210842	-3.61974	0.000294903	0.0452356
ENSMUSG00000015812	Gnrh1	750.808	-0.876069	0.242623	-3.61082	0.000305227	0.045823
ENSMUSG00000026572	Tbx19	296.353	-1.12395	0.311109	-3.61273	0.000302991	0.045823
ENSMUSG00000049907	Rasl11b	515.686	-0.919521	0.25546	-3.59947	0.000318871	0.0464412
ENSMUSG00000015846	Rxra	1573.76	0.58156	0.161581	3.59918	0.000319217	0.0464412
ENSMUSG00000022347	A1bg	654.524	-0.854597	0.237198	-3.60289	0.000314695	0.0464412
ENSMUSG00000022203	Efs	54.032	1.8874	0.525046	3.59473	0.000324733	0.0467615
ENSMUSG00000117013	Gm30531	130.83	-1.13242	0.315406	-3.59035	0.00033024	0.0470542
ENSMUSG00000029101	Rgs12	3346.37	0.45212	0.126015	3.58784	0.000333434	0.0470542
ENSMUSG00000005686	Ampd3	4960.82	0.523012	0.146503	3.56997	0.000357023	0.0493952
ENSMUSG00000026354	Lct	64.7428	-1.26876	0.355266	-3.5713	0.000355214	0.0493952
ENSMUSG00000028523	Dynlt5	215.204	-1.18168	0.332701	-3.55179	0.000382625	0.0509397
ENSMUSG00000029093	Sorcs2	621.801	-0.823319	0.231503	-3.55641	0.000375951	0.0509397
ENSMUSG00000029762	Akr1b8	336.848	-0.818034	0.230176	-3.55395	0.000379496	0.0509397
ENSMUSG00000045709	Smkr-ps	73.754	1.70595	0.480006	3.55401	0.000379399	0.0509397
ENSMUSG00000021771	Vdac2	1810.67	-0.57912	0.163532	-3.54133	0.000398115	0.0525066
ENSMUSG00000058728	Cd300c	176.035	-0.914069	0.258333	-3.53834	0.000402652	0.0526131
ENSMUSG00000005501	Usp40	268.433	0.982584	0.278104	3.53316	0.000410628	0.0531631
ENSMUSG00000024130	Abca3	614.684	0.600246	0.170182	3.52709	0.000420155	0.053902
ENSMUSG00000004530	Coro1c	7045.64	0.46854	0.133176	3.51819	0.000434503	0.0552406
ENSMUSG00000045374	Wdr81	498.418	0.636549	0.181453	3.50807	0.000451375	0.0560024
ENSMUSG00000100627	A830008E24Rik	407.05	-0.832019	0.237217	-3.50741	0.000452488	0.0560024
ENSMUSG00000104956	4930429D17Rik	115.311	-1.14689	0.327202	-3.50514	0.000456369	0.0560024
ENSMUSG00000116792	D16Ertd519e	710.24	-0.704391	0.200777	-3.50833	0.000450938	0.0560024
ENSMUSG00000004677	Myo9b	3453.37	0.471849	0.134822	3.4998	0.00046561	0.0566438
ENSMUSG00000116469	Gm49448	149.064	-0.825663	0.236116	-3.49686	0.000470774	0.0567826
ENSMUSG00000105153	Gm3143	3106.48	-0.621492	0.178035	-3.49084	0.000481509	0.0575852
ENSMUSG00000050747	Trim15	432.791	-0.733531	0.210816	-3.47949	0.000502375	0.0593642
ENSMUSG00000075012	Fjx1	138.245	-1.00956	0.290253	-3.4782	0.000504798	0.0593642
ENSMUSG00000104572	Fbxw23	1626.8	-0.590232	0.170075	-3.47043	0.000519634	0.0601072
ENSMUSG00000113415	Gm3234	29.5657	-1.83897	0.529599	-3.47238	0.000515858	0.0601072
ENSMUSG00000071180	Smim15	634.546	-0.539429	0.155789	-3.46256	0.000535059	0.0613882
ENSMUSG00000073102	Drc1	75.7499	-1.3328	0.387098	-3.44306	0.000575179	0.0629439
ENSMUSG00000073565	Prr16	67.5921	1.38369	0.402377	3.4388	0.0005843	0.0629439
ENSMUSG00000108360	Gm36159	621.972	-0.549473	0.159603	-3.44275	0.000575836	0.0629439
ENSMUSG00000112891	Gm47391	126.135	1.28549	0.372851	3.44772	0.000565331	0.0629439
ENSMUSG00000020653	Klf11	3955.92	0.552858	0.160191	3.45124	0.000558026	0.0629439
ENSMUSG00000026442	Nfasc	347.695	0.867894	0.252349	3.43925	0.000583318	0.0629439
ENSMUSG00000026797	Stxbp1	1235.42	0.697836	0.202837	3.44038	0.000580909	0.0629439
ENSMUSG00000036110	Slc17a2	36.3726	-1.67651	0.486828	-3.44375	0.000573713	0.0629439
ENSMUSG00000047508	Mbd3l2	542.121	-1.17799	0.343893	-3.42545	0.000613781	0.0656188
ENSMUSG00000097612	Gm26509	24.5133	-1.91936	0.560785	-3.42262	0.0006202	0.0658065
ENSMUSG00000022391	Rangap1	2217.5	0.896442	0.262438	3.41583	0.000635884	0.0659824
ENSMUSG00000066036	Ubr4	2236.8	0.509548	0.149049	3.41867	0.00062929	0.0659824
ENSMUSG00000097604	Gm17322	198.092	-1.2529	0.366783	-3.41592	0.000635675	0.0659824
ENSMUSG00000031453	Rasa3	355.159	0.655817	0.192785	3.4018	0.00066943	0.0689562
ENSMUSG00000023169	Slc38a1	212.2	-1.14578	0.337187	-3.39806	0.000678648	0.0690387
ENSMUSG00000031153	Gripap1	655.217	0.564413	0.166125	3.39751	0.000680016	0.0690387
ENSMUSG00000024471	Myot	2435.63	0.98905	0.291289	3.39543	0.000685214	0.0690696
ENSMUSG00000025209	Twnk	2257.76	0.486692	0.143571	3.3899	0.00069918	0.0699775
ENSMUSG00000029061	Mmp23	241.456	-0.738435	0.21797	-3.38778	0.000704601	0.0700235
ENSMUSG00000000340	Dbt	123.65	-0.97687	0.288741	-3.38321	0.000716449	0.0706855
ENSMUSG00000022432	Smc1b	1325	0.958018	0.283415	3.38027	0.000724151	0.0706855
ENSMUSG00000114396	Gm31227	192.338	0.888055	0.26278	3.37946	0.00072629	0.0706855
ENSMUSG00000025153	Fasn	1281.56	0.773095	0.228975	3.37632	0.000734619	0.0710065
ENSMUSG00000034311	Kif4	19065.5	0.610876	0.18114	3.37241	0.000745145	0.0715339
ENSMUSG00000040433	Zbtb38	133.165	0.989268	0.294502	3.35912	0.000781909	0.0740557
ENSMUSG00000114178	Gm48656	80.6629	-1.03538	0.308112	-3.36041	0.000778263	0.0740557
ENSMUSG00000059108	Ifitm6	2062.43	-0.599246	0.179369	-3.34085	0.000835209	0.0775425
ENSMUSG00000021998	Lcp1	6741.35	0.934092	0.279365	3.34362	0.000826915	0.0775425
ENSMUSG00000033882	Rbm46	32.4821	2.2037	0.65949	3.34152	0.000833204	0.0775425
ENSMUSG00000113623	Gm48691	190.408	-0.934292	0.280031	-3.33638	0.000848764	0.078286
ENSMUSG00000022488	Nckap1l	267.031	-0.754579	0.226753	-3.32775	0.000875503	0.0788054
ENSMUSG00000029319	Coq2	905.05	-0.558999	0.168001	-3.32736	0.000876732	0.0788054
ENSMUSG00000044633	B530045E10Rik	126.116	-1.02682	0.30847	-3.32875	0.000872379	0.0788054
ENSMUSG00000110824	Gm48677	447.079	-0.745128	0.223756	-3.33009	0.000868175	0.0788054
ENSMUSG00000049606	Zfp644	3016.33	0.728441	0.219293	3.32177	0.000894488	0.0788938
ENSMUSG00000111815	Gm6018	718.463	0.507778	0.152846	3.32215	0.000893269	0.0788938
ENSMUSG00000032688	Malt1	284.339	1.08637	0.3268	3.32426	0.000886522	0.0788938
ENSMUSG00000036188	Ankmy2	207.724	0.909573	0.274207	3.31711	0.00090955	0.0792319
ENSMUSG00000115289	Gm49164	409.766	-0.703189	0.211892	-3.31862	0.000904618	0.0792319
ENSMUSG00000045518	Onecut3	77.4168	1.29207	0.390083	3.3123	0.00092533	0.0797903
ENSMUSG00000027004	Frzb	115.386	-1.32296	0.399629	-3.31046	0.000931411	0.0797903
ENSMUSG00000039158	Akna	116.085	1.00827	0.304612	3.31001	0.000932923	0.0797903
ENSMUSG00000019767	Ccdc170	319.652	0.641175	0.194174	3.30206	0.000959785	0.0807914
ENSMUSG00000027661	Slc2a10	377.296	-0.699952	0.212077	-3.30046	0.000965281	0.0807914
ENSMUSG00000039834	Zfp335	1729.51	0.5121	0.155191	3.2998	0.000967528	0.0807914
ENSMUSG00000064137	Rhox8	44.4117	-1.83952	0.557165	-3.30157	0.000961454	0.0807914
ENSMUSG00000051343	Rab11fip5	878.889	0.533707	0.161977	3.29495	0.000984395	0.0817163
ENSMUSG00000035517	Tdrd7	1499.21	0.50694	0.154031	3.29115	0.000997772	0.0818637
ENSMUSG00000037119	Fam91a1	2093.98	0.671236	0.203924	3.2916	0.00099618	0.0818637
ENSMUSG00000048399	Tprg	130.914	-1.07511	0.328066	-3.27711	0.00104875	0.0846447
ENSMUSG00000091345	Col6a5	1109.12	0.730688	0.223184	3.27393	0.00106061	0.0846447
ENSMUSG00000101308	Gm28989	129.633	-0.908346	0.277437	-3.27406	0.00106015	0.0846447
ENSMUSG00000108654	Gm9519	198.284	-0.929089	0.28422	-3.2689	0.00107965	0.0846447
ENSMUSG00000020721	Helz	467.6	0.980459	0.299768	3.27073	0.00107272	0.0846447
ENSMUSG00000023066	Rttn	8105.19	0.712542	0.217848	3.27082	0.00107235	0.0846447
ENSMUSG00000030060	Hmces	14799	-0.447932	0.136571	-3.27985	0.00103863	0.0846447
ENSMUSG00000039316	Rftn1	95.2526	-1.60287	0.490303	-3.26914	0.00107875	0.0846447
ENSMUSG00000085454	Grip1os3	1233.24	-0.540334	0.165838	-3.2582	0.0011212	0.0874161
ENSMUSG00000034795	Ccdc122	607.316	-0.568822	0.174672	-3.25651	0.0011279	0.0874558
ENSMUSG00000020889	Nr1d1	2048.94	-0.527682	0.162273	-3.25181	0.00114673	0.087474
ENSMUSG00000047098	Rnf31	646.991	0.554988	0.170558	3.25396	0.00113809	0.087474
ENSMUSG00000109993	Gm45659	45.7884	-1.31669	0.404858	-3.25222	0.00114509	0.087474
ENSMUSG00000025369	Smarcc2	1047.56	0.633865	0.195115	3.24867	0.00115946	0.0879691
ENSMUSG00000109286	Gm44541	576.869	-0.599019	0.184526	-3.24625	0.00116935	0.0880057
ENSMUSG00000015342	Xk	213.109	0.829582	0.255609	3.24551	0.00117241	0.0880057
ENSMUSG00000052533	Nup188	7080.98	0.539927	0.166555	3.24173	0.00118806	0.0887083
ENSMUSG00000030216	Wbp11	6573.93	0.404839	0.125089	3.23641	0.00121043	0.0899029
ENSMUSG00000027855	Sycp1	522.77	0.895919	0.276978	3.23462	0.00121805	0.0899952
ENSMUSG00000000804	Usp32	622.824	0.709182	0.219385	3.23259	0.00122675	0.0901658
ENSMUSG00000050534	Htr5b	672.309	-0.569759	0.17641	-3.22974	0.00123901	0.0905953
ENSMUSG00000106718	Gm20052	967.996	-0.637418	0.197826	-3.22211	0.00127251	0.092419
ENSMUSG00000003154	Foxj2	1647.41	0.532956	0.165609	3.21816	0.00129015	0.092419
ENSMUSG00000031220	Awat2	164.202	-0.745711	0.23162	-3.21955	0.00128392	0.092419
ENSMUSG00000032198	Dock6	322.772	0.865381	0.268785	3.21961	0.00128367	0.092419
ENSMUSG00000021874	4933413J09Rik	401.837	-0.689101	0.214637	-3.21054	0.00132485	0.0934814
ENSMUSG00000029547	Ints1	2928.4	0.564612	0.175831	3.2111	0.00132227	0.0934814
ENSMUSG00000103158	Gm31925	763.666	-0.656637	0.204474	-3.21136	0.0013211	0.0934814
ENSMUSG00000026447	Pik3c2b	924.356	0.506478	0.157862	3.20836	0.00133496	0.0936293
ENSMUSG00000038664	Herc1	769.352	0.611704	0.190727	3.20723	0.00134022	0.0936293
ENSMUSG00000028464	Tpm2	38.0145	-1.89584	0.591807	-3.20347	0.00135783	0.0943925
ENSMUSG00000021959	Lats2	119.756	1.25187	0.390978	3.20189	0.00136528	0.0944452
ENSMUSG00000003581	Rnf215	816.801	-0.608921	0.190526	-3.196	0.00139349	0.0949994
ENSMUSG00000025058	Tasl	309.08	-0.763502	0.238761	-3.19777	0.00138496	0.0949994
ENSMUSG00000034528	Hsd17b13	443.9	-0.6232	0.194911	-3.19736	0.0013869	0.0949994
ENSMUSG00000026589	Sec16b	131.349	-1.41702	0.443605	-3.19433	0.00140155	0.0950901
ENSMUSG00000029657	Hsph1	17709.1	0.415872	0.130288	3.19195	0.00141318	0.09542
ENSMUSG00000034330	Plcg2	3569.73	0.569709	0.178571	3.19038	0.00142084	0.0954804
ENSMUSG00000048776	Pthlh	227.957	-0.791549	0.248343	-3.18731	0.001436	0.096042
ENSMUSG00000030800	Prss8	255.568	-0.986266	0.310188	-3.17958	0.00147489	0.0963598
ENSMUSG00000038155	Gstp2	419.764	0.816755	0.256451	3.18484	0.00144836	0.0963598
ENSMUSG00000041020	Map7d2	481.461	0.983521	0.309101	3.18188	0.00146323	0.0963598
ENSMUSG00000043629	1700019D03Rik	164.613	-1.45174	0.45616	-3.18252	0.00145998	0.0963598
ENSMUSG00000114053	Gm35330	226.454	-0.818821	0.25748	-3.18013	0.00147209	0.0963598
ENSMUSG00000020183	Cpm	582.877	-0.646033	0.203277	-3.17809	0.00148247	0.0964087
ENSMUSG00000026697	Myoc	163.868	-0.937284	0.295295	-3.17406	0.00150321	0.0969579
ENSMUSG00000053161	Daw1	236.032	-0.925018	0.291456	-3.17378	0.00150466	0.0969579
ENSMUSG00000017978	Cadps2	1624.91	0.702121	0.221359	3.17186	0.00151464	0.097157
ENSMUSG00000028358	Zfp618	1822.66	0.598554	0.18903	3.16645	0.00154311	0.0985354
ENSMUSG00000053141	Ptprt	863.447	0.46239	0.146147	3.16388	0.00155682	0.0989632
ENSMUSG00000032359	Ctsh	6520.66	-0.435786	0.137853	-3.16124	0.001571	0.0994166
ENSMUSG00000099899	Gm28784	331.382	-0.839007	0.265743	-3.15721	0.00159284	0.100349
ENSMUSG00000075002	Ftdc1	15160.9	-0.38952	0.12348	-3.15452	0.00160761	0.100383
ENSMUSG00000027794	Sohlh2	594.337	1.15677	0.366605	3.15536	0.00160302	0.100383
ENSMUSG00000039452	Snx22	766.187	-0.888633	0.281981	-3.15139	0.00162494	0.101019
ENSMUSG00000021087	Rtn1	90.1119	1.59893	0.507802	3.14873	0.00163979	0.101494
ENSMUSG00000039131	Gipc2	938.742	-0.759468	0.241518	-3.14456	0.00166339	0.102506
ENSMUSG00000037347	Chst7	677.393	-0.656751	0.209512	-3.13466	0.00172051	0.105565
ENSMUSG00000038587	Akap12	9992.7	0.604075	0.192908	3.13142	0.00173964	0.106276
ENSMUSG00000085427	6430710C18Rik	777.504	-0.662093	0.211628	-3.12856	0.00175665	0.106394
ENSMUSG00000109844	Gm31816	211.654	-1.14513	0.365883	-3.12976	0.0017495	0.106394
ENSMUSG00000106538	Gm30301	142.941	-0.958124	0.306911	-3.12183	0.0017973	0.107019
ENSMUSG00000029763	Exoc4	1378.81	0.506578	0.162261	3.122	0.00179629	0.107019
ENSMUSG00000031609	Sap30	6504.56	-0.510181	0.163403	-3.12222	0.00179491	0.107019
ENSMUSG00000031865	Dctn1	2416.21	0.433054	0.13869	3.12245	0.0017935	0.107019
ENSMUSG00000072492	Gm10364	216.325	-0.738264	0.236819	-3.11741	0.00182446	0.108179
ENSMUSG00000053367	Epp13	552.351	-0.633374	0.203712	-3.10917	0.00187613	0.110778
ENSMUSG00000063694	Cycs	782.495	-0.532743	0.17151	-3.10618	0.00189518	0.111437
ENSMUSG00000107900	Gm5723	689.873	0.700117	0.225544	3.10413	0.00190839	0.111747
ENSMUSG00000001739	Cldn15	615.142	-1.08871	0.351976	-3.09313	0.00198055	0.112621
ENSMUSG00000022351	Sqle	1402.43	0.554586	0.178953	3.09905	0.00194141	0.112621
ENSMUSG00000026479	Lamc2	1922.94	0.515479	0.166384	3.09813	0.00194744	0.112621
ENSMUSG00000029168	Dpysl5	174.533	-0.835868	0.270176	-3.0938	0.00197614	0.112621
ENSMUSG00000030650	Tmc5	242.454	-0.759003	0.245744	-3.08859	0.00201108	0.112621
ENSMUSG00000035258	Abi3bp	1028.27	0.576649	0.186433	3.09305	0.00198108	0.112621
ENSMUSG00000050121	Opalin	567.525	-0.573856	0.185678	-3.0906	0.0019975	0.112621
ENSMUSG00000052852	Reep1	43.4877	-1.39767	0.45242	-3.08933	0.00200611	0.112621
ENSMUSG00000058550	Dppa4	210.615	-0.739855	0.239052	-3.09496	0.00196839	0.112621
ENSMUSG00000105427	Gm31678	46.828	-1.6417	0.531315	-3.08989	0.0020023	0.112621
ENSMUSG00000110006	Gm45490	130.181	-0.932235	0.301312	-3.09392	0.0019753	0.112621
ENSMUSG00000092416	Zfp141	843.29	0.763507	0.247639	3.08315	0.00204825	0.114248
ENSMUSG00000085126	Gm12589	112.933	-0.881313	0.286609	-3.07497	0.00210523	0.116965
ENSMUSG00000040270	Bach2	2568.4	-0.490993	0.160145	-3.06592	0.00216999	0.11728
ENSMUSG00000041720	Pi4ka	2782.6	0.570491	0.186568	3.05782	0.00222953	0.11728
ENSMUSG00000049119	Fam110b	789.774	-0.497435	0.162793	-3.05563	0.00224586	0.11728
ENSMUSG00000050503	Fbxl22	396.913	-0.579406	0.18858	-3.07247	0.00212293	0.11728
ENSMUSG00000068566	Myadm	2542.37	0.563513	0.183905	3.06414	0.00218293	0.11728
ENSMUSG00000096883	Shisa8	8055.04	-0.516899	0.169168	-3.05554	0.00224655	0.11728
ENSMUSG00000107887	Gm43950	1102.95	-0.747984	0.244378	-3.06076	0.00220774	0.11728
ENSMUSG00000109849	Gm45645	3475.25	0.513236	0.167916	3.05651	0.00223933	0.11728
ENSMUSG00000119965	Gm46120	720.88	-0.572145	0.186329	-3.07062	0.00213616	0.11728
ENSMUSG00000001911	Nfix	228.012	0.73586	0.240109	3.06469	0.00217895	0.11728
ENSMUSG00000006782	Cnp	126.137	-1.06098	0.346671	-3.06048	0.00220986	0.11728
ENSMUSG00000022951	Rcan1	1351.04	0.482225	0.157898	3.05403	0.00225791	0.11728
ENSMUSG00000027086	Fastkd1	945.561	0.473762	0.155035	3.05585	0.00224426	0.11728
ENSMUSG00000031351	Zfp185	45.5322	1.36723	0.447733	3.05368	0.0022605	0.11728
ENSMUSG00000031461	Myom2	1059.14	-0.78269	0.25504	-3.06889	0.00214853	0.11728
ENSMUSG00000032769	Trpa1	272.077	-0.859686	0.280061	-3.06964	0.00214316	0.11728
ENSMUSG00000033255	Gm5134	470.234	-0.843471	0.275984	-3.05623	0.00224137	0.11728
ENSMUSG00000037353	Letmd1	146.905	0.724865	0.23675	3.06174	0.00220058	0.11728
ENSMUSG00000022240	Ctnnd2	222.383	0.712399	0.233459	3.05149	0.00227708	0.117368
ENSMUSG00000087193	Gm14820	5842.51	-0.403957	0.13239	-3.05126	0.00227884	0.117369
ENSMUSG00000024055	Cyp4f13	39.1177	1.52548	0.500305	3.04909	0.00229533	0.117788
ENSMUSG00000006403	Adamts4	247.584	-0.669901	0.219944	-3.04578	0.00232079	0.118056
ENSMUSG00000016526	Dyrk3	151.119	-0.767282	0.252096	-3.04361	0.00233761	0.118056
ENSMUSG00000029361	Nos1	6931.68	0.466329	0.15313	3.04531	0.00232437	0.118056
ENSMUSG00000031446	Cul4a	4002.11	0.42082	0.138279	3.04327	0.00234024	0.118056
ENSMUSG00000038768	9130409I23Rik	663.08	-1.02628	0.337259	-3.04299	0.00234238	0.118056
ENSMUSG00000031204	Asb12	41.4947	-1.64023	0.539823	-3.03846	0.00237788	0.119419
ENSMUSG00000055942	Obox7	2978.28	-0.544609	0.179535	-3.03345	0.00241775	0.12006
ENSMUSG00000071340	Trappc3l	1060.7	-0.426458	0.140625	-3.03259	0.00242469	0.12006
ENSMUSG00000005107	Slc2a9	25.6742	-1.82585	0.601679	-3.03458	0.00240867	0.12006
ENSMUSG00000034157	Cipc	1073.05	0.567951	0.187156	3.03463	0.0024083	0.12006
ENSMUSG00000008398	Elk3	336.76	-0.94056	0.310376	-3.03039	0.00244241	0.120371
ENSMUSG00000028086	Fbxw7	562.158	0.521776	0.172221	3.02969	0.00244802	0.120371
ENSMUSG00000071359	Tbpl1	534.303	0.751215	0.248054	3.02844	0.00245819	0.120452
ENSMUSG00000019852	Arfgef3	2693.34	0.646518	0.214021	3.02082	0.00252092	0.123098
ENSMUSG00000020340	Cyfip2	590.824	-0.810311	0.269051	-3.01174	0.00259753	0.125967
ENSMUSG00000024050	Wiz	1522.51	0.504473	0.167494	3.01188	0.00259632	0.125967
ENSMUSG00000025007	Aldh18a1	431.248	-0.682295	0.226897	-3.00707	0.00263781	0.126615
ENSMUSG00000057751	Megf6	1371.87	0.454164	0.150968	3.00834	0.00262679	0.126615
ENSMUSG00000112533	Gm20758	42.7417	-1.30445	0.433738	-3.00746	0.00263445	0.126615
ENSMUSG00000112166	Gm47948	802.278	-0.745842	0.248124	-3.00592	0.00264776	0.126662
ENSMUSG00000022270	Retreg1	59.4623	1.68656	0.561925	3.0014	0.00268746	0.128126
ENSMUSG00000110976	Gm48093	342.921	-0.620294	0.206739	-3.00037	0.00269652	0.128126
ENSMUSG00000020407	Upp1	7619.31	-0.564324	0.188413	-2.99513	0.00274324	0.1287
ENSMUSG00000028068	Iqgap3	5632.76	0.502635	0.167829	2.99493	0.00274509	0.1287
ENSMUSG00000043940	Wdfy3	2284.97	0.61066	0.203769	2.99683	0.00272804	0.1287
ENSMUSG00000046679	C87436	1960.38	-0.449957	0.150117	-2.99737	0.0027232	0.1287
ENSMUSG00000032849	Abcc4	2826.28	0.451515	0.150874	2.99267	0.0027655	0.129228
ENSMUSG00000096916	Zfp850	140.601	0.769674	0.257433	2.98981	0.00279151	0.129585
ENSMUSG00000025666	Tmem47	699.201	-0.772334	0.258319	-2.98985	0.00279114	0.129585
ENSMUSG00000021253	Tgfb3	1920.97	-0.478476	0.160249	-2.98582	0.00282818	0.130004
ENSMUSG00000027804	Ppid	581.051	-0.489429	0.163812	-2.98774	0.00281048	0.130004
ENSMUSG00000091060	Myocos	3436.71	-0.460224	0.154133	-2.9859	0.00282749	0.130004
ENSMUSG00000072825	Cep170b	4775.75	0.45771	0.153454	2.98273	0.00285693	0.1309
ENSMUSG00000034647	Ankrd12	817.156	0.51252	0.171896	2.98157	0.00286778	0.130971
ENSMUSG00000117919	Gm41717	155.298	0.790621	0.26596	2.97271	0.00295187	0.134377
ENSMUSG00000021123	Rdh12	1121.52	-0.487304	0.164099	-2.96956	0.00298222	0.134888
ENSMUSG00000028514	Usp24	861.129	0.60664	0.20428	2.96965	0.00298141	0.134888
ENSMUSG00000074783	AU019990	88.5791	-0.998275	0.336328	-2.96816	0.00299589	0.135073
ENSMUSG00000049922	Slc35c1	1188.75	0.446299	0.150423	2.96695	0.00300766	0.135172
ENSMUSG00000004099	Dnmt1	198506	0.463531	0.156351	2.96469	0.00302991	0.135607
ENSMUSG00000039205	Ciz1	237.941	1.08762	0.366941	2.96401	0.00303655	0.135607
ENSMUSG00000041688	Amot	106.827	-0.794573	0.26836	-2.96084	0.00306799	0.136149
ENSMUSG00000028771	Ptpn12	304.377	-0.747987	0.2526	-2.96115	0.00306489	0.136149
ENSMUSG00000048388	Fam171b	105.399	-0.896852	0.303219	-2.95777	0.0030987	0.137081
ENSMUSG00000063142	Kcnma1	1028.88	0.585509	0.198064	2.95615	0.00311503	0.137373
ENSMUSG00000043230	Fam124b	124.358	-0.88958	0.301086	-2.95457	0.00313106	0.13765
ENSMUSG00000025261	Huwe1	1937.58	0.597897	0.202502	2.95255	0.00315166	0.137697
ENSMUSG00000027380	Acoxl	327.363	-0.708369	0.239868	-2.95317	0.00314531	0.137697
ENSMUSG00000033676	Gabrb3	306.375	0.791136	0.268095	2.95095	0.00316794	0.137981
ENSMUSG00000030340	Scnn1a	110.552	0.980628	0.332434	2.94984	0.00317937	0.138053
ENSMUSG00000031093	Dock11	847.652	0.757718	0.257129	2.94684	0.0032104	0.138973
ENSMUSG00000051879	Krt71	121.418	-1.06764	0.362792	-2.94284	0.00325219	0.140351
ENSMUSG00000087056	Gm14004	458.884	-0.955796	0.325188	-2.93921	0.0032905	0.141095
ENSMUSG00000022946	Dop1b	3157.64	0.608033	0.206929	2.93837	0.00329942	0.141095
ENSMUSG00000029322	Plac8	5013.95	-0.436757	0.148582	-2.93951	0.00328735	0.141095
ENSMUSG00000108604	Gm44850	75.973	-1.02818	0.350443	-2.93396	0.0033467	0.141583
ENSMUSG00000018548	Trim37	2515.71	0.52398	0.178616	2.93356	0.00335096	0.141583
ENSMUSG00000028433	Ubap2	14165.7	0.486979	0.165883	2.93569	0.00332811	0.141583
ENSMUSG00000037210	Fam193a	2637.14	0.510437	0.173942	2.93453	0.00334049	0.141583
ENSMUSG00000024044	Epb41l3	1066.04	-0.570037	0.194618	-2.929	0.00340058	0.142824
ENSMUSG00000057723	Krt33b	49.5674	1.4152	0.483058	2.92966	0.00339332	0.142824
ENSMUSG00000021340	Gpld1	113.655	1.16636	0.398552	2.9265	0.00342803	0.14355
ENSMUSG00000070777	Ceacam20	749.448	-0.840876	0.28749	-2.92489	0.00344581	0.14356
ENSMUSG00000073458	Smok2a	38.8432	-1.49196	0.510231	-2.92408	0.00345472	0.14356
ENSMUSG00000019817	Plagl1	856.307	-0.42562	0.145575	-2.92372	0.0034588	0.14356
ENSMUSG00000041431	Ccnb1	19696.5	-0.425386	0.145763	-2.91833	0.0035191	0.145497
ENSMUSG00000037072	Selenof	5709.27	-0.381508	0.130756	-2.91771	0.00352607	0.145497
ENSMUSG00000029178	Klf3	76.4586	1.25101	0.429005	2.91606	0.00354481	0.145844
ENSMUSG00000074061	Fbxw19	18116.3	-0.434123	0.149023	-2.91313	0.00357826	0.146792
ENSMUSG00000048960	Prex2	636.032	-0.876154	0.301056	-2.91027	0.00361116	0.147285
ENSMUSG00000074366	Obox5	23464.7	-0.472849	0.162438	-2.91095	0.00360333	0.147285
ENSMUSG00000028715	Cyp4a14	336.251	-0.546221	0.187749	-2.90931	0.00362224	0.147312
ENSMUSG00000057738	Sptan1	4958.81	0.66383	0.228747	2.90202	0.00370763	0.148352
ENSMUSG00000094295	Or10u4	144.113	1.15695	0.398596	2.90256	0.0037013	0.148352
ENSMUSG00000100294	1700034K08Rik	144.924	-0.990796	0.341218	-2.9037	0.0036878	0.148352
ENSMUSG00000027848	Olfml3	80.6319	-1.00704	0.346832	-2.90353	0.0036898	0.148353
ENSMUSG00000033295	Ptprf	4478.41	0.456561	0.157217	2.90401	0.00368412	0.148353
ENSMUSG00000036995	Asap3	140.506	0.800667	0.275926	2.90174	0.00371092	0.148353
ENSMUSG00000019899	Lama2	4669.08	0.509675	0.17589	2.89768	0.0037593	0.148603
ENSMUSG00000025190	Got1	627.14	0.595913	0.205544	2.8992	0.00374122	0.148603
ENSMUSG00000038365	Fbxo25	958.718	-0.423123	0.145988	-2.89835	0.00375137	0.148603
ENSMUSG00000071721	1700010D01Rik	154.175	-1.01289	0.349249	-2.9002	0.00372924	0.148603
ENSMUSG00000040563	Plppr2	39.1383	1.31685	0.454939	2.89456	0.00379685	0.149668
ENSMUSG00000026029	Casp8	663.958	-0.434602	0.150264	-2.89227	0.00382471	0.149929
ENSMUSG00000033253	Szt2	64.1159	0.979288	0.338523	2.89283	0.00381792	0.149929
ENSMUSG00000034813	Grip1	504.173	0.492099	0.170301	2.88959	0.00385746	0.150377
ENSMUSG00000039157	Eeig1	2076.69	0.471773	0.163239	2.89008	0.00385142	0.150377
ENSMUSG00000067773	Defb41	66.0792	-1.42333	0.493311	-2.88525	0.00391101	0.151627
ENSMUSG00000027363	Usp8	4431.16	0.455002	0.157687	2.88548	0.00390818	0.151627
ENSMUSG00000021221	Dpf3	3181.54	0.548139	0.190172	2.88233	0.00394745	0.15262
ENSMUSG00000115453	BC048602	255.131	-0.654396	0.227199	-2.88027	0.00397336	0.153202
ENSMUSG00000040713	Creg1	1389.05	-0.433136	0.150492	-2.87814	0.00400023	0.153593
ENSMUSG00000061802	Odad2	469.739	0.566972	0.197045	2.87737	0.00401008	0.153593
ENSMUSG00000064337	mt-Rnr1	3295.05	-0.617436	0.214772	-2.87484	0.00404227	0.153593
ENSMUSG00000068062	Gm14164	64.4209	-1.22432	0.425605	-2.87665	0.00401923	0.153593
ENSMUSG00000070034	Sp110	4606.69	0.497998	0.17317	2.87577	0.00403043	0.153593
ENSMUSG00000022180	Slc7a8	897.894	0.508788	0.177011	2.87433	0.0040488	0.153593
ENSMUSG00000114347	Gm47913	61.1797	-1.13697	0.396184	-2.8698	0.00410726	0.155393
ENSMUSG00000014504	Srp19	920.791	-0.452883	0.158067	-2.86513	0.00416834	0.155618
ENSMUSG00000048661	Lemd3	109.382	0.862561	0.300928	2.86634	0.00415254	0.155618
ENSMUSG00000080756	Gm12633	633.694	-0.71822	0.250613	-2.86585	0.00415895	0.155618
ENSMUSG00000114809	Atp5c1-ps	39.2216	-1.19375	0.416204	-2.86817	0.00412847	0.155618
ENSMUSG00000117221	Gm17830	3094.97	-0.448649	0.156542	-2.866	0.00415692	0.155618
ENSMUSG00000028970	Abcb1b	1461.29	-0.677265	0.236497	-2.86374	0.00418672	0.155892
ENSMUSG00000099474	1700097N02Rik	70.5645	-1.24511	0.435864	-2.85665	0.00428133	0.158547
ENSMUSG00000022425	Enpp2	500.412	-0.714122	0.250086	-2.8555	0.00429691	0.158547
ENSMUSG00000038102	Trappc11	2396.55	0.52689	0.184546	2.85505	0.00430297	0.158547
ENSMUSG00000038535	Zfp280d	1296.93	0.526521	0.184349	2.85611	0.00428861	0.158547
ENSMUSG00000041012	Cmtm8	112.117	-1.39699	0.48965	-2.85304	0.00433032	0.158726
ENSMUSG00000076617	Ighm	1178.74	-0.479434	0.16802	-2.85343	0.00432495	0.158726
ENSMUSG00000034902	Pip5k1c	2719.25	0.392986	0.137825	2.85134	0.00435359	0.159165
ENSMUSG00000109669	Gm45472	159.259	-0.784753	0.27533	-2.85023	0.00436875	0.159307
ENSMUSG00000021999	Cpb2	692.754	-0.438395	0.153905	-2.84847	0.00439304	0.15978
ENSMUSG00000071660	Ttc9c	4996.61	0.427832	0.150264	2.84721	0.00441047	0.160001
ENSMUSG00000085868	Gm13632	46.1119	-1.49426	0.525104	-2.84566	0.00443198	0.16036
ENSMUSG00000019689	Fmc1	376.646	-0.571771	0.201068	-2.84367	0.00445977	0.16036
ENSMUSG00000021367	Edn1	98.6345	-1.09245	0.384066	-2.84442	0.00444925	0.16036
ENSMUSG00000024105	Themis3	127.664	-1.25433	0.441164	-2.84324	0.00446581	0.16036
ENSMUSG00000034007	Scaper	1287.8	0.514067	0.180924	2.84134	0.00449245	0.160907
ENSMUSG00000022033	Pbk	684.496	-0.550264	0.193804	-2.83928	0.00452156	0.161401
ENSMUSG00000022155	Mroh2b	780.592	-0.515523	0.181602	-2.83875	0.0045291	0.161401
ENSMUSG00000108237	Gm19757	1723.4	-0.676412	0.238522	-2.83585	0.00457034	0.16246
ENSMUSG00000089728	Clec2f	123.696	-0.796314	0.281056	-2.8333	0.00460705	0.163354
ENSMUSG00000047517	Dmbt1	324.422	-0.668691	0.236108	-2.83214	0.00462373	0.163534
ENSMUSG00000021182	Ccdc88c	1640.56	0.604639	0.21373	2.82899	0.00466959	0.163677
ENSMUSG00000032816	Igdcc4	35.6654	-1.83316	0.648049	-2.82874	0.00467319	0.163677
ENSMUSG00000037217	Syn1	57.9315	1.4923	0.527563	2.82867	0.00467415	0.163677
ENSMUSG00000038762	Abcf1	2804.92	0.355475	0.125624	2.82968	0.00465952	0.163677
ENSMUSG00000070780	Rbm47	45.1351	-2.01055	0.711274	-2.82669	0.00470322	0.164287
ENSMUSG00000002847	Pla1a	1868.36	0.557489	0.197297	2.82563	0.00471871	0.164366
ENSMUSG00000085792	Gm15414	26.5163	-2.10842	0.746356	-2.82495	0.00472879	0.164366
ENSMUSG00000059323	Tonsl	2014.77	0.403125	0.142845	2.82211	0.00477084	0.165015
ENSMUSG00000027168	Pax6	164.043	0.638287	0.226139	2.82254	0.00476456	0.165015
ENSMUSG00000015599	Ttbk1	27.2907	-1.56162	0.55423	-2.81765	0.00483772	0.165948
ENSMUSG00000020986	Sec23a	5357.95	0.468226	0.166466	2.81274	0.00491206	0.165948
ENSMUSG00000021061	Sptb	44.8376	1.32847	0.47159	2.817	0.00484749	0.165948
ENSMUSG00000023262	Acy1	232.793	0.983516	0.349626	2.81305	0.00490743	0.165948
ENSMUSG00000026239	Pde6d	3575.16	-0.389885	0.138418	-2.81673	0.00485153	0.165948
ENSMUSG00000028454	Pigo	1251.37	0.46319	0.16467	2.81284	0.00491054	0.165948
ENSMUSG00000029314	Gpat3	1068.46	-1.94161	0.690344	-2.81253	0.00491542	0.165948
ENSMUSG00000030313	Dennd5b	182.564	0.72659	0.258137	2.81474	0.00488165	0.165948
ENSMUSG00000031740	Mmp2	936.058	-0.511251	0.181738	-2.81312	0.00490627	0.165948
ENSMUSG00000036644	Tbc1d9b	1685.75	0.451385	0.160385	2.81438	0.00488714	0.165948
ENSMUSG00000114099	Gm48695	253.878	-0.810905	0.288647	-2.80934	0.00496438	0.167201
ENSMUSG00000038351	Sgsm2	1898.66	0.561356	0.200005	2.80672	0.00500493	0.167766
ENSMUSG00000116684	Gm49735	68.5128	-1.08207	0.385429	-2.80743	0.00499381	0.167766
ENSMUSG00000087093	Gm15486	31.2715	-1.43079	0.509964	-2.80567	0.00502121	0.167913
ENSMUSG00000002881	Nab1	1313.45	0.45263	0.161559	2.80163	0.00508446	0.16901
ENSMUSG00000004105	Angptl2	3223.5	0.743111	0.265183	2.80226	0.0050746	0.16901
ENSMUSG00000036931	Nfkbid	137.277	-1.18627	0.423473	-2.80129	0.00508993	0.16901
ENSMUSG00000055933	Oosp3	7771.55	-0.423019	0.151134	-2.79896	0.00512674	0.169473
ENSMUSG00000022756	Slc7a4	31.7825	-2.49191	0.890321	-2.79889	0.00512792	0.169474
ENSMUSG00000018171	Vmp1	1832.81	-0.422934	0.151285	-2.79561	0.00518025	0.170405
ENSMUSG00000097848	Gm807	67.6911	-1.13706	0.406674	-2.796	0.00517398	0.170405
ENSMUSG00000008604	Ubqln4	893.633	0.51462	0.18437	2.79123	0.00525082	0.170828
ENSMUSG00000024260	Sap130	2011.33	0.466837	0.167144	2.79303	0.00522175	0.170828
ENSMUSG00000024798	Htr7	94.8214	-1.16407	0.416819	-2.79274	0.00522629	0.170828
ENSMUSG00000036553	Sh3tc1	421.4	0.529115	0.189529	2.79174	0.00524259	0.170828
ENSMUSG00000078902	Gm14443	134.579	0.783056	0.280559	2.79106	0.00525364	0.170828
ENSMUSG00000047777	Phf13	10432.3	0.361621	0.129627	2.78969	0.00527579	0.171154
ENSMUSG00000037020	Wdr62	3746.6	0.410725	0.147307	2.78822	0.0052999	0.171424
ENSMUSG00000117432	Gm49967	77.0799	-1.09293	0.392056	-2.7877	0.00530842	0.171424
ENSMUSG00000048486	Fitm2	1158.24	0.419667	0.150804	2.78286	0.00538814	0.172934
ENSMUSG00000001494	Sost	181.425	-0.774263	0.278248	-2.78264	0.00539192	0.172934
ENSMUSG00000021010	Npas3	168.334	0.668043	0.240026	2.78321	0.00538237	0.172934
ENSMUSG00000006014	Prg4	37.402	-1.24346	0.447792	-2.77686	0.00548864	0.173741
ENSMUSG00000015568	Lpl	585.281	-0.671585	0.241665	-2.779	0.0054527	0.173741
ENSMUSG00000022335	Zfat	971.922	0.50652	0.182582	2.77421	0.00553357	0.173741
ENSMUSG00000022747	St3gal6	712.978	-0.471538	0.169915	-2.77514	0.00551787	0.173741
ENSMUSG00000031161	Hdac6	2609.37	0.401461	0.144526	2.77778	0.00547316	0.173741
ENSMUSG00000033712	Ccar2	1000.88	0.468857	0.169014	2.77407	0.00553591	0.173741
ENSMUSG00000034544	Rsrc1	2150.11	0.390254	0.140395	2.77969	0.00544113	0.173741
ENSMUSG00000039831	Arhgap29	984.943	-0.886685	0.319136	-2.77839	0.00546291	0.173741
ENSMUSG00000039883	Lrrc17	1064.09	-2.27716	0.821161	-2.7731	0.00555252	0.173741
ENSMUSG00000047115	Fam221a	1073.54	-0.50364	0.181615	-2.77312	0.00555212	0.173741
ENSMUSG00000086462	Gm13990	1230.55	-0.433082	0.156109	-2.77423	0.00553327	0.173741
ENSMUSG00000060131	Atp8b4	63.2365	0.97247	0.351639	2.76553	0.00568296	0.175977
ENSMUSG00000013275	Slc41a1	1354.9	0.443894	0.160562	2.76463	0.0056988	0.175977
ENSMUSG00000020263	Appl2	273.514	0.862932	0.312115	2.76479	0.005696	0.175977
ENSMUSG00000029992	Gfpt1	545.014	0.565568	0.204454	2.76624	0.00567069	0.175977
ENSMUSG00000033713	Foxn3	5042.98	0.410502	0.148292	2.76819	0.00563679	0.175977
ENSMUSG00000038886	Man2a2	486.352	0.50297	0.181861	2.76568	0.00568047	0.175977
ENSMUSG00000000085	Scmh1	4408.58	0.428287	0.155035	2.76252	0.00573567	0.17655
ENSMUSG00000038860	Garnl3	1069.76	0.441134	0.159749	2.76143	0.0057549	0.17655
ENSMUSG00000054310	Obox1	15105.2	-0.462532	0.167492	-2.76152	0.00575339	0.17655
ENSMUSG00000022416	Cacna1i	557.941	0.521026	0.188746	2.76046	0.00577196	0.17669
ENSMUSG00000006005	Tpr	3132.72	0.5825	0.211303	2.75671	0.00583863	0.177282
ENSMUSG00000021944	Gata4	1187.91	-0.893285	0.32406	-2.75654	0.00584156	0.177282
ENSMUSG00000042540	Acot5	50.8605	-1.18339	0.429048	-2.75819	0.00581225	0.177282
ENSMUSG00000096997	Gm26791	492.452	-0.753335	0.273219	-2.75725	0.00582891	0.177282
ENSMUSG00000025278	Flnb	7774.21	0.640619	0.2327	2.75298	0.00590549	0.178837
ENSMUSG00000020601	Trib2	91.609	-1.45196	0.527717	-2.75139	0.00593424	0.179323
ENSMUSG00000022339	Ebag9	521.705	0.45192	0.164579	2.74592	0.00603411	0.179457
ENSMUSG00000028179	Cth	177.052	-0.797569	0.290324	-2.74717	0.00601124	0.179457
ENSMUSG00000036834	Plch1	29.3702	-1.69711	0.618381	-2.74444	0.00606149	0.179457
ENSMUSG00000039298	Cdk5rap2	2797.32	0.641004	0.233058	2.7504	0.00595221	0.179457
ENSMUSG00000042408	Zmym6	578.356	0.521392	0.190113	2.74253	0.00609675	0.179457
ENSMUSG00000046727	Cystm1	348.735	0.993302	0.361543	2.7474	0.00600707	0.179457
ENSMUSG00000052605	Isoc2b	460	-0.637629	0.232099	-2.74723	0.0060101	0.179457
ENSMUSG00000058656	Samd12	43.2208	1.34356	0.489485	2.74484	0.00605413	0.179457
ENSMUSG00000079553	Kifc1	2360.08	0.423909	0.154291	2.74748	0.00600561	0.179457
ENSMUSG00000082406	Gm5401	176.87	-0.769856	0.280668	-2.74294	0.00608923	0.179457
ENSMUSG00000085708	Gm16063	71.4631	0.977445	0.356343	2.74299	0.00608831	0.179457
ENSMUSG00000086727	4931428L18Rik	1824.11	-0.404709	0.147589	-2.74214	0.00610399	0.179457
ENSMUSG00000091387	Gcnt4	2584.59	-0.796319	0.29002	-2.74574	0.00603743	0.179457
ENSMUSG00000048787	Dcun1d3	738.057	0.523185	0.190887	2.74081	0.00612877	0.179721
ENSMUSG00000026478	Lamc1	1077.12	0.577852	0.210872	2.74029	0.00613844	0.179721
ENSMUSG00000020900	Myh10	1382.98	0.652866	0.238638	2.73581	0.00622279	0.181814
ENSMUSG00000074369	Obox2	24243.7	-0.487916	0.178558	-2.73253	0.00628499	0.183252
ENSMUSG00000058056	Palld	3692.9	0.441099	0.161559	2.73027	0.00632824	0.183806
ENSMUSG00000076613	Ighg2b	3566.44	-0.657721	0.241027	-2.72882	0.00635609	0.183806
ENSMUSG00000120532	Gm31502	721.373	0.835438	0.306087	2.72941	0.00634479	0.183806
ENSMUSG00000029338	Antxr2	702.652	-0.540791	0.198156	-2.72912	0.00635036	0.183806
ENSMUSG00000021259	Cyp46a1	912.964	0.570195	0.20925	2.72495	0.00643116	0.185138
ENSMUSG00000029999	Tgfa	1254.08	-0.477525	0.175276	-2.72442	0.00644152	0.185138
ENSMUSG00000039193	Nlrc4	120.57	-1.09603	0.402195	-2.72513	0.00642756	0.185138
ENSMUSG00000109389	Or4k50-ps1	218.097	-0.755482	0.27737	-2.72373	0.0064549	0.185145
ENSMUSG00000022419	Deptor	7037.41	0.452702	0.166378	2.72092	0.00651002	0.18597
ENSMUSG00000111193	Gm35288	59.8693	-1.06029	0.389675	-2.72096	0.00650924	0.18597
ENSMUSG00000002985	Apoe	856.991	-0.426044	0.156642	-2.71986	0.00653098	0.186181
ENSMUSG00000041362	Shtn1	2030.73	0.400704	0.147361	2.71921	0.00654378	0.186181
ENSMUSG00000024164	C3	23.0853	2.94759	1.08482	2.71712	0.00658524	0.186984
ENSMUSG00000057223	Gm6578	33.128	-1.36314	0.501935	-2.71577	0.00661225	0.187374
ENSMUSG00000058498	Rnf207	356.59	-0.59787	0.220407	-2.71257	0.00667631	0.18881
ENSMUSG00000037062	Sh3glb1	1290.85	0.485733	0.179142	2.71144	0.00669915	0.189077
ENSMUSG00000058325	Dock1	1924.08	0.587614	0.216796	2.71045	0.00671926	0.18921
ENSMUSG00000001819	Hoxd13	36.0579	-1.35462	0.499882	-2.70988	0.00673069	0.18921
ENSMUSG00000042228	Lyn	95.1956	-1.35489	0.500458	-2.7073	0.00678329	0.189932
ENSMUSG00000100969	1700030N03Rik	332.218	-0.60838	0.224702	-2.7075	0.00677929	0.189932
ENSMUSG00000021302	Ggps1	551.161	0.491677	0.181845	2.70382	0.00685474	0.191553
ENSMUSG00000024642	Tle4	6001.36	0.434917	0.160955	2.7021	0.00689032	0.191787
ENSMUSG00000040351	Ankib1	633.992	0.629902	0.233069	2.70264	0.00687905	0.191787
ENSMUSG00000028991	Mtor	3524.98	0.418932	0.15509	2.70121	0.00690869	0.19192
ENSMUSG00000021055	Esr2	1397.43	-0.527164	0.195423	-2.69755	0.0069851	0.193282
ENSMUSG00000040606	Kazn	248.715	-0.87609	0.32476	-2.69766	0.00698298	0.193282
ENSMUSG00000085667	Gm12992	434.851	0.47248	0.175542	2.69156	0.00711195	0.196407
ENSMUSG00000041729	Coro2b	5668.48	0.34927	0.129858	2.68963	0.00715315	0.197159
ENSMUSG00000040936	Ulk4	684.434	0.446799	0.166231	2.68783	0.00719181	0.197367
ENSMUSG00000082305	Gm2420	180.942	0.612169	0.227828	2.68697	0.00721029	0.197367
ENSMUSG00000028364	Tnc	1045.26	-0.745158	0.277226	-2.6879	0.00719021	0.197367
ENSMUSG00000039474	Wfs1	1693.63	0.382001	0.142184	2.68668	0.00721666	0.197367
ENSMUSG00000028986	Klhl7	236.167	0.617742	0.230018	2.68563	0.00723941	0.197607
ENSMUSG00000019975	Ikbip	43.4058	-1.39388	0.519412	-2.68357	0.00728411	0.197894
ENSMUSG00000022814	Umps	1691.08	-0.414168	0.154349	-2.68332	0.00728952	0.197894
ENSMUSG00000069733	Ube2u	41.5333	-1.18247	0.440693	-2.68321	0.00729201	0.197894
ENSMUSG00000024758	Rtn3	3349.49	0.415791	0.155003	2.68248	0.00730792	0.197945
ENSMUSG00000061461	Smim20	2827.41	-0.440767	0.164496	-2.6795	0.00737318	0.19908
ENSMUSG00000107616	Gm7825	868.385	0.450887	0.16832	2.67875	0.00738972	0.19908
ENSMUSG00000024673	Ms4a1	1218.53	-0.901229	0.33653	-2.678	0.00740625	0.19908
ENSMUSG00000033088	Triobp	2977.92	0.50936	0.190162	2.67855	0.00739412	0.19908
ENSMUSG00000024664	Fads3	281.76	0.566172	0.211783	2.67336	0.00750952	0.20109
ENSMUSG00000046108	Il17c	27.9895	-1.48673	0.556031	-2.67383	0.00749908	0.20109
ENSMUSG00000042625	Safb2	1451.49	0.400452	0.149859	2.67218	0.00753594	0.201415
ENSMUSG00000014496	Ankrd28	1944.74	0.474806	0.177932	2.66846	0.00761987	0.202006
ENSMUSG00000037652	Phc3	650.051	0.58059	0.217593	2.66823	0.00762512	0.202006
ENSMUSG00000040111	Gramd1b	68.7824	0.937913	0.351353	2.66943	0.00759795	0.202007
ENSMUSG00000041620	Mmp1b	67.9682	-0.976053	0.365559	-2.67003	0.00758441	0.202007
ENSMUSG00000074997	Pin1rt1	1854	-0.495739	0.185807	-2.66804	0.00762964	0.202007
ENSMUSG00000063681	Crb1	1789.88	-0.511964	0.19196	-2.66704	0.00765227	0.202226
ENSMUSG00000039953	Clstn1	1607.18	0.417903	0.156749	2.66606	0.00767462	0.202438
ENSMUSG00000061175	Fnip2	204.647	0.895003	0.336	2.6637	0.00772869	0.202501
ENSMUSG00000111785	Gm39464	138.863	1.06843	0.400958	2.66469	0.00770591	0.202501
ENSMUSG00000016346	Kcnq2	174.471	0.649294	0.243726	2.66403	0.00772107	0.202501
ENSMUSG00000022558	Mroh1	1284.59	0.398477	0.149609	2.66345	0.00773441	0.202501
ENSMUSG00000042659	Arrdc4	110.281	1.11492	0.418811	2.6621	0.0077655	0.202938
ENSMUSG00000032409	Atr	2063.75	0.627991	0.236103	2.65982	0.00781825	0.203939
ENSMUSG00000020456	Ogdh	7069.81	0.362085	0.136232	2.65786	0.00786382	0.204749
ENSMUSG00000045165	AI467606	28.6765	1.28144	0.482763	2.65439	0.00794529	0.20475
ENSMUSG00000054005	Mill1	533.389	-0.665299	0.250509	-2.65579	0.00791224	0.20475
ENSMUSG00000056947	Mab21l1	106.417	-0.885836	0.333606	-2.65534	0.0079229	0.20475
ENSMUSG00000022837	Iqcb1	2400.6	0.492798	0.18567	2.65417	0.00795048	0.20475
ENSMUSG00000025289	Prdx4	148.712	-0.728725	0.274561	-2.65415	0.00795089	0.20475
ENSMUSG00000034336	Ina	1977.41	0.363262	0.136758	2.65625	0.00790151	0.20475
ENSMUSG00000026672	Optn	3154.21	0.646515	0.243943	2.65027	0.00804278	0.206739
ENSMUSG00000027525	Phactr3	2870.35	0.368754	0.139226	2.64859	0.00808283	0.207014
ENSMUSG00000035696	Rnf38	21546.2	0.464991	0.175542	2.64889	0.00807573	0.207014
ENSMUSG00000000782	Tcf7	2636.7	0.446227	0.168605	2.64659	0.00813085	0.207867
ENSMUSG00000112109	Gm30906	367.126	-0.592552	0.224074	-2.64444	0.00818256	0.208811
ENSMUSG00000024800	Rpp30	1780.97	-0.345203	0.130572	-2.64377	0.00819884	0.208848
ENSMUSG00000034055	Phka1	462.902	0.561985	0.212718	2.64193	0.00824358	0.209233
ENSMUSG00000085921	Gm13752	438.866	-0.469899	0.177828	-2.64243	0.00823129	0.209233
ENSMUSG00000041058	Wwp1	503.715	0.552096	0.209344	2.63726	0.00835786	0.211753
ENSMUSG00000094796	BC147527	84.32	-0.964287	0.365847	-2.63577	0.00839474	0.211926
ENSMUSG00000114417	Gm34586	727.241	-0.634148	0.24058	-2.63591	0.00839117	0.211926
ENSMUSG00000066705	Fxyd6	1091.08	0.52887	0.200701	2.63512	0.00841077	0.211951
ENSMUSG00000026219	Trip12	9929.02	0.617822	0.234568	2.63387	0.00844176	0.212353
ENSMUSG00000005034	Prkacb	1614.64	0.537948	0.204322	2.63285	0.00846724	0.212427
ENSMUSG00000021234	Fam161b	498.448	0.471694	0.179418	2.62902	0.00856306	0.212427
ENSMUSG00000021686	Ap3b1	3824.53	0.411766	0.156658	2.62844	0.00857785	0.212427
ENSMUSG00000024948	Map4k2	854.665	0.405445	0.154151	2.63018	0.00853408	0.212427
ENSMUSG00000028024	Enpep	40.2312	-2.31697	0.881532	-2.62834	0.00858018	0.212427
ENSMUSG00000031584	Gsr	741.971	0.729	0.276985	2.63191	0.00849062	0.212427
ENSMUSG00000039092	Sptlc3	135.859	-0.757431	0.288044	-2.62957	0.00854932	0.212427
ENSMUSG00000051379	Flrt3	65.4292	-0.980513	0.372599	-2.63155	0.00849964	0.212427
ENSMUSG00000108849	Gm35147	42.1206	1.24598	0.473696	2.63033	0.00853019	0.212427
ENSMUSG00000005611	Irag1	1311.45	0.421251	0.160515	2.62437	0.00868083	0.213421
ENSMUSG00000020888	Dvl2	2040.57	0.340078	0.129581	2.62444	0.00867908	0.213421
ENSMUSG00000029204	Rhoh	3468.64	-0.421321	0.160528	-2.62459	0.00867544	0.213421
ENSMUSG00000053624	Gykl1	243.049	-0.901123	0.343224	-2.62546	0.00865311	0.213421
ENSMUSG00000006205	Htra1	1521.26	-0.397728	0.15164	-2.62284	0.0087199	0.213716
ENSMUSG00000020593	Lpin1	2309.16	0.453036	0.172825	2.62136	0.00875792	0.213716
ENSMUSG00000024236	Svil	574.175	0.681377	0.259973	2.62095	0.00876855	0.213716
ENSMUSG00000033653	Vps8	3045.71	0.519597	0.19822	2.62132	0.008759	0.213716
ENSMUSG00000114337	Gm48704	319.888	-0.623448	0.237818	-2.62154	0.00875343	0.213716
ENSMUSG00000025821	Zfp282	1270.74	0.409372	0.156337	2.61853	0.00883085	0.213758
ENSMUSG00000028100	Nudt17	216.684	-0.605555	0.231138	-2.61988	0.00879599	0.213758
ENSMUSG00000038943	Prc1	23721	0.416201	0.158905	2.61919	0.00881398	0.213758
ENSMUSG00000040570	Rundc3b	1454.37	0.431115	0.164627	2.61874	0.00882555	0.213758
ENSMUSG00000021216	Tubal3	620.496	-0.851639	0.325452	-2.61679	0.00887621	0.214488
ENSMUSG00000031162	Gata1	191.935	-0.637795	0.243827	-2.61577	0.00890261	0.214758
ENSMUSG00000024949	Sf1	3639.01	0.344311	0.131696	2.61443	0.00893759	0.215234
ENSMUSG00000083749	Gm13100	60.5607	-1.25582	0.480586	-2.61311	0.00897231	0.215702
ENSMUSG00000064120	Mocs1	1650.91	0.42865	0.164135	2.61156	0.009013	0.216312
ENSMUSG00000055313	Pgbd1	29.4649	-1.4434	0.552961	-2.61032	0.00904586	0.216732
ENSMUSG00000032274	Cyp19a1	313.763	-0.949795	0.364196	-2.60792	0.00910937	0.217884
ENSMUSG00000025885	Myo5b	37852.5	0.4455	0.170869	2.60726	0.00912688	0.217933
ENSMUSG00000020019	Ntn4	49.0897	-1.41108	0.541544	-2.60566	0.00916979	0.218429
ENSMUSG00000025041	Nt5c2	4990.6	0.383363	0.147145	2.60533	0.00917859	0.218429
ENSMUSG00000038774	Ascc3	1043.7	0.535256	0.205571	2.60375	0.00922101	0.219069
ENSMUSG00000024294	Mib1	1059.41	0.519328	0.199593	2.60193	0.00927005	0.219864
ENSMUSG00000010047	Hyal2	4473.48	-0.391988	0.150705	-2.60103	0.00929441	0.220072
ENSMUSG00000029456	Acad10	290.523	0.536762	0.206444	2.60004	0.00932128	0.220338
ENSMUSG00000070462	Tlnrd1	418.938	0.61733	0.237793	2.59608	0.00942928	0.222147
ENSMUSG00000113856	Gm10790	71.421	-0.959472	0.36956	-2.59626	0.00942455	0.222147
ENSMUSG00000105596	Gm42650	219.697	-0.587673	0.226652	-2.59285	0.00951847	0.223874
ENSMUSG00000021270	Hsp90aa1	31771.6	0.451306	0.174145	2.59156	0.00955423	0.224342
ENSMUSG00000052477	C130026I21Rik	173.085	0.973588	0.376112	2.58856	0.00963781	0.225488
ENSMUSG00000116752	Gm49622	369.985	-0.712413	0.275188	-2.58882	0.00963058	0.225488
ENSMUSG00000009545	Kcnq1	3602.98	0.562985	0.217529	2.58809	0.009651	0.225488
ENSMUSG00000049493	Pls1	11062.6	0.437056	0.168955	2.58682	0.00968674	0.225949
ENSMUSG00000048379	Socs4	300.317	-0.487974	0.188736	-2.58549	0.00972407	0.226073
ENSMUSG00000097487	Ptges3l	132.852	-0.679373	0.262707	-2.58604	0.00970846	0.226073
ENSMUSG00000002227	Mov10	297.694	-0.541275	0.20953	-2.58328	0.00978666	0.226409
ENSMUSG00000036006	Ripor2	1384.22	0.410693	0.158949	2.5838	0.00977196	0.226409
ENSMUSG00000048502	Duxbl1	2247.48	-0.415692	0.160848	-2.58438	0.0097553	0.226409
ENSMUSG00000000318	Clec10a	1559.82	-0.486204	0.188283	-2.5823	0.00981434	0.226485
ENSMUSG00000034867	Ankrd27	9405.53	0.35382	0.137032	2.58203	0.00982206	0.226485
ENSMUSG00000030556	Lrrc28	16926.4	0.516014	0.199904	2.58131	0.00984268	0.22659
ENSMUSG00000114638	Gm31834	1289.06	-0.649695	0.25177	-2.58051	0.00986535	0.226742
ENSMUSG00000049044	Rapgef4	223.004	-0.944643	0.366171	-2.57979	0.00988613	0.226851
ENSMUSG00000044461	Shisa2	429.502	-0.514381	0.199614	-2.57688	0.00996962	0.227164
ENSMUSG00000067873	Htatsf1	2047.14	0.37923	0.147156	2.57705	0.0099647	0.227164
ENSMUSG00000075512	Gm1587	577.348	-0.552995	0.214524	-2.57778	0.00994382	0.227164
ENSMUSG00000086155	9430041J12Rik	36.7973	-1.20009	0.465471	-2.57822	0.00993098	0.227164
ENSMUSG00000025163	Cd7	3959.3	0.703739	0.273147	2.57641	0.0099832	0.227164
ENSMUSG00000029405	G3bp2	41062.6	0.41806	0.162293	2.57596	0.00999636	0.227164
ENSMUSG00000059187	Tafa1	32.4078	1.60236	0.622245	2.57513	0.0100204	0.227343
ENSMUSG00000115737	Rpl19-ps3	771.67	-0.64989	0.252455	-2.57428	0.010045	0.227535
ENSMUSG00000040712	Camta2	535.168	0.523478	0.203477	2.57266	0.010092	0.227868
ENSMUSG00000031375	Bgn	76.2369	-1.1953	0.464601	-2.57275	0.0100893	0.227868
ENSMUSG00000056091	St3gal5	1010.69	-0.705106	0.274282	-2.57073	0.0101483	0.228774
ENSMUSG00000029648	Flt1	80.1482	-1.2199	0.474707	-2.5698	0.0101756	0.229024
ENSMUSG00000117734	Gm50117	207.984	-0.696942	0.2713	-2.56889	0.0102024	0.229261
ENSMUSG00000000416	Cttnbp2	519.571	-0.731289	0.284984	-2.56608	0.0102857	0.230765
ENSMUSG00000030865	Chp2	46.2602	-1.32529	0.516579	-2.56552	0.0103021	0.230766
ENSMUSG00000063015	Ccni	1183.14	0.523787	0.204556	2.5606	0.0104491	0.232216
ENSMUSG00000063661	Krt73	364.588	-0.679351	0.265258	-2.5611	0.0104341	0.232216
ENSMUSG00000071324	Armc2	253.266	-0.658001	0.256903	-2.56128	0.0104287	0.232216
ENSMUSG00000001229	Dpp9	1093.15	0.436485	0.170418	2.56126	0.0104294	0.232216
ENSMUSG00000013483	Card14	126.125	0.700155	0.273257	2.56226	0.0103995	0.232216
ENSMUSG00000113081	Gm3333	180.122	-0.634516	0.247888	-2.55969	0.0104765	0.232461
ENSMUSG00000048232	Fbxo10	3065.41	0.437091	0.171027	2.55568	0.0105981	0.234053
ENSMUSG00000059970	Hspa2	530.385	0.592756	0.231921	2.55586	0.0105927	0.234053
ENSMUSG00000027357	Crls1	2021.63	-0.365495	0.142971	-2.55643	0.0105754	0.234053
ENSMUSG00000019302	Atp6v0a1	1008.33	0.441656	0.172888	2.55457	0.0106318	0.234432
ENSMUSG00000020432	Tcn2	8175.5	0.537938	0.210656	2.55364	0.0106604	0.234663
ENSMUSG00000021282	Eif5	12125.6	0.339913	0.133135	2.55314	0.0106756	0.234663
ENSMUSG00000068037	Mas1	41.6652	-1.18215	0.463163	-2.55234	0.0107003	0.234841
ENSMUSG00000026496	Parp1	4501.44	0.432226	0.16939	2.55166	0.0107212	0.234935
ENSMUSG00000040586	Ofd1	3421.73	0.421209	0.165143	2.55057	0.0107548	0.235304
ENSMUSG00000042724	Map3k9	850.093	-0.557876	0.219233	-2.54467	0.0109379	0.236019
ENSMUSG00000056724	Nbeal2	191.151	0.618241	0.242632	2.54806	0.0108325	0.236019
ENSMUSG00000067399	Trim43c	88.2769	-0.837046	0.328872	-2.54521	0.0109213	0.236019
ENSMUSG00000107112	Gm36241	263.596	-0.746127	0.293038	-2.54618	0.010891	0.236019
ENSMUSG00000026664	Phyh	171.536	-0.624885	0.245369	-2.54672	0.0108741	0.236019
ENSMUSG00000031022	BC051019	1078.66	-0.651266	0.255737	-2.54662	0.0108771	0.236019
ENSMUSG00000031295	Phka2	2112.77	0.340879	0.133755	2.54853	0.0108178	0.236019
ENSMUSG00000036833	Pnpla7	195.425	0.601874	0.236272	2.54738	0.0108537	0.236019
ENSMUSG00000036905	C1qb	798.032	-0.479541	0.18838	-2.5456	0.010909	0.236019
ENSMUSG00000042726	Trafd1	3743.41	0.336932	0.132522	2.54245	0.0110078	0.237162
ENSMUSG00000009569	Mrtfb	1427.71	0.545522	0.214614	2.54188	0.0110258	0.23719
ENSMUSG00000040187	Arntl2	1054.74	-0.390524	0.153919	-2.53721	0.0111739	0.238152
ENSMUSG00000041040	Fam117b	6110.22	0.460297	0.181709	2.53316	0.011304	0.238152
ENSMUSG00000054003	Tdrd9	5683.15	0.43598	0.171815	2.5375	0.0111648	0.238152
ENSMUSG00000054051	Ercc6	1134.25	0.468864	0.184959	2.53496	0.0112461	0.238152
ENSMUSG00000056124	B4galt6	6632.96	-0.567674	0.223976	-2.53453	0.0112598	0.238152
ENSMUSG00000056987	Garin2	28.2263	-1.32303	0.522811	-2.53061	0.0113864	0.238152
ENSMUSG00000086631	Gm12784	206.866	-0.66901	0.263769	-2.53634	0.0112016	0.238152
ENSMUSG00000000627	Sema4f	47.3407	1.1263	0.444946	2.53132	0.0113635	0.238153
ENSMUSG00000006310	Zbtb32	244.009	-0.845758	0.334291	-2.53001	0.0114061	0.238153
ENSMUSG00000006345	Ggt1	906.729	-0.476709	0.188326	-2.5313	0.0113641	0.238153
ENSMUSG00000024151	Msh2	4467.8	0.344257	0.135828	2.5345	0.0112608	0.238153
ENSMUSG00000025579	Gaa	6525.86	0.412193	0.162583	2.53528	0.0112359	0.238153
ENSMUSG00000027422	Rrbp1	1863.37	0.370393	0.146269	2.53227	0.0113326	0.238153
ENSMUSG00000028423	Nfx1	4776.79	0.40942	0.161759	2.53105	0.0113723	0.238153
ENSMUSG00000031314	Taf1	607.511	0.664539	0.261676	2.53955	0.0110995	0.238153
ENSMUSG00000032715	Trib3	114.505	-0.737536	0.291523	-2.52994	0.0114081	0.238153
ENSMUSG00000033191	Tie1	107.232	-0.767836	0.303021	-2.53394	0.0112789	0.238153
ENSMUSG00000035285	Nat14	4783.09	-0.425251	0.16767	-2.53623	0.0112052	0.238153
ENSMUSG00000037681	Esyt3	2863.91	0.438113	0.172623	2.53798	0.0111495	0.238153
ENSMUSG00000037890	Wdr19	913.959	0.482757	0.190557	2.5334	0.0112962	0.238153
ENSMUSG00000039842	Mcph1	7214.72	0.336995	0.133449	2.52527	0.0115609	0.238266
ENSMUSG00000044881	Coa4	450.659	-0.493717	0.195392	-2.52681	0.0115104	0.238266
ENSMUSG00000046470	Sox18	24.4514	-2.93227	1.16118	-2.52524	0.0115618	0.238266
ENSMUSG00000004040	Stat3	10804.1	0.408984	0.161919	2.52585	0.0115418	0.238266
ENSMUSG00000025602	Zfp202	141.505	0.683323	0.270228	2.52869	0.0114488	0.238266
ENSMUSG00000026628	Atf3	46.1234	-1.5318	0.606621	-2.52513	0.0115655	0.238266
ENSMUSG00000027938	Creb3l4	1796.96	-0.413173	0.163609	-2.52537	0.0115575	0.238266
ENSMUSG00000033961	Zfp446	335.922	0.477478	0.188979	2.52661	0.0115169	0.238266
ENSMUSG00000034324	Tmem132c	1471.83	0.36222	0.14338	2.5263	0.0115272	0.238266
ENSMUSG00000034471	Caskin2	1857.18	0.41723	0.165331	2.52361	0.0116157	0.238952
ENSMUSG00000066027	Pramel51	7299.54	-0.460947	0.182732	-2.52254	0.0116512	0.239013
ENSMUSG00000086154	Gm16196	109.275	-0.693102	0.274824	-2.52198	0.0116695	0.239013
ENSMUSG00000035673	Sbno2	954.982	0.440688	0.174712	2.52236	0.0116569	0.239013
ENSMUSG00000003233	Dvl3	4058.77	0.309982	0.123067	2.51882	0.011775	0.239283
ENSMUSG00000024855	Pacs1	4555.1	0.392425	0.155826	2.51836	0.0117904	0.239283
ENSMUSG00000027327	1700037H04Rik	266.377	0.763632	0.303388	2.51702	0.0118353	0.239283
ENSMUSG00000040945	Rcc2	15447.9	0.305572	0.121288	2.51939	0.0117558	0.239284
ENSMUSG00000046585	Cfap58	2646.37	0.599318	0.237732	2.52099	0.0117027	0.239284
ENSMUSG00000047675	Rps8	1107.7	-0.366297	0.145345	-2.52019	0.0117292	0.239284
ENSMUSG00000055415	Atp10b	2721.57	0.443314	0.176072	2.5178	0.0118091	0.239284
ENSMUSG00000071424	Grid2	159.049	0.893756	0.35507	2.51713	0.0118317	0.239284
ENSMUSG00000079808		500.122	0.63666	0.252732	2.51911	0.0117653	0.239284
ENSMUSG00000039852	Rere	966.206	0.371941	0.147832	2.51597	0.0118707	0.239313
ENSMUSG00000112832	4930484H19Rik	84.5076	1.05564	0.419505	2.51641	0.0118558	0.239313
ENSMUSG00000068417	Pnp2	54.1024	-1.05016	0.41754	-2.51511	0.0118997	0.239555
ENSMUSG00000020120	Plek	38.5349	-1.21759	0.484519	-2.51298	0.0119716	0.240659
ENSMUSG00000037110	Ralgapa2	420.266	0.630491	0.251043	2.51149	0.0120224	0.241337
ENSMUSG00000083916	Gm15476	1206.56	0.44391	0.176798	2.51083	0.0120449	0.241445
ENSMUSG00000009108	Gnat2	324.046	-0.826749	0.329547	-2.50875	0.012116	0.242183
ENSMUSG00000033096	Apmap	111.666	-0.746029	0.297334	-2.50906	0.0121052	0.242183
ENSMUSG00000070345	Hsf5	570.422	-0.575975	0.229725	-2.50724	0.0121679	0.242877
ENSMUSG00000023826	Prkn	260.655	0.577738	0.2309	2.50212	0.0123453	0.246069
ENSMUSG00000051147	Nat2	102.988	1.24292	0.497346	2.49911	0.0124506	0.246208
ENSMUSG00000063145	Bbs5	717.334	-0.410413	0.164219	-2.49918	0.012448	0.246208
ENSMUSG00000009628	Tex15	2159.89	0.442105	0.176867	2.49965	0.0124317	0.246208
ENSMUSG00000029026	Trp73	1440.91	0.598932	0.239543	2.50031	0.0124083	0.246208
ENSMUSG00000033669	Zfp7	515.866	-0.490028	0.196131	-2.49848	0.0124729	0.246208
ENSMUSG00000035776	Cd99l2	1873.08	-0.455603	0.182356	-2.49843	0.0124744	0.246208
ENSMUSG00000037216	Lipt1	2121.43	-0.383214	0.153242	-2.50071	0.0123946	0.246208
ENSMUSG00000023923	Tbc1d5	1276.44	0.388531	0.155635	2.49643	0.0125452	0.246581
ENSMUSG00000027827	Kcnab1	191.244	0.926032	0.371092	2.49542	0.0125807	0.246581
ENSMUSG00000036712	Cyld	435.252	0.508711	0.203821	2.49587	0.0125649	0.246581
ENSMUSG00000046856	Cmklr2	4581.74	-0.381727	0.152964	-2.49554	0.0125766	0.246582
ENSMUSG00000050379	Septin6	42.2304	-1.13098	0.453205	-2.49552	0.0125774	0.246582
ENSMUSG00000030816	Rnf40	7317.56	0.377285	0.151252	2.49441	0.0126166	0.246942
ENSMUSG00000039781	Cep131	1186.17	0.449307	0.180166	2.49384	0.0126368	0.246996
ENSMUSG00000070544	Top1	4963.77	0.420954	0.169043	2.49022	0.0127666	0.247086
ENSMUSG00000083722	Adgrd2-ps	394.84	0.679894	0.273015	2.49032	0.012763	0.247086
ENSMUSG00000098092	Gm2076	272.121	-0.691602	0.277472	-2.49251	0.0126844	0.247086
ENSMUSG00000112767	Gm47532	43.0265	-1.1138	0.447182	-2.49071	0.0127489	0.247086
ENSMUSG00000019894	Slc6a15	226.544	-1.14942	0.461651	-2.4898	0.0127815	0.247086
ENSMUSG00000031626	Sorbs2	7124.37	0.375382	0.150563	2.49319	0.0126602	0.247086
ENSMUSG00000033987	Dnah17	1544.07	0.414737	0.166555	2.4901	0.0127709	0.247086
ENSMUSG00000034868	Myl12b	278.812	0.771804	0.309934	2.49022	0.0127664	0.247086
ENSMUSG00000047187	Rab2a	5078.61	0.330023	0.132599	2.48889	0.0128144	0.247383
ENSMUSG00000031963	Bmper	241.33	-0.612547	0.246203	-2.48798	0.0128471	0.247675
ENSMUSG00000101662	Gm28499	136.752	-0.588788	0.236769	-2.48676	0.0128912	0.248186
ENSMUSG00000046722	Cdc42se1	1775.35	-0.474176	0.190785	-2.48539	0.0129409	0.248269
ENSMUSG00000079604	Gm13219	28.6463	-1.32241	0.532089	-2.48532	0.0129436	0.248269
ENSMUSG00000019846	Lama4	848.425	-0.527669	0.212326	-2.48519	0.0129483	0.248269
ENSMUSG00000018595	Glra4	311.646	0.594485	0.239329	2.48397	0.0129927	0.248321
ENSMUSG00000025016	Tm9sf3	3770.62	0.376052	0.151359	2.48451	0.0129731	0.248321
ENSMUSG00000025089	Gfra1	283.515	-0.874147	0.352095	-2.4827	0.0130389	0.248321
ENSMUSG00000038241	Cep250	961.05	0.650669	0.262037	2.48312	0.0130236	0.248321
ENSMUSG00000039782	Cpeb2	487.673	0.695006	0.279858	2.48343	0.0130125	0.248321
ENSMUSG00000030706	Mrpl48	3576.61	-0.400198	0.161264	-2.48163	0.0130783	0.248491
ENSMUSG00000064308	2410137M14Rik	55.0384	-0.92279	0.371868	-2.4815	0.0130831	0.248491
ENSMUSG00000024544	Ldlrad4	884.586	-0.44666	0.180158	-2.47927	0.013165	0.249375
ENSMUSG00000054134	Umodl1	25024.5	-0.360624	0.145446	-2.47943	0.0131591	0.249375
ENSMUSG00000087700	Gm15283	27.3131	-1.32326	0.534298	-2.47663	0.0132629	0.249388
ENSMUSG00000004698	Hdac9	246.635	0.611368	0.246878	2.47639	0.0132717	0.249388
ENSMUSG00000009418	Nav1	662.292	0.631331	0.254726	2.47847	0.0131946	0.249388
ENSMUSG00000029408	Abcb9	5115.59	0.341975	0.138038	2.4774	0.0132343	0.249388
ENSMUSG00000035540	Gc	105.293	-0.955546	0.385728	-2.47726	0.0132397	0.249388
ENSMUSG00000039236	Isg20	80.5228	-1.04405	0.421548	-2.4767	0.0132603	0.249388
ENSMUSG00000019841	Rev3l	1218.97	0.649001	0.26253	2.4721	0.0134321	0.250552
ENSMUSG00000020059	Sycp3	790.43	0.54787	0.221767	2.47047	0.0134935	0.250552
ENSMUSG00000021577	Sdha	7125	0.341518	0.138066	2.47358	0.0133767	0.250552
ENSMUSG00000073377	AU016765	2441.81	-0.459637	0.185996	-2.47121	0.0134655	0.250552
ENSMUSG00000078452	Raet1d	30.6317	-1.2966	0.52431	-2.47297	0.0133997	0.250552
ENSMUSG00000090523	Gypc	24.0954	-1.69524	0.685723	-2.4722	0.0134285	0.250552
ENSMUSG00000097494	4933406C10Rik	82.758	-1.11371	0.450397	-2.47273	0.0134087	0.250552
ENSMUSG00000113363	Gm48187	22.5444	-1.49499	0.605046	-2.47087	0.0134783	0.250552
ENSMUSG00000115696	Gm49292	428.022	-0.659886	0.267033	-2.47118	0.0134669	0.250552
ENSMUSG00000106683	Gm43263	45.9515	-1.32635	0.537026	-2.46982	0.0135183	0.250684
ENSMUSG00000044976	Wdr72	478.018	0.520291	0.210757	2.46868	0.0135612	0.251149
ENSMUSG00000041997	Tlk1	775.656	0.524882	0.212755	2.46707	0.0136222	0.251198
ENSMUSG00000020396	Nefh	2070.88	0.341546	0.138487	2.46627	0.0136528	0.251198
ENSMUSG00000022376	Adcy8	175.843	-0.654249	0.265171	-2.46727	0.0136146	0.251198
ENSMUSG00000027351	Spred1	1581.41	0.571771	0.231784	2.46683	0.0136317	0.251198
ENSMUSG00000028289	Epha7	234.053	-0.68524	0.277795	-2.46671	0.0136359	0.251198
ENSMUSG00000025404	R3hdm2	2981.1	0.348302	0.14126	2.46568	0.0136752	0.251282
ENSMUSG00000051527	Usp29	468.278	-0.719859	0.292082	-2.46458	0.0137173	0.251401
ENSMUSG00000066151	Fkbp15	3339.47	0.357526	0.145064	2.46461	0.0137163	0.251401
ENSMUSG00000046598	Bdh1	2153.49	0.370998	0.150633	2.46293	0.0137808	0.251877
ENSMUSG00000047907	Tshz2	1013.63	0.543425	0.220679	2.46251	0.0137968	0.251877
ENSMUSG00000098905	Zfp953	217.147	0.559898	0.227312	2.46313	0.0137731	0.251877
ENSMUSG00000001323	Srr	175.968	0.619203	0.251606	2.46101	0.0138547	0.252077
ENSMUSG00000020576	Nbas	858.776	0.534047	0.216976	2.46132	0.0138428	0.252077
ENSMUSG00000021027	Ralgapa1	523.525	0.602535	0.245581	2.4535	0.0141472	0.252077
ENSMUSG00000021255	Esrrb	2129.12	-0.510188	0.207677	-2.45664	0.0140243	0.252077
ENSMUSG00000021318	Gli3	1801.43	0.749561	0.305289	2.45525	0.0140785	0.252077
ENSMUSG00000023944	Hsp90ab1	29546.2	0.509562	0.207151	2.45986	0.0138992	0.252077
ENSMUSG00000025081	Tdrd1	13999.2	0.424559	0.17273	2.45794	0.0139737	0.252077
ENSMUSG00000025813	Homer2	3203.94	0.348685	0.142027	2.45507	0.0140857	0.252077
ENSMUSG00000026434	Nucks1	1077.3	0.603779	0.245419	2.46019	0.0138863	0.252077
ENSMUSG00000027978	Prss12	187.954	-0.574334	0.233965	-2.45478	0.0140969	0.252077
ENSMUSG00000028977	Casz1	284.876	0.546391	0.222228	2.45869	0.0139444	0.252077
ENSMUSG00000029033	Acap3	830.886	0.358604	0.146037	2.45557	0.014066	0.252077
ENSMUSG00000029780	Nt5c3	243.892	-0.498615	0.203175	-2.45411	0.0141234	0.252077
ENSMUSG00000032123	Dpagt1	182.963	0.720408	0.293048	2.45833	0.0139586	0.252077
ENSMUSG00000033063	Cntnap3	141.572	-0.770102	0.313521	-2.4563	0.0140377	0.252077
ENSMUSG00000070617	Pramel23	426.039	-0.676351	0.275348	-2.45635	0.0140358	0.252077
ENSMUSG00000085909	Gm11846	74.3903	-0.853359	0.347178	-2.45799	0.0139717	0.252077
ENSMUSG00000091705	H2-Q2	55.9178	1.338	0.545293	2.45373	0.0141382	0.252077
ENSMUSG00000106015	Gm42980	1252.65	-0.478772	0.195015	-2.45505	0.0140865	0.252077
ENSMUSG00000052698	Tln2	1092.65	0.619338	0.252546	2.45237	0.0141917	0.252551
ENSMUSG00000041890	Git2	3077.26	0.332325	0.135548	2.45171	0.0142178	0.252697
ENSMUSG00000022641	Bbx	559.6	0.674832	0.27541	2.45028	0.0142746	0.253069
ENSMUSG00000026203	Dnajb2	1107.5	0.424525	0.173243	2.45046	0.0142673	0.253069
ENSMUSG00000060204	Slc10a4-ps	169.629	-0.635669	0.25965	-2.44818	0.0143581	0.253594
ENSMUSG00000077450	Rab11b	1194.6	0.474051	0.193626	2.44828	0.0143541	0.253594
ENSMUSG00000105471	A430073D23Rik	226.77	-0.603633	0.246476	-2.44905	0.0143234	0.253594
ENSMUSG00000024232	Bambi	313.318	-0.509656	0.208286	-2.44691	0.0144087	0.254146
ENSMUSG00000040785	Ttc3	1173.57	0.625545	0.255691	2.44649	0.0144254	0.254146
ENSMUSG00000040614	Nlrp9c	11674.3	-0.409968	0.167739	-2.44409	0.0145219	0.254236
ENSMUSG00000042638	Gucy2c	146.226	-0.626003	0.256173	-2.44367	0.0145386	0.254236
ENSMUSG00000056394	Lig1	2425.1	0.428015	0.175045	2.44517	0.0144784	0.254236
ENSMUSG00000057842	Zfp595	76.6022	0.805756	0.329578	2.44482	0.0144926	0.254236
ENSMUSG00000073103	Gm10466	59.2852	-0.93477	0.382486	-2.44394	0.014528	0.254236
ENSMUSG00000020658	Efr3b	1241.46	0.54599	0.223307	2.44502	0.0144844	0.254236
ENSMUSG00000032504	Pdcd6ip	5022.56	0.332998	0.136326	2.44266	0.0145795	0.254449
ENSMUSG00000047248	C2cd3	1831.95	0.604205	0.247374	2.44248	0.0145868	0.254449
ENSMUSG00000049624	Slc17a5	393.841	0.53833	0.220469	2.44175	0.0146165	0.254651
ENSMUSG00000017999	Ddx27	1915.57	0.363258	0.14884	2.44059	0.0146634	0.255154
ENSMUSG00000021662	Arhgef28	358.819	-0.48989	0.200813	-2.43953	0.0147062	0.255583
ENSMUSG00000025586	Cpeb1	43015.4	0.311669	0.127802	2.43869	0.0147408	0.255869
ENSMUSG00000070604	Vsig10l	396.987	0.48612	0.199488	2.43685	0.014816	0.25623
ENSMUSG00000086992	Gm15941	278.918	-0.706434	0.289839	-2.43734	0.014796	0.25623
ENSMUSG00000120257	Gm34894	68.0117	-0.846685	0.347389	-2.43728	0.0147982	0.25623
ENSMUSG00000038128	Camk4	531.105	0.608581	0.249837	2.43591	0.0148545	0.256581
ENSMUSG00000052105	Mtcl1	244.24	-0.690801	0.283659	-2.43532	0.0148785	0.256682
ENSMUSG00000028883	Sema3a	402.112	0.602777	0.247593	2.43455	0.0149102	0.25677
ENSMUSG00000035936	Aldh5a1	180.492	0.629447	0.258572	2.43431	0.01492	0.25677
ENSMUSG00000039801	Cplane1	399.023	0.621637	0.255457	2.43344	0.0149563	0.257081
ENSMUSG00000029832	Nfe2l3	64.3939	-0.944977	0.388498	-2.43238	0.0149998	0.257515
ENSMUSG00000044308	Ubr3	1129.01	0.526642	0.216641	2.43094	0.0150596	0.258227
ENSMUSG00000051176	Zfp42	22.3494	-1.73979	0.715923	-2.43014	0.0150931	0.258488
ENSMUSG00000022353	Mtss1	1984.13	0.464038	0.190994	2.4296	0.0151155	0.258557
ENSMUSG00000028134	Ptbp2	4196.89	0.49122	0.202226	2.42907	0.0151376	0.258623
ENSMUSG00000100237	Gm28644	33.2425	-1.6351	0.673324	-2.4284	0.0151655	0.258785
ENSMUSG00000046027	Stard5	915.668	0.413314	0.170247	2.42774	0.0151934	0.258949
ENSMUSG00000048520	Fbxl13	80.1512	-0.765137	0.315359	-2.42624	0.0152561	0.259295
ENSMUSG00000052446	Zfp961	2828.2	-0.372123	0.153407	-2.42572	0.015278	0.259295
ENSMUSG00000030231	Plekha5	1269.82	0.506522	0.208869	2.42507	0.0153056	0.259295
ENSMUSG00000031669	Gins3	840.106	-0.390138	0.160847	-2.42551	0.0152868	0.259295
ENSMUSG00000036513	Commd2	1798.28	-0.331862	0.13683	-2.42535	0.0152935	0.259295
ENSMUSG00000061577	Adgrg5	198.114	-0.5973	0.246506	-2.42306	0.0153903	0.260105
ENSMUSG00000114891	Gm47272	981.038	-0.453176	0.187016	-2.42319	0.0153848	0.260105
ENSMUSG00000036591	Arhgap21	3382.55	0.631139	0.260598	2.42188	0.0154403	0.260327
ENSMUSG00000105734	Ctxnd2	154.201	-0.870216	0.359313	-2.42189	0.0154399	0.260327
ENSMUSG00000034908	Sidt2	3408.22	0.382303	0.15806	2.41872	0.0155754	0.262292
ENSMUSG00000022253	Nadk2	1002.4	0.394891	0.163317	2.41794	0.0156086	0.262538
ENSMUSG00000040478	Prdm13	206.057	-0.537454	0.222431	-2.41627	0.0156804	0.263186
ENSMUSG00000064339	mt-Rnr2	8276.08	-0.528983	0.219148	-2.41382	0.0157863	0.263186
ENSMUSG00000020747	Tmem94	516.49	0.499006	0.206859	2.4123	0.0158524	0.263186
ENSMUSG00000022052	Ppp2r2a	1992.03	0.325736	0.134943	2.41388	0.0157839	0.263186
ENSMUSG00000022237	Ankrd33b	354.162	-1.03092	0.427324	-2.41249	0.015844	0.263186
ENSMUSG00000022443	Myh9	2374.82	0.525337	0.217745	2.41262	0.0158383	0.263186
ENSMUSG00000029777	Gars	3547.57	0.309779	0.128404	2.41253	0.0158422	0.263186
ENSMUSG00000035504	Reep6	747.55	0.506622	0.209718	2.41573	0.0157037	0.263186
ENSMUSG00000037437	Adam32	214.718	-0.664883	0.275203	-2.41597	0.0156934	0.263186
ENSMUSG00000038330	Pramel32	6321.62	-0.531757	0.220263	-2.41419	0.0157703	0.263186
ENSMUSG00000039137	Whrn	462.658	0.401281	0.16625	2.41372	0.0157907	0.263186
ENSMUSG00000026058	Khdrbs2	96.7363	0.905502	0.375503	2.41144	0.0158897	0.263497
ENSMUSG00000070719	Pla2g4d	491.04	-0.603871	0.250747	-2.40829	0.0160275	0.264537
ENSMUSG00000086629	2810403D21Rik	147.513	-0.630307	0.26159	-2.40953	0.0159733	0.264537
ENSMUSG00000025092	Hspa12a	910.106	0.436574	0.181258	2.40858	0.0160149	0.264537
ENSMUSG00000030061	Uba3	3235.41	-0.35224	0.146232	-2.40877	0.0160063	0.264537
ENSMUSG00000029708	Gcc1	827.945	0.58982	0.245191	2.40555	0.0161481	0.266218
ENSMUSG00000030835	Nomo1	2524.53	0.416812	0.173617	2.40076	0.016361	0.268787
ENSMUSG00000041528	Rnf123	2431.45	0.386134	0.160838	2.40076	0.0163611	0.268787
ENSMUSG00000044296	Zfp879	63.2204	0.907072	0.377781	2.40105	0.0163481	0.268787
ENSMUSG00000025038	Efhc2	1560.55	0.356394	0.148582	2.39863	0.0164564	0.269768
ENSMUSG00000052485	Tmem171	356.889	-0.568807	0.237144	-2.39857	0.0164591	0.269769
ENSMUSG00000048970	C1galt1c1	1488.56	-0.398068	0.166207	-2.39502	0.0166195	0.270513
ENSMUSG00000049303	Syt12	36.1786	-1.14758	0.478969	-2.39594	0.016578	0.270513
ENSMUSG00000084848	4933408N05Rik	164.144	-0.714329	0.298094	-2.39632	0.0165607	0.270513
ENSMUSG00000020309	Chac2	228.4	-0.505494	0.21105	-2.39514	0.0166141	0.270513
ENSMUSG00000024645	Timm21	501.176	-0.458915	0.191578	-2.39545	0.0165999	0.270513
ENSMUSG00000029428	Stx2	3474.66	0.388237	0.162071	2.39547	0.0165991	0.270513
ENSMUSG00000040913	Fbxw4	2100.99	-0.429919	0.179587	-2.39393	0.0166688	0.271002
ENSMUSG00000050966	Lin28a	2390.16	0.360979	0.150863	2.39276	0.0167222	0.271245
ENSMUSG00000025077	Dclre1a	10858.8	-0.365338	0.152676	-2.3929	0.0167159	0.271245
ENSMUSG00000071647	Eml3	264.515	0.511023	0.213644	2.39194	0.0167596	0.27154
ENSMUSG00000079671	2610203C22Rik	95.1048	-0.741542	0.310496	-2.38825	0.0169289	0.27188
ENSMUSG00000095193	Gm20939	50.5385	1.13217	0.474248	2.38729	0.0169732	0.27188
ENSMUSG00000010760	Phlda2	121.562	-0.733667	0.307257	-2.3878	0.0169497	0.27188
ENSMUSG00000013236	Ptprs	4205.5	0.36907	0.154428	2.38991	0.0168524	0.27188
ENSMUSG00000024388	Myo7b	123.862	0.842988	0.352867	2.38897	0.0168959	0.27188
ENSMUSG00000025140	Pycr1	381.922	0.676019	0.28302	2.38859	0.0169132	0.27188
ENSMUSG00000026675	Hsd17b7	3698.77	0.349374	0.14624	2.38904	0.0168924	0.27188
ENSMUSG00000031583	Wrn	1384.1	0.532025	0.22264	2.38962	0.0168658	0.27188
ENSMUSG00000032185	Carm1	1546.49	0.349678	0.146452	2.38766	0.0169559	0.27188
ENSMUSG00000033857	Engase	208.426	0.559533	0.234341	2.38768	0.016955	0.27188
ENSMUSG00000076934	Iglv1	65.2769	-0.905327	0.379526	-2.38542	0.0170599	0.272958
ENSMUSG00000062373	Tmem65	2312	0.403178	0.169162	2.38338	0.0171543	0.274158
ENSMUSG00000057069	Ero1b	3610.27	0.340814	0.143103	2.38161	0.0172372	0.275172
ENSMUSG00000043284	Tmem11	1253.91	-0.447474	0.18801	-2.38005	0.0173101	0.276023
ENSMUSG00000027428	Rbbp9	504.063	-0.386488	0.162574	-2.37731	0.0174396	0.27746
ENSMUSG00000044072	Eml6	1972.19	0.550412	0.231511	2.37747	0.0174317	0.27746
ENSMUSG00000085396	Firre	213.289	0.650398	0.273671	2.37657	0.0174745	0.277703
ENSMUSG00000035828	Pim3	1826.65	-0.381378	0.160522	-2.37586	0.017508	0.277922
ENSMUSG00000024056	Ndc80	3032.96	0.376203	0.158415	2.37479	0.017559	0.278419
ENSMUSG00000109402	Gm45040	1176.86	-0.418583	0.176337	-2.37376	0.0176078	0.278879
ENSMUSG00000021143	Pacs2	2141.12	0.498662	0.210221	2.37208	0.0176884	0.279841
ENSMUSG00000042211	Fbxo38	7080.33	0.388009	0.163665	2.37074	0.0177523	0.280538
ENSMUSG00000064341	mt-Nd1	4823.75	-0.435241	0.183657	-2.36986	0.0177947	0.280893
ENSMUSG00000005417	Mprip	5692.03	0.37948	0.160232	2.36831	0.0178694	0.28097
ENSMUSG00000031505	Naxd	880.155	-0.419045	0.176926	-2.36848	0.0178614	0.28097
ENSMUSG00000039929	Urb1	512.331	0.592367	0.250143	2.36811	0.0178792	0.280971
ENSMUSG00000117426	Gm33055	618.357	-0.486015	0.205227	-2.36818	0.0178757	0.280971
ENSMUSG00000002565	Scin	450.257	-0.858486	0.363348	-2.36271	0.0181418	0.281653
ENSMUSG00000021314	Amph	85.3609	-0.797626	0.337147	-2.36581	0.0179907	0.281653
ENSMUSG00000028307	Aldob	29.5443	1.35524	0.572733	2.36627	0.0179682	0.281653
ENSMUSG00000028572	Hook1	3483.27	0.537865	0.227485	2.3644	0.0180594	0.281653
ENSMUSG00000040583	Cyp2b13	41.4412	-1.05286	0.445567	-2.36296	0.0181296	0.281653
ENSMUSG00000042520	Ubap2l	10243.2	0.310435	0.13133	2.36377	0.0180898	0.281653
ENSMUSG00000043461	Sptssb	76.4124	-0.972299	0.41147	-2.36299	0.0181282	0.281653
ENSMUSG00000079584	Tm9sf5	224.372	-0.872864	0.369434	-2.3627	0.0181422	0.281653
ENSMUSG00000095975	Cphx1	4032.25	-0.520596	0.220085	-2.36544	0.0180089	0.281653
ENSMUSG00000105005	Gm9729	49.1876	-1.06322	0.449398	-2.36587	0.0179879	0.281653
ENSMUSG00000113321	Gm8075	190.389	-0.750303	0.317254	-2.365	0.0180303	0.281653
ENSMUSG00000032952	Ap4b1	66.1961	0.804212	0.340454	2.36218	0.018168	0.281743
ENSMUSG00000004885	Crabp2	256.739	-0.701819	0.297291	-2.36071	0.0182399	0.282238
ENSMUSG00000032044	Rpusd4	2557.89	-0.354993	0.15037	-2.3608	0.0182355	0.282238
ENSMUSG00000046610	Oacyl	108.368	-0.981596	0.415891	-2.36022	0.0182639	0.2823
ENSMUSG00000024863	Mbl2	6187.96	-0.346202	0.146768	-2.35884	0.0183322	0.282428
ENSMUSG00000062991	Nrg1	1111.92	0.530934	0.225078	2.35889	0.0183297	0.282428
ENSMUSG00000098058	Gm8529	69.2777	-0.887191	0.37603	-2.35936	0.0183066	0.282428
ENSMUSG00000086136	Gm12718	52.1831	-0.967549	0.410331	-2.35797	0.018375	0.282779
ENSMUSG00000028161	Ppp3ca	526.293	0.697359	0.296051	2.35553	0.0184962	0.284086
ENSMUSG00000041515	Irf8	724.571	-0.5962	0.253115	-2.35545	0.0185002	0.284086
ENSMUSG00000037808	Fam76b	1294.23	0.371817	0.157974	2.35367	0.0185893	0.285143
ENSMUSG00000036529	Sbf1	2383.93	0.336541	0.143075	2.35221	0.0186623	0.285924
ENSMUSG00000043453	Magea10	687.735	-0.571898	0.243187	-2.35168	0.018689	0.285924
ENSMUSG00000044499	Hs3st5	614.868	0.466524	0.198399	2.35144	0.018701	0.285924
ENSMUSG00000104839	Gm42794	393.069	-0.459917	0.195744	-2.34958	0.0187946	0.286116
ENSMUSG00000022706	Mrpl40	1866.22	-0.361962	0.154021	-2.35009	0.0187691	0.286116
ENSMUSG00000029552	Tes	141.176	0.642578	0.273394	2.35038	0.0187543	0.286116
ENSMUSG00000030834	Abcc6	187.9	-0.771957	0.328551	-2.34958	0.0187945	0.286116
ENSMUSG00000030559	Rab38	5579.16	-0.325409	0.138525	-2.3491	0.0188186	0.286173
ENSMUSG00000024679	Ms4a6d	265.344	-0.68184	0.290414	-2.34782	0.0188834	0.28685
ENSMUSG00000001380	Hars	1121.62	0.461799	0.196744	2.34721	0.0189147	0.287016
ENSMUSG00000114289	Gm48453	312.91	-0.661093	0.281788	-2.34607	0.0189726	0.287585
ENSMUSG00000073400	Trim10	53.5897	-0.887362	0.378468	-2.34462	0.0190468	0.288028
ENSMUSG00000030877	Mfsd13b	474.415	-0.447587	0.190909	-2.3445	0.0190525	0.288028
ENSMUSG00000031925	Maml2	56.2746	0.877057	0.374124	2.3443	0.0190631	0.288028
ENSMUSG00000063383	Zfp947	115.858	0.844655	0.360688	2.34179	0.0191916	0.289659
ENSMUSG00000022014	Epsti1	613.91	-0.611319	0.261306	-2.33947	0.0193109	0.291149
ENSMUSG00000026278	Bok	38.4822	-1.66325	0.711532	-2.33756	0.0194099	0.292329
ENSMUSG00000000934	Top1mt	23.8163	-1.67163	0.715262	-2.33709	0.0194345	0.292387
ENSMUSG00000025647	Shisa5	3035.06	0.517874	0.221641	2.33655	0.0194626	0.292499
ENSMUSG00000045662	Henmt1	3372.32	-0.629919	0.269693	-2.33569	0.0195074	0.292861
ENSMUSG00000054457	9430021M05Rik	1249.18	0.472682	0.202927	2.32932	0.0198423	0.29315
ENSMUSG00000063450	Syne2	6995.94	0.471103	0.202345	2.32822	0.0199007	0.29315
ENSMUSG00000069540	Gm4925	479.685	-0.438454	0.187995	-2.33227	0.0196867	0.29315
ENSMUSG00000072109	A530040E14Rik	8919.25	0.542315	0.232902	2.32852	0.0198846	0.29315
ENSMUSG00000107084	Gm43269	647.808	-0.565253	0.242557	-2.33039	0.0197855	0.29315
ENSMUSG00000116204	Gm36480	638.307	-0.625676	0.268304	-2.33197	0.0197023	0.29315
ENSMUSG00000003810	Mast2	4110.92	0.395881	0.169977	2.32902	0.0198578	0.29315
ENSMUSG00000015968	Cacna1d	649.824	0.448206	0.192443	2.32903	0.0198577	0.29315
ENSMUSG00000018412	Kansl1	2887.56	0.390899	0.167872	2.32855	0.0198829	0.29315
ENSMUSG00000020707	Rnf135	405.114	-0.499084	0.21423	-2.32967	0.0198237	0.29315
ENSMUSG00000022500	Litaf	1233.46	-0.363555	0.155963	-2.33103	0.0197516	0.29315
ENSMUSG00000024578	Il17b	100.826	-0.723215	0.310174	-2.33164	0.0197196	0.29315
ENSMUSG00000024592	C330018D20Rik	1015.48	-0.352434	0.151298	-2.32941	0.0198376	0.29315
ENSMUSG00000024976	Shoc2	4914.67	0.38226	0.16387	2.33271	0.0196636	0.29315
ENSMUSG00000026525	Opn3	505.565	-0.517115	0.221912	-2.33027	0.0197917	0.29315
ENSMUSG00000032500	Dclk3	359.33	-0.697948	0.299559	-2.32991	0.0198107	0.29315
ENSMUSG00000032649	Colgalt2	333.086	-0.572165	0.245326	-2.33227	0.0196865	0.29315
ENSMUSG00000035495	Tstd2	387.192	0.494169	0.211749	2.33375	0.0196088	0.29315
ENSMUSG00000059625	Sohlh1	538.486	1.69495	0.728214	2.32755	0.0199362	0.293368
ENSMUSG00000029669	Tspan12	165.746	-0.786394	0.337945	-2.32698	0.0199661	0.293502
ENSMUSG00000028542	Slc6a9	9632.69	0.27367	0.117698	2.32518	0.0200622	0.294607
ENSMUSG00000039269	2300002M23Rik	302.414	-0.883801	0.380208	-2.32452	0.0200976	0.29482
ENSMUSG00000032812	Arap1	209.306	0.739978	0.318447	2.32371	0.020141	0.295151
ENSMUSG00000057895	Zfp105	71.125	0.885875	0.381326	2.32314	0.0201715	0.295291
ENSMUSG00000040537	Adam22	251.227	0.619975	0.266989	2.3221	0.0202277	0.295347
ENSMUSG00000046818	Ddit4l	149.738	-1.00029	0.430678	-2.3226	0.0202008	0.295347
ENSMUSG00000099552	9830004L10Rik	770.755	-0.416727	0.179476	-2.3219	0.0202381	0.295347
ENSMUSG00000111258	Gm34397	264.532	-0.62414	0.268877	-2.32129	0.0202714	0.295527
ENSMUSG00000038633	Degs1	16006.8	-0.313899	0.135249	-2.3209	0.0202924	0.295527
ENSMUSG00000040725	Hnrnpul1	1441.1	0.405932	0.175058	2.31884	0.0204039	0.295538
ENSMUSG00000045983	Eif4g1	6261.31	0.400274	0.172773	2.31676	0.0205168	0.295538
ENSMUSG00000068663	Clec16a	598.922	0.364017	0.157138	2.31655	0.0205282	0.295538
ENSMUSG00000071054	Safb	1197.54	0.353164	0.152287	2.31907	0.0203915	0.295538
ENSMUSG00000002799	Jag2	12242.2	0.306175	0.13211	2.31759	0.0204717	0.295538
ENSMUSG00000006476	Nsmf	285.504	0.659989	0.284557	2.31935	0.0203758	0.295538
ENSMUSG00000020310	Madcam1	54.9943	-1.01793	0.439526	-2.31597	0.0205597	0.295538
ENSMUSG00000023800	Tiam2	5456.78	0.443514	0.191543	2.31549	0.0205863	0.295538
ENSMUSG00000026142	Rhbdd1	1394.92	0.391467	0.168746	2.31985	0.0203489	0.295538
ENSMUSG00000028082	Sh3d19	2929.64	0.427079	0.184278	2.31758	0.0204723	0.295538
ENSMUSG00000030275	Etnk1	2593.16	0.533158	0.230196	2.31611	0.0205525	0.295538
ENSMUSG00000030486	Zfp108	7968.06	-0.374448	0.161699	-2.31571	0.0205742	0.295538
ENSMUSG00000032878	Ccdc85a	132.352	-0.99099	0.427256	-2.31943	0.0203719	0.295538
ENSMUSG00000038604	Ripor1	518.071	0.460173	0.198657	2.31643	0.020535	0.295538
ENSMUSG00000025492	Ifitm3	548.956	-0.469364	0.202767	-2.31479	0.0206243	0.295783
ENSMUSG00000009030	Pdcl	867.759	-0.454033	0.196209	-2.31402	0.0206664	0.296085
ENSMUSG00000056211	R3hdm1	2177.49	0.451662	0.195371	2.31182	0.0207874	0.296915
ENSMUSG00000038084	Opa1	3064.15	0.47214	0.20421	2.31203	0.020776	0.296915
ENSMUSG00000039220	Ppp1r10	6175.61	0.313763	0.135705	2.3121	0.0207722	0.296915
ENSMUSG00000024843	Chka	228.055	-0.641508	0.277642	-2.31056	0.0208574	0.296955
ENSMUSG00000036292	Gramd1c	206.439	-1.02355	0.443063	-2.31017	0.0208787	0.296955
ENSMUSG00000047842	Diras2	2666.08	-0.521481	0.225762	-2.30987	0.0208954	0.296955
ENSMUSG00000074123	7420426K07Rik	2797.5	-0.384995	0.166651	-2.31019	0.0208779	0.296955
ENSMUSG00000116813	4930579D07Rik	500.498	-0.419468	0.181586	-2.31002	0.0208868	0.296955
ENSMUSG00000035161	Ints6	4263.77	0.372043	0.161094	2.30948	0.0209172	0.296966
ENSMUSG00000030854	Ptpn5	27.5355	-1.44717	0.627316	-2.30693	0.0210587	0.298374
ENSMUSG00000100417	Gm28578	617.719	2.05968	0.892758	2.30709	0.0210496	0.298374
ENSMUSG00000031875	Cmtm3	29.9518	-1.96702	0.853171	-2.30554	0.0211361	0.298871
ENSMUSG00000038930	Rccd1	159.605	0.569275	0.246892	2.30577	0.0211236	0.298871
ENSMUSG00000002546	Golga2	4567.44	0.358455	0.156009	2.29766	0.0215813	0.298964
ENSMUSG00000004535	Tax1bp1	11673	0.335185	0.14588	2.29768	0.0215802	0.298964
ENSMUSG00000019732	Calr3	1167.64	-0.408374	0.177652	-2.29873	0.0215202	0.298964
ENSMUSG00000020780	Srp68	2213.42	0.479851	0.208481	2.30166	0.0213544	0.298964
ENSMUSG00000023072	Cep89	1077.28	-0.366439	0.159166	-2.30225	0.0213213	0.298964
ENSMUSG00000026494	Kif26b	220.188	0.483981	0.210042	2.30421	0.0212106	0.298964
ENSMUSG00000026821	Ralgds	4616.82	0.314867	0.137035	2.29771	0.0215784	0.298964
ENSMUSG00000026944	Abca2	1353.13	0.527478	0.229583	2.29755	0.0215876	0.298964
ENSMUSG00000031644	Nek1	2148.73	0.430625	0.18738	2.29814	0.0215541	0.298964
ENSMUSG00000034177	Rnf43	277.561	-0.735906	0.319578	-2.30274	0.0212932	0.298964
ENSMUSG00000038280	Ostm1	1215.45	0.445065	0.193518	2.29987	0.0214557	0.298964
ENSMUSG00000041351	Rap1gap	168.269	0.987198	0.429415	2.29894	0.0215084	0.298964
ENSMUSG00000042216	Sgsm1	4511.79	0.398849	0.173131	2.30373	0.0212377	0.298964
ENSMUSG00000045100	Slc25a26	4988.72	0.329506	0.143325	2.29901	0.0215046	0.298964
ENSMUSG00000054715	Zscan22	50.4292	1.3927	0.60494	2.30222	0.021323	0.298964
ENSMUSG00000057530	Ece1	478.12	-0.815625	0.354968	-2.29774	0.0215765	0.298964
ENSMUSG00000058290	Espl1	8873.95	0.347113	0.150628	2.30443	0.0211985	0.298964
ENSMUSG00000063171	Rps4l	4570.26	0.630317	0.274109	2.29951	0.0214761	0.298964
ENSMUSG00000095704	Gm8221	255.416	-0.588929	0.256118	-2.29944	0.0214798	0.298964
ENSMUSG00000102518	Gm38339	64.589	-0.907361	0.393821	-2.30399	0.0212231	0.298964
ENSMUSG00000114682	Gm48775	460.08	-0.433856	0.188534	-2.30121	0.0213798	0.298964
ENSMUSG00000033722	BC034090	1243.73	0.422569	0.183983	2.29678	0.0216311	0.299272
ENSMUSG00000022685	Parn	3312.33	0.286768	0.12497	2.2947	0.0217501	0.299745
ENSMUSG00000022913	Psmg1	1370.89	-0.359202	0.156513	-2.29503	0.0217312	0.299745
ENSMUSG00000032300	1700017B05Rik	2971.59	0.308007	0.134225	2.2947	0.0217502	0.299745
ENSMUSG00000056586	Zar1l	7696.73	-0.411567	0.179303	-2.29538	0.0217116	0.299745
ENSMUSG00000001665	Gstt3	27.8801	-1.25704	0.547994	-2.2939	0.0217964	0.299854
ENSMUSG00000039616	Mocos	1872.17	-0.368059	0.160456	-2.29382	0.0218006	0.299854
ENSMUSG00000040405	Havcr1	91.7582	-0.721007	0.314606	-2.29178	0.0219183	0.299911
ENSMUSG00000043099	Hic1	191.477	-0.742714	0.324326	-2.29002	0.02202	0.299911
ENSMUSG00000113383	Gm47267	194.667	0.643013	0.281008	2.28824	0.0221235	0.299911
ENSMUSG00000000131	Xpo6	3057.96	0.405198	0.176809	2.29173	0.0219212	0.299911
ENSMUSG00000022672	Prkdc	622.15	0.494262	0.215902	2.28929	0.0220624	0.299911
ENSMUSG00000024217	Snrpc	2011.85	-0.390194	0.170388	-2.29003	0.0220195	0.299911
ENSMUSG00000024579	Pcyox1l	220.4	-0.509704	0.222389	-2.29195	0.0219087	0.299911
ENSMUSG00000028463	Car9	4124.26	-0.336423	0.146914	-2.28993	0.0220251	0.299911
ENSMUSG00000030530	Furin	14399.6	0.356953	0.155929	2.28921	0.0220674	0.299911
ENSMUSG00000031479	Vps36	417.92	0.533823	0.233039	2.2907	0.0219806	0.299911
ENSMUSG00000032322	Pstpip1	3894.64	0.320726	0.140147	2.28849	0.0221088	0.299911
ENSMUSG00000032560	Dnajc13	2933.43	0.513754	0.224237	2.29112	0.0219564	0.299911
ENSMUSG00000036550	Cnot1	8130.03	0.586013	0.256053	2.28864	0.0221003	0.299911
ENSMUSG00000037275	Gemin5	720.98	0.464881	0.203095	2.28898	0.0220805	0.299911
ENSMUSG00000038784	Cnot4	5124.92	0.290787	0.126812	2.29305	0.0218453	0.299911
ENSMUSG00000033634	Nat8f2	1584.49	-0.346886	0.151632	-2.28768	0.0221561	0.300064
ENSMUSG00000019856	Fam184a	1241.11	0.442228	0.193472	2.28575	0.0222688	0.300807
ENSMUSG00000026950	Neb	456.77	0.603332	0.263965	2.28565	0.0222749	0.300807
ENSMUSG00000035235	Trim13	4063.3	-0.333564	0.145922	-2.2859	0.0222599	0.300807
ENSMUSG00000010608	Rbm25	4745.47	0.298549	0.130654	2.28504	0.0223107	0.301003
ENSMUSG00000075415	Fnbp1	213.106	0.636973	0.278815	2.28457	0.0223378	0.30108
ENSMUSG00000001467	Cyp51	487.029	0.59614	0.261459	2.28006	0.0226043	0.301883
ENSMUSG00000016018	Mtrex	3697.01	0.353234	0.154906	2.2803	0.0225896	0.301883
ENSMUSG00000019909	Fam162b	54.9178	-1.04532	0.457921	-2.28275	0.0224452	0.301883
ENSMUSG00000027317	Ppp1r14d	163.217	-0.561493	0.246077	-2.28178	0.0225025	0.301883
ENSMUSG00000028251	Tstd3	72.6266	0.775207	0.339632	2.28249	0.0224603	0.301883
ENSMUSG00000030204	Ddx47	2138.83	-0.370368	0.162268	-2.28244	0.0224632	0.301883
ENSMUSG00000032212	Sltm	419.228	0.583213	0.255745	2.28045	0.0225811	0.301883
ENSMUSG00000034738	Nostrin	151.816	-0.627191	0.274914	-2.28141	0.0225242	0.301883
ENSMUSG00000036990	Otud4	3807.9	0.544445	0.238798	2.27994	0.0226113	0.301883
ENSMUSG00000039347	Atp6v0e2	1095.69	0.365181	0.160131	2.28051	0.0225772	0.301883
ENSMUSG00000028760	Eif4g3	4253.17	0.435667	0.191133	2.27939	0.0226442	0.302036
ENSMUSG00000018830	Myh11	2383.13	0.426216	0.187038	2.27876	0.0226812	0.302234
ENSMUSG00000062980	Cped1	38.2255	-1.95767	0.859223	-2.27842	0.0227018	0.302234
ENSMUSG00000061086	Myl4	76.6165	-0.739467	0.324686	-2.27748	0.0227574	0.302403
ENSMUSG00000024998	Plce1	5599.85	-0.469839	0.206272	-2.27776	0.0227408	0.302404
ENSMUSG00000033902	Mapkbp1	1133.52	0.49415	0.217165	2.27546	0.0228781	0.303514
ENSMUSG00000038215	Cep44	901.805	-0.379755	0.166899	-2.27537	0.022884	0.303514
ENSMUSG00000023156	Rpp14	1673.21	-0.368477	0.161974	-2.27491	0.0229111	0.303588
ENSMUSG00000020283	Pex13	4332.42	-0.367282	0.1615	-2.27418	0.0229549	0.303883
ENSMUSG00000048807	Slc35e4	3877.92	-0.41209	0.181283	-2.27319	0.0230146	0.304103
ENSMUSG00000050244	Heatr1	3362.6	0.530383	0.233312	2.27328	0.0230095	0.304103
ENSMUSG00000053192	Mllt11	1196.1	-0.500212	0.220087	-2.27279	0.0230387	0.304136
ENSMUSG00000045534	Kcna5	42.5921	-1.05563	0.465199	-2.26919	0.0232568	0.305589
ENSMUSG00000046133	C130073F10Rik	959.621	-0.395456	0.174293	-2.26891	0.0232737	0.305589
ENSMUSG00000075427	Or10ad1c	27.5946	-1.51679	0.668637	-2.26847	0.0233003	0.305589
ENSMUSG00000093814	Gm9637	50.1291	-1.00608	0.443418	-2.26893	0.0232728	0.305589
ENSMUSG00000020122	Egfr	892.78	-0.572769	0.252484	-2.26853	0.0232969	0.305589
ENSMUSG00000026932	Nacc2	1528.89	0.353241	0.155636	2.26966	0.0232283	0.305589
ENSMUSG00000034219	Septin14	114.889	1.23396	0.543668	2.26969	0.0232261	0.305589
ENSMUSG00000054258	Gm5082	28.4597	-1.1347	0.500333	-2.26789	0.0233358	0.305771
ENSMUSG00000050192	Eif5a2	228.312	0.803651	0.35457	2.26655	0.0234177	0.306289
ENSMUSG00000030223	Ptpro	298.17	-0.69581	0.306993	-2.26653	0.0234188	0.306289
ENSMUSG00000051235	Gen1	423.244	0.4471	0.197305	2.26604	0.0234489	0.3064
ENSMUSG00000022742	Cpox	2056.84	0.307871	0.135903	2.26537	0.0234897	0.306648
ENSMUSG00000046971	Pla2g4f	145.949	0.912184	0.402912	2.26398	0.0235755	0.307037
ENSMUSG00000064181	Rab3ip	1772.3	-0.392808	0.173483	-2.26424	0.023559	0.307037
ENSMUSG00000103845	Gm19026	138.367	-0.590182	0.260701	-2.26383	0.0235848	0.307037
ENSMUSG00000023909	Paqr4	4248.54	0.317463	0.140328	2.2623	0.0236788	0.30741
ENSMUSG00000032898	Fbxo21	5521.74	0.328159	0.145013	2.26296	0.0236383	0.30741
ENSMUSG00000064345	mt-Nd2	1765.33	-0.367927	0.162619	-2.26251	0.0236657	0.30741
ENSMUSG00000024668	Sdhaf2	1600.3	-0.367434	0.162498	-2.26116	0.0237493	0.308042
ENSMUSG00000027189	Trim44	2835.59	0.448124	0.198261	2.26028	0.0238041	0.30847
ENSMUSG00000032334	Loxl1	101.984	-0.627695	0.277756	-2.25988	0.0238286	0.308503
ENSMUSG00000055895	Oosp2	4681.93	-0.359556	0.159148	-2.25925	0.023868	0.308731
ENSMUSG00000116564	Riok2	1415.79	-0.355502	0.157411	-2.25844	0.0239183	0.308815
ENSMUSG00000027242	Wdr76	3923.64	0.30591	0.135445	2.25855	0.0239111	0.308815
ENSMUSG00000091415	Ak9	402.001	0.48984	0.216956	2.25779	0.023959	0.309058
ENSMUSG00000026925	Inpp5e	571.309	0.431286	0.191207	2.2556	0.0240958	0.309408
ENSMUSG00000056749	Nfil3	4150.62	-0.379	0.168018	-2.25571	0.0240887	0.309408
ENSMUSG00000061979	Rcc1l	200.617	-0.579661	0.256936	-2.25605	0.0240674	0.309408
ENSMUSG00000063273	Naa15	1116.45	0.499931	0.221637	2.25563	0.0240941	0.309408
ENSMUSG00000067567	Hdac8	727.513	-0.440623	0.195284	-2.25631	0.024051	0.309408
ENSMUSG00000024277	Mapre2	8558.78	0.276273	0.122538	2.25459	0.0241594	0.309647
ENSMUSG00000025702	Marchf8	588.622	0.426013	0.188985	2.25421	0.0241829	0.309647
ENSMUSG00000033256	Shf	1313.7	-0.376468	0.167043	-2.25372	0.024214	0.309647
ENSMUSG00000033763	Mtss2	943.05	0.420093	0.186442	2.25321	0.024246	0.309647
ENSMUSG00000049690	Nckap5	451.445	0.598466	0.26557	2.25351	0.0242269	0.309647
ENSMUSG00000064010	Dppa1	216.446	-0.463416	0.20565	-2.25342	0.0242327	0.309647
ENSMUSG00000019785	Clvs2	1193.93	-0.566168	0.251413	-2.25194	0.0243258	0.310384
ENSMUSG00000026657	Frmd4a	276.586	-0.998403	0.443504	-2.25117	0.0243749	0.31073
ENSMUSG00000101257	2310015K22Rik	265.352	0.570721	0.253599	2.25048	0.0244184	0.311004
ENSMUSG00000013663	Pten	1384.52	0.369403	0.164251	2.24901	0.0245116	0.311055
ENSMUSG00000017210	Med24	2461.78	0.302697	0.134605	2.24878	0.0245264	0.311055
ENSMUSG00000026617	Bpnt1	259.235	0.958943	0.426641	2.24766	0.0245979	0.311055
ENSMUSG00000027668	Mfn1	3835.24	0.411683	0.1832	2.24718	0.0246288	0.311055
ENSMUSG00000028557	Rnf11	2010.27	0.414472	0.184487	2.24661	0.0246648	0.311055
ENSMUSG00000030629	Zfand6	7464.51	0.453001	0.201334	2.24999	0.0244495	0.311055
ENSMUSG00000037818	Abhd18	385.867	-0.597985	0.266026	-2.24784	0.0245863	0.311055
ENSMUSG00000046111	Cep295	1060.05	0.472959	0.210497	2.24687	0.0246486	0.311055
ENSMUSG00000054342	Kcnn4	165.765	-0.667466	0.29709	-2.24668	0.0246607	0.311055
ENSMUSG00000061371	Zfp873	1339.52	-0.29973	0.133236	-2.24962	0.0244729	0.311055
ENSMUSG00000099083	Atf7	671.066	0.394305	0.175355	2.24861	0.0245371	0.311055
ENSMUSG00000027810	Eif2a	1081.25	-0.328041	0.146075	-2.2457	0.0247234	0.311514
ENSMUSG00000068154	Insm1	1633.69	0.425042	0.189354	2.24469	0.0247879	0.312049
ENSMUSG00000023832	Acat2	290.494	0.600367	0.267619	2.24337	0.0248729	0.312203
ENSMUSG00000032327	Stra6	28.5717	-1.90842	0.850651	-2.24349	0.0248654	0.312203
ENSMUSG00000039713	Plekhg5	1689.88	0.350533	0.15627	2.24313	0.0248887	0.312203
ENSMUSG00000047126	Cltc	11163.3	0.485769	0.216493	2.24381	0.0248449	0.312203
ENSMUSG00000008496	Pou2f2	2124.93	0.508957	0.22698	2.2423	0.0249423	0.312598
ENSMUSG00000056797	Gm4889	61.0437	-0.770043	0.343531	-2.24155	0.0249903	0.312922
ENSMUSG00000114771	Gm49064	126.918	-0.800161	0.357124	-2.24057	0.025054	0.313442
ENSMUSG00000036940	Kdm1a	2916.09	0.347832	0.155304	2.23969	0.0251111	0.313878
ENSMUSG00000014361	Mertk	1018.98	0.421206	0.188104	2.23922	0.0251418	0.313983
ENSMUSG00000036817	Sun1	4168.44	0.330379	0.147666	2.23734	0.0252642	0.315233
ENSMUSG00000020459	Mtif2	516.175	0.562933	0.251727	2.23629	0.025333	0.315812
ENSMUSG00000058006	Mdn1	248.445	0.548508	0.245357	2.23556	0.0253809	0.31613
ENSMUSG00000000605	Clcn4	647.804	0.401746	0.179764	2.23485	0.0254269	0.316424
ENSMUSG00000027130	Slc12a6	569.464	0.495111	0.221614	2.23411	0.0254757	0.316751
ENSMUSG00000021338	Carmil1	8070.47	0.419579	0.188087	2.23077	0.0256962	0.319212
ENSMUSG00000004626	Stxbp2	2211.22	0.355553	0.159482	2.22943	0.0257856	0.320041
ENSMUSG00000053293	Pom121	7121.29	0.457085	0.205247	2.227	0.0259472	0.320356
ENSMUSG00000054320	Lrrc36	551.784	-0.466502	0.20943	-2.22748	0.0259153	0.320356
ENSMUSG00000110649	Gm40466	33.5427	-1.07094	0.480706	-2.22786	0.0258901	0.320356
ENSMUSG00000023947	Nfkbie	560.736	-0.509624	0.228734	-2.22802	0.025879	0.320356
ENSMUSG00000032536	Trak1	6196.57	0.34631	0.155492	2.22719	0.0259346	0.320356
ENSMUSG00000037608	Bclaf1	3619	0.408086	0.183206	2.22747	0.0259158	0.320356
ENSMUSG00000015647	Lama5	1562.28	0.494682	0.222296	2.22533	0.0260588	0.321452
ENSMUSG00000049620	Prss33	50.1547	0.894811	0.402315	2.22415	0.0261381	0.322149
ENSMUSG00000046314	Stxbp6	1771.28	-0.565135	0.254201	-2.22319	0.0262032	0.32267
ENSMUSG00000024908	Ppp6r3	4930.1	0.415926	0.187161	2.22229	0.0262639	0.322675
ENSMUSG00000053113	Socs3	1470.01	-0.36588	0.16465	-2.22216	0.0262722	0.322675
ENSMUSG00000060098	Prmt7	4954.41	-0.311544	0.140171	-2.22261	0.0262424	0.322675
ENSMUSG00000028634	Hivep3	588.197	0.400501	0.180287	2.22147	0.0263193	0.322972
ENSMUSG00000049252	Lrp1b	127.108	-0.872314	0.393004	-2.2196	0.0264457	0.322993
ENSMUSG00000056342	Usp34	1167.17	0.497584	0.224263	2.21875	0.0265038	0.322993
ENSMUSG00000081523	Gm13058	50.1996	-1.5785	0.711251	-2.21933	0.0264646	0.322993
ENSMUSG00000115970	8430426J06Rik	221.92	-0.682728	0.307523	-2.22009	0.0264125	0.322993
ENSMUSG00000018169	Mfng	1413.48	-0.434516	0.195816	-2.219	0.0264867	0.322993
ENSMUSG00000022360	Atad2	2752.85	0.513581	0.231418	2.21928	0.0264678	0.322993
ENSMUSG00000022865	Cxadr	1008.76	0.484606	0.218194	2.22098	0.026352	0.322993
ENSMUSG00000027367	Stard7	8464.35	0.278989	0.125742	2.21874	0.0265041	0.322993
ENSMUSG00000049313	Sorl1	2944.95	0.432961	0.195257	2.21739	0.0265963	0.323068
ENSMUSG00000052751	Repin1	1330.13	0.447067	0.201548	2.21816	0.0265436	0.323068
ENSMUSG00000109890	AU023762	164.128	-0.609292	0.274789	-2.21731	0.0266018	0.323068
ENSMUSG00000037960	Card19	416.19	0.721316	0.325259	2.21767	0.0265776	0.323068
ENSMUSG00000046230	Vps13a	10225.6	0.472285	0.213449	2.21263	0.0269229	0.324313
ENSMUSG00000050520	Cldn8	1484.53	-0.356408	0.161002	-2.21368	0.0268507	0.324313
ENSMUSG00000064036	Mro	160.379	-0.902058	0.407528	-2.21349	0.026864	0.324313
ENSMUSG00000066382	Iqcf5	170.783	-0.621706	0.280863	-2.21356	0.0268592	0.324313
ENSMUSG00000103079	Gm36307	1674.06	-0.46563	0.210503	-2.21199	0.0269675	0.324313
ENSMUSG00000020196	Cabin1	6639	0.476122	0.215264	2.21181	0.0269801	0.324313
ENSMUSG00000026398	Nr5a2	661.004	-0.357856	0.161708	-2.21298	0.0268993	0.324313
ENSMUSG00000026782	Abi2	1897.52	0.510777	0.230901	2.2121	0.0269597	0.324313
ENSMUSG00000028995	Hycc1	370.477	-0.614009	0.277486	-2.21276	0.0269143	0.324313
ENSMUSG00000030747	Dgat2	2537.71	0.323208	0.146037	2.2132	0.0268839	0.324313
ENSMUSG00000036606	Plxnb2	7510.57	0.34612	0.156484	2.21185	0.0269771	0.324313
ENSMUSG00000036882	Arhgap33	279.989	0.555079	0.250954	2.21188	0.0269751	0.324313
ENSMUSG00000074062	Fbxw16	23377.5	-0.323751	0.146467	-2.21041	0.0270769	0.325199
ENSMUSG00000002812	Flii	4840.26	0.328413	0.148624	2.20969	0.027127	0.325469
ENSMUSG00000026924	Sec16a	5184.73	0.543503	0.24603	2.20909	0.0271685	0.325469
ENSMUSG00000029676	Pot1a	1129.22	-0.345977	0.156614	-2.2091	0.0271675	0.325469
ENSMUSG00000085770	Gm11381	154.231	-0.928378	0.420833	-2.20605	0.0273806	0.327498
ENSMUSG00000107192	Gm19583	83.2223	-0.680394	0.30843	-2.206	0.0273843	0.327498
ENSMUSG00000027377	Mall	174.555	0.558818	0.253429	2.20502	0.0274524	0.328035
ENSMUSG00000024561	Mbd1	750.527	0.438917	0.199086	2.20466	0.0274782	0.328064
ENSMUSG00000004035	Gstm7	28.5208	-1.80148	0.817449	-2.20378	0.0275398	0.328499
ENSMUSG00000018707	Dync1h1	840.244	0.535569	0.243101	2.20307	0.0275897	0.328499
ENSMUSG00000025241	Fyco1	2818.98	0.501514	0.227669	2.20282	0.0276077	0.328499
ENSMUSG00000032740	Ccdc88a	950.057	0.492315	0.223461	2.20314	0.0275849	0.328499
ENSMUSG00000024921	Smarca2	7173.04	0.327581	0.148738	2.2024	0.0276372	0.328573
ENSMUSG00000089876	Tmem102	1857.92	0.369819	0.168036	2.20084	0.0277477	0.329331
ENSMUSG00000034533	Scn10a	3249.55	0.416779	0.189364	2.20094	0.0277404	0.329331
ENSMUSG00000066406	Akap13	2295.84	0.49414	0.224753	2.19859	0.0279069	0.330145
ENSMUSG00000067586	S1pr3	1722.9	-0.335228	0.152493	-2.19832	0.0279263	0.330145
ENSMUSG00000111232	A730043L09Rik	349.168	-0.682346	0.310408	-2.19822	0.0279332	0.330145
ENSMUSG00000021262	Evl	2093.47	0.303085	0.1378	2.19945	0.0278457	0.330145
ENSMUSG00000033335	Dnm2	4696.76	0.29098	0.13235	2.19857	0.0279082	0.330145
ENSMUSG00000031303	Map3k15	990.003	0.386043	0.175683	2.19738	0.0279931	0.330576
ENSMUSG00000027831	Veph1	26.3803	-1.18185	0.537931	-2.19704	0.0280178	0.330591
ENSMUSG00000090038	Gm16573	22.1919	-1.24578	0.56716	-2.19653	0.028054	0.330742
ENSMUSG00000117605	Gm50097	383.25	-0.858973	0.391274	-2.19532	0.0281403	0.331318
ENSMUSG00000020728	Cep112	55.1413	1.2338	0.562124	2.19489	0.0281714	0.331318
ENSMUSG00000035834	Polr3g	353.18	0.596106	0.271591	2.19486	0.0281733	0.331318
ENSMUSG00000087135	Gm16096	27.1416	-1.09074	0.497036	-2.19449	0.0281998	0.331354
ENSMUSG00000035877	Zhx3	2485.92	0.433674	0.197842	2.19202	0.028378	0.33317
ENSMUSG00000025314	Ptprj	1726.2	0.380165	0.17347	2.19154	0.028413	0.333244
ENSMUSG00000027207	Galk2	437.182	-0.449192	0.204991	-2.19128	0.0284315	0.333244
ENSMUSG00000032714	Syde1	1062.61	0.529727	0.241916	2.18971	0.0285451	0.334297
ENSMUSG00000070324	Fbxw22	9928.53	-0.277232	0.126696	-2.18818	0.0286566	0.335325
ENSMUSG00000076434	Wfdc3	786.994	-0.394145	0.180182	-2.18749	0.028707	0.335636
ENSMUSG00000031841	Cdh13	27.0332	1.24112	0.567783	2.1859	0.0288227	0.33671
ENSMUSG00000031917	Nip7	1052.78	-0.406646	0.186073	-2.18541	0.028859	0.336855
ENSMUSG00000001482	Def8	699.56	0.467603	0.214019	2.18487	0.0288987	0.336867
ENSMUSG00000015143	Actn1	475.327	0.401213	0.183712	2.18393	0.0289676	0.336867
ENSMUSG00000035649	Zcchc7	2198.08	0.410623	0.188027	2.18385	0.0289734	0.336867
ENSMUSG00000038503	Mesd	301.84	-0.554453	0.253897	-2.18377	0.0289793	0.336867
ENSMUSG00000045763	Basp1	431.005	-0.491785	0.225182	-2.18394	0.0289667	0.336867
ENSMUSG00000020639	Pfn4	125.976	-0.700674	0.321006	-2.18274	0.0290548	0.337467
ENSMUSG00000091474	2610021A01Rik	3109.18	0.396772	0.181811	2.18233	0.0290851	0.33754
ENSMUSG00000039911	Spsb1	112.694	-1.17772	0.539874	-2.18148	0.0291481	0.337743
ENSMUSG00000067851	Arfgef1	4666.46	0.511262	0.234403	2.18112	0.0291744	0.337743
ENSMUSG00000025787	Tgm4	65.912	-0.898358	0.411863	-2.1812	0.0291683	0.337743
ENSMUSG00000041840	Haus1	515.937	-0.364026	0.167074	-2.17884	0.0293438	0.338694
ENSMUSG00000107254	Gm43769	779.349	0.407959	0.187247	2.17872	0.0293526	0.338694
ENSMUSG00000025162	Csnk1d	4802.5	0.273478	0.125498	2.17914	0.0293211	0.338694
ENSMUSG00000028583	Pdpn	1179.29	-0.33903	0.155568	-2.17931	0.029309	0.338694
ENSMUSG00000090089	Magea9-ps	66.0948	-0.736369	0.338228	-2.17714	0.0294701	0.33965
ENSMUSG00000039652	Cpeb3	2335.21	0.468546	0.215229	2.17696	0.0294835	0.33965
ENSMUSG00000084170	Gm11954	358.256	0.495724	0.227755	2.17657	0.0295127	0.339709
ENSMUSG00000038151	Prdm1	311.191	-0.842528	0.387284	-2.17548	0.0295942	0.33974
ENSMUSG00000048696	Mex3d	256.226	-0.500872	0.230246	-2.17537	0.0296022	0.33974
ENSMUSG00000053838	Nudcd3	8361.8	0.271996	0.125042	2.17525	0.0296117	0.33974
ENSMUSG00000112700	Gm48757	34.5241	-1.07874	0.495715	-2.17613	0.0295454	0.33974
ENSMUSG00000041126	H2az2	830.155	-0.347651	0.159921	-2.17389	0.0297134	0.34022
ENSMUSG00000066440	Zfyve26	881.935	0.615999	0.283426	2.1734	0.02975	0.34022
ENSMUSG00000025980	Hspd1	3869.23	0.362115	0.166598	2.17358	0.0297368	0.34022
ENSMUSG00000033124	Atg9a	1748.73	0.331591	0.152541	2.17378	0.0297213	0.34022
ENSMUSG00000029595	Lhx5	261.327	0.523115	0.240769	2.17268	0.0298044	0.340291
ENSMUSG00000086478	Gm14102	89.7696	0.773398	0.355949	2.17278	0.029797	0.340292
ENSMUSG00000030102	Itpr1	1543.94	0.515912	0.237507	2.1722	0.0298405	0.340428
ENSMUSG00000035392	Dennd1a	3712	0.333979	0.153778	2.17182	0.0298692	0.34048
ENSMUSG00000003131	Pafah1b2	1732.17	0.396603	0.183237	2.16443	0.0304314	0.340901
ENSMUSG00000013622	Atraid	888.825	-0.467956	0.216002	-2.16644	0.0302776	0.340901
ENSMUSG00000017740	Slc12a5	979.833	0.381101	0.176102	2.16409	0.0304574	0.340901
ENSMUSG00000020300	Cpeb4	436.462	0.603496	0.27879	2.1647	0.030411	0.340901
ENSMUSG00000026385	Dbi	1431.32	-0.316995	0.146069	-2.17017	0.0299939	0.340901
ENSMUSG00000027469	Tpx2	7218.69	0.318511	0.147227	2.16341	0.03051	0.340901
ENSMUSG00000029909	Prss37	30.8401	-1.22483	0.565243	-2.16691	0.0302417	0.340901
ENSMUSG00000030609	Aen	1276.88	0.466584	0.215457	2.16556	0.0303449	0.340901
ENSMUSG00000032380	Dapk2	301.876	-0.502115	0.231883	-2.16538	0.0303588	0.340901
ENSMUSG00000034210	Efcab14	3385.46	0.38637	0.178076	2.16969	0.0300304	0.340901
ENSMUSG00000034723	Tmx4	785.845	0.530521	0.244615	2.1688	0.0300978	0.340901
ENSMUSG00000034765	Dusp5	887.8	0.404107	0.186496	2.16684	0.0302471	0.340901
ENSMUSG00000038550	Ciart	321.651	0.544116	0.251144	2.16655	0.0302693	0.340901
ENSMUSG00000038844	Kif16b	2712.84	0.373842	0.172279	2.16999	0.0300079	0.340901
ENSMUSG00000039230	Tbcd	1775.01	0.324373	0.149924	2.16359	0.0304961	0.340901
ENSMUSG00000048012	Zfp473	7779.01	0.37126	0.17112	2.16959	0.0300377	0.340901
ENSMUSG00000057835	Zfp119a	152.219	-0.500983	0.231288	-2.16606	0.0303066	0.340901
ENSMUSG00000074899	Sptbn5	178.455	0.495179	0.228767	2.16455	0.030422	0.340901
ENSMUSG00000075045	Gm4981	1333.45	-0.488758	0.225842	-2.16416	0.0304521	0.340901
ENSMUSG00000092515	C87198	520.737	-0.414864	0.191453	-2.16692	0.0302408	0.340901
ENSMUSG00000104952	Gm38697	103.656	0.921769	0.425406	2.1668	0.0302501	0.340901
ENSMUSG00000109271	Gm39129	66.9627	-0.752069	0.347451	-2.16453	0.0304234	0.340901
ENSMUSG00000109831	Gm36431	31.9017	-1.20301	0.554254	-2.1705	0.0299691	0.340901
ENSMUSG00000116165	Pdxp	2390.05	-0.296684	0.137135	-2.16344	0.0305074	0.340901
ENSMUSG00000118562	Gm17982	40.1234	-1.01168	0.467189	-2.16547	0.0303517	0.340901
ENSMUSG00000024613	Tcof1	3148.61	0.348442	0.161199	2.16156	0.030652	0.341946
ENSMUSG00000026615	Eprs	5669.31	0.371865	0.172031	2.16162	0.0306473	0.341946
ENSMUSG00000039887	Alg14	179.818	-0.553425	0.256112	-2.16087	0.0307054	0.342
ENSMUSG00000001768	Rin2	498.178	0.371449	0.171894	2.16092	0.0307016	0.342001
ENSMUSG00000029577	Ube3b	1486.84	0.455212	0.210704	2.16043	0.0307393	0.342108
ENSMUSG00000026854	Usp20	2128.54	0.277793	0.12863	2.15962	0.0308019	0.342535
ENSMUSG00000111149	Gm26564	47.1564	-1.15665	0.535772	-2.15885	0.030862	0.342749
ENSMUSG00000038369	Ncoa6	4011.01	0.509776	0.236144	2.15875	0.0308697	0.342749
ENSMUSG00000050295	Foxc1	1020.54	0.417011	0.193282	2.15753	0.0309646	0.343531
ENSMUSG00000020380	Rad50	6276.46	0.375816	0.17442	2.15467	0.0311878	0.343781
ENSMUSG00000020723	Cacng4	58.7473	-0.832025	0.386248	-2.15412	0.0312307	0.343781
ENSMUSG00000024738	Pga5	1564.56	-0.386475	0.179268	-2.15585	0.0310954	0.343781
ENSMUSG00000050079	Rspry1	1293.48	0.470417	0.218308	2.15483	0.0311755	0.343781
ENSMUSG00000053297	AI854703	344.621	0.455396	0.211331	2.15489	0.0311703	0.343781
ENSMUSG00000053856	Dnajc5g	149.118	-0.790843	0.366701	-2.15664	0.0310336	0.343781
ENSMUSG00000066571	Garre1	3366.56	0.410067	0.190338	2.15441	0.0312078	0.343781
ENSMUSG00000090470	Prr23a3	423.167	-0.608104	0.282279	-2.15427	0.0312192	0.343781
ENSMUSG00000092626	9130230N09Rik	493.856	-0.399544	0.185432	-2.15467	0.0311879	0.343781
ENSMUSG00000113943	Gm47804	110.031	-0.706735	0.327856	-2.15562	0.0311131	0.343781
ENSMUSG00000041287	Sox15	2128.93	-0.458426	0.21307	-2.15153	0.0314347	0.345757
ENSMUSG00000014905	Dnajb9	188.124	0.585842	0.272364	2.15095	0.03148	0.345819
ENSMUSG00000020642	Rnf144a	148.635	-0.627848	0.291909	-2.15083	0.0314894	0.345819
ENSMUSG00000048612	Myof	27.7367	-1.89209	0.880118	-2.14982	0.0315698	0.346433
ENSMUSG00000003308	Keap1	998.923	0.311764	0.145069	2.14907	0.0316289	0.346543
ENSMUSG00000031722	Hp	570.946	-0.524854	0.244223	-2.14908	0.0316281	0.346543
ENSMUSG00000059423	Zfp933	673.222	0.347405	0.161707	2.14836	0.031685	0.346619
ENSMUSG00000033740	St18	83.1813	0.74313	0.345903	2.14838	0.0316839	0.346619
ENSMUSG00000068940	Tcl1b3	3534.93	-0.35565	0.165645	-2.14706	0.0317886	0.347046
ENSMUSG00000073434	Wdr90	471.661	0.467681	0.217816	2.14714	0.0317822	0.347046
ENSMUSG00000099207	Gm10637	596.786	-0.33712	0.157034	-2.1468	0.0318095	0.347046
ENSMUSG00000033152	Podxl2	208.988	0.581109	0.270707	2.14664	0.0318224	0.347046
ENSMUSG00000023330	Dtwd1	547.364	-0.450486	0.209969	-2.14549	0.0319138	0.347356
ENSMUSG00000042185	Nfrkb	7458.35	0.411339	0.191735	2.14535	0.0319246	0.347356
ENSMUSG00000113338	A530046M15Rik	212.986	-0.589171	0.274607	-2.1455	0.0319125	0.347356
ENSMUSG00000036120	Rfxank	813.16	0.367653	0.17155	2.14313	0.0321026	0.348754
ENSMUSG00000121396		212.094	-0.541146	0.252501	-2.14314	0.0321018	0.348754
ENSMUSG00000027674	Pex5l	31.1011	1.34783	0.629194	2.14215	0.0321813	0.349341
ENSMUSG00000020175	Rab36	139.617	0.898116	0.41935	2.14169	0.0322187	0.349478
ENSMUSG00000063439	B9d2	229.565	-0.477916	0.223206	-2.14114	0.0322626	0.349585
ENSMUSG00000029465	Arpc3	4024.05	-0.328905	0.153626	-2.14095	0.0322782	0.349585
ENSMUSG00000019802	Sec63	1189.49	0.342378	0.159945	2.1406	0.032306	0.349618
ENSMUSG00000001052	Sec24b	2666.41	0.420556	0.196575	2.13941	0.0324021	0.349854
ENSMUSG00000003279	Dlgap1	651.577	0.605558	0.283034	2.13952	0.0323933	0.349854
ENSMUSG00000025920	Stau2	2804.74	0.333935	0.156047	2.13996	0.0323581	0.349854
ENSMUSG00000037697	Ddhd1	3418.53	0.330433	0.154509	2.1386	0.0324683	0.350301
ENSMUSG00000043336	Filip1l	43.9607	1.05862	0.495397	2.13692	0.0326048	0.350701
ENSMUSG00000046782	Ttc6	714.952	-0.67184	0.314397	-2.13692	0.0326047	0.350701
ENSMUSG00000055305	Zfp93	250.05	0.478949	0.2241	2.13721	0.0325806	0.350701
ENSMUSG00000110214	Gm45587	614.826	-0.582713	0.272611	-2.13753	0.0325552	0.350701
ENSMUSG00000041857	Oosp1	13278.3	-0.328524	0.153831	-2.13562	0.0327106	0.35157
ENSMUSG00000020758	Itgb4	174.453	-0.625086	0.292844	-2.13454	0.0327987	0.352249
ENSMUSG00000025178	Pi4k2a	4005.6	-0.376579	0.17649	-2.13371	0.0328665	0.352441
ENSMUSG00000031529	Tnks	1708.91	0.603921	0.283029	2.13377	0.0328613	0.352441
ENSMUSG00000049076	Acap2	1537.9	0.514447	0.241209	2.13279	0.0329419	0.352714
ENSMUSG00000028259	Fhl5	50.1876	-0.864981	0.40554	-2.13291	0.032932	0.352714
ENSMUSG00000038070	Cntln	659.692	0.422278	0.19804	2.13228	0.0329836	0.352892
ENSMUSG00000091827	Speer4f2	57.998	-1.03718	0.486506	-2.13189	0.0330156	0.352967
ENSMUSG00000028525	Pde4b	171.62	0.539969	0.253635	2.12892	0.0332609	0.355321
ENSMUSG00000034621	Gpatch8	2879.33	0.440972	0.207186	2.12838	0.0333052	0.355525
ENSMUSG00000019433	Gipc1	837.284	0.745419	0.350476	2.12688	0.0334305	0.355885
ENSMUSG00000029236	Nmu	36.3897	-1.17899	0.554187	-2.12743	0.0333847	0.355885
ENSMUSG00000036027	Pou2af2	32.2081	-0.974693	0.458218	-2.12714	0.0334085	0.355885
ENSMUSG00000038708	Golga4	4306.33	0.502132	0.236102	2.12676	0.0334399	0.355885
ENSMUSG00000056004	Elapor2	3688.84	0.487985	0.229577	2.12558	0.0335382	0.356087
ENSMUSG00000067764	Xlr5c	54.4986	-0.998796	0.470017	-2.12502	0.033585	0.356087
ENSMUSG00000030002	Dusp11	698.175	0.451405	0.21233	2.12596	0.0335066	0.356087
ENSMUSG00000033644	Piwil2	2688.84	0.438373	0.206206	2.12589	0.0335122	0.356087
ENSMUSG00000034006	Slc66a2	332.551	-0.474868	0.223465	-2.12502	0.033585	0.356087
ENSMUSG00000048922	Cdca2	2881.06	0.29271	0.13795	2.12186	0.0338497	0.356281
ENSMUSG00000060002	Chpt1	219.79	0.457309	0.215474	2.12234	0.0338089	0.356281
ENSMUSG00000086353	Gm13481	94.3078	-0.94713	0.445934	-2.12393	0.0336763	0.356281
ENSMUSG00000099719	Gm28802	130.329	-0.54745	0.257776	-2.12374	0.0336916	0.356281
ENSMUSG00000113133	Gm21039	23.3488	-1.14141	0.537336	-2.1242	0.0336533	0.356281
ENSMUSG00000002496	Tsc2	2333.62	0.36037	0.169843	2.12179	0.0338558	0.356281
ENSMUSG00000029467	Atp2a2	19340.8	0.365866	0.172289	2.12356	0.033707	0.356281
ENSMUSG00000035522	Tsga8	66.7764	0.881234	0.415039	2.12326	0.0337323	0.356281
ENSMUSG00000036172	Cd200r3	220.31	0.509921	0.240323	2.12182	0.0338528	0.356281
ENSMUSG00000039630	Hnrnpu	12015	0.362712	0.170923	2.12207	0.0338315	0.356281
ENSMUSG00000020034	Tcp11l2	431.333	0.399085	0.188234	2.12015	0.0339932	0.356523
ENSMUSG00000020297	Nsg2	125.511	0.633637	0.299015	2.11908	0.0340837	0.356523
ENSMUSG00000022803	Popdc2	216.805	-0.789521	0.372617	-2.11885	0.0341028	0.356523
ENSMUSG00000023965	Fbxl17	597.021	-0.365976	0.172768	-2.11831	0.034149	0.356523
ENSMUSG00000024241	Sos1	737.392	0.568917	0.268693	2.11735	0.0342304	0.356523
ENSMUSG00000024697	Gna14	2124.63	-0.374684	0.176958	-2.11736	0.0342297	0.356523
ENSMUSG00000024982	Zdhhc6	1043.13	-0.289795	0.13678	-2.1187	0.034116	0.356523
ENSMUSG00000025437	Usp33	1932.43	0.358485	0.169319	2.11721	0.0342418	0.356523
ENSMUSG00000026768	Itga8	349.553	-0.414657	0.195868	-2.11702	0.0342578	0.356523
ENSMUSG00000027387	Zc3h8	1187.3	-0.295425	0.139339	-2.12019	0.0339903	0.356523
ENSMUSG00000045975	C2cd2	3213.17	0.295185	0.139379	2.11786	0.0341869	0.356523
ENSMUSG00000062132	Arhgap33os	211.857	0.558089	0.263295	2.11964	0.0340369	0.356523
ENSMUSG00000113336	Gm16497	1966.28	-0.343267	0.162063	-2.11811	0.0341655	0.356523
ENSMUSG00000113449	Gm48073	96.3327	-0.797608	0.376748	-2.11708	0.0342527	0.356523
ENSMUSG00000118300	Gm50412	172.364	-0.555019	0.261963	-2.11869	0.0341163	0.356523
ENSMUSG00000004270	Lpcat3	277.914	0.683473	0.323082	2.11547	0.0343895	0.357368
ENSMUSG00000038697	Taf5l	2510.91	-0.363124	0.17165	-2.11549	0.0343879	0.357368
ENSMUSG00000052565	H1f3	108.563	-0.598526	0.282994	-2.11498	0.0344318	0.357543
ENSMUSG00000030621	Me3	86.4665	-1.18253	0.559238	-2.11455	0.0344685	0.357543
ENSMUSG00000056758	Hmga2	686.16	0.419104	0.198215	2.11438	0.0344825	0.357544
ENSMUSG00000000568	Hnrnpd	2350.68	0.339547	0.160616	2.11403	0.0345123	0.35759
ENSMUSG00000030322	Mbd4	802.974	0.338044	0.159987	2.11294	0.0346055	0.357801
ENSMUSG00000034574	Daam1	1571.84	1.24037	0.587045	2.11291	0.0346088	0.357801
ENSMUSG00000072066	6720489N17Rik	269.012	-0.647417	0.306402	-2.11297	0.0346035	0.357801
ENSMUSG00000031434	Morc4	217.461	0.544035	0.257554	2.11232	0.0346593	0.358061
ENSMUSG00000029674	Limk1	1557.68	0.291342	0.137953	2.1119	0.0346951	0.358169
ENSMUSG00000044726	Erich5	2713.83	-0.39115	0.185338	-2.11046	0.0348184	0.358799
ENSMUSG00000046792	Zfp787	503.641	-0.379706	0.180088	-2.10844	0.0349926	0.358799
ENSMUSG00000060147	Serpinb6a	891.935	-0.371551	0.176216	-2.10849	0.0349884	0.358799
ENSMUSG00000078853	Igtp	26.4639	1.70365	0.808094	2.10824	0.0350103	0.358799
ENSMUSG00000078955	Gm14222	91.7168	-0.90639	0.429672	-2.10949	0.0349023	0.358799
ENSMUSG00000092219	Gm20443	147.679	-0.533284	0.252715	-2.11022	0.0348393	0.358799
ENSMUSG00000099615	Gm28362	123.657	-0.562031	0.266367	-2.10998	0.0348598	0.358799
ENSMUSG00000001786	Fbxo7	1242.4	0.324988	0.154085	2.10915	0.0349319	0.358799
ENSMUSG00000021348	Prl7d1	30.9612	-1.01902	0.483311	-2.10842	0.0349947	0.358799
ENSMUSG00000025555	Farp1	4492.95	0.352502	0.167071	2.10989	0.0348678	0.358799
ENSMUSG00000050931	Sgms2	148.998	0.691297	0.328105	2.10694	0.035123	0.359692
ENSMUSG00000030872	Gga2	1679.75	0.381712	0.181399	2.10427	0.0353552	0.361446
ENSMUSG00000031767	Nudt7	5279.59	-0.291378	0.13854	-2.1032	0.035448	0.361446
ENSMUSG00000035772	Mrps2	1719.44	0.352209	0.167447	2.10341	0.0354297	0.361446
ENSMUSG00000055653	Gpc3	108.49	-1.13518	0.539589	-2.10379	0.0353965	0.361447
ENSMUSG00000079179	Rab10os	213.976	0.487142	0.231594	2.10343	0.035428	0.361447
ENSMUSG00000112057	Gm21321	134.515	-0.632544	0.300643	-2.10397	0.0353813	0.361447
ENSMUSG00000117051	Gm10512	52.5533	-1.08334	0.515245	-2.10257	0.0355034	0.36175
ENSMUSG00000021313	Ryr2	327.307	0.458532	0.218249	2.10096	0.0356447	0.362255
ENSMUSG00000027291	Vps39	4718.2	0.296525	0.141166	2.10054	0.0356813	0.362255
ENSMUSG00000039219	Arid4b	767.219	0.392187	0.186696	2.10067	0.0356699	0.362255
ENSMUSG00000052407	Ccdc171	1592.88	0.394764	0.187864	2.10133	0.035612	0.362255
ENSMUSG00000082088	Gm15753	722.268	0.401794	0.191197	2.10146	0.0356004	0.362255
ENSMUSG00000019917	Septin10	49.365	-1.1113	0.5292	-2.09997	0.0357316	0.362505
ENSMUSG00000021911	Parg	2293.45	0.390196	0.185928	2.09864	0.0358486	0.362711
ENSMUSG00000026491	Ahctf1	2754.08	0.559007	0.266375	2.09857	0.0358547	0.362711
ENSMUSG00000029122	Evc	99.2198	0.690732	0.329053	2.09915	0.0358038	0.362711
ENSMUSG00000060090	Rp2	58.4902	0.91283	0.434924	2.09883	0.0358322	0.362711
ENSMUSG00000053398	Phgdh	1128.57	-0.379773	0.181125	-2.09674	0.0360162	0.362784
ENSMUSG00000110541	Gm10280	63.3653	-0.907959	0.43298	-2.097	0.0359935	0.362784
ENSMUSG00000113051	Gm47672	85.63	-0.707761	0.337508	-2.09702	0.0359922	0.362784
ENSMUSG00000028480	Glipr2	22.411	-1.76443	0.841169	-2.09759	0.0359415	0.362784
ENSMUSG00000035528	Npffr2	1198.21	-0.388126	0.185091	-2.09694	0.0359987	0.362784
ENSMUSG00000037400	Atp11b	1351.42	0.433001	0.206387	2.09801	0.0359046	0.362784
ENSMUSG00000020661	Dnmt3a	8677.67	0.281293	0.134292	2.09464	0.0362032	0.364148
ENSMUSG00000027243	Harbi1	366.246	-0.415862	0.198515	-2.09487	0.0361829	0.364148
ENSMUSG00000014551	Mrps25	4234.69	-0.305863	0.146119	-2.09324	0.0363275	0.364789
ENSMUSG00000024423	Impact	450.513	0.558599	0.266858	2.09325	0.0363271	0.364789
ENSMUSG00000035337	Uchl4	384.492	0.470836	0.224952	2.09305	0.0363445	0.364789
ENSMUSG00000114000	Gm48762	38.3765	-0.992681	0.474423	-2.0924	0.036403	0.365117
ENSMUSG00000044337	Ackr3	364.026	-0.522908	0.249953	-2.09203	0.0364362	0.36519
ENSMUSG00000024218	Taf11	1066.31	-0.322241	0.154134	-2.09065	0.0365594	0.366165
ENSMUSG00000004895	Prcc	472.35	0.359852	0.172203	2.08969	0.0366453	0.366505
ENSMUSG00000116850	Gm49742	87.4468	-0.859209	0.411151	-2.08976	0.0366389	0.366505
ENSMUSG00000055567	Unc80	621.068	-0.390344	0.186904	-2.08847	0.0367553	0.366825
ENSMUSG00000029675	Eln	50.6831	-0.908557	0.435029	-2.0885	0.036753	0.366825
ENSMUSG00000030614	Tmem126b	212.102	-0.478572	0.229139	-2.08856	0.0367471	0.366825
ENSMUSG00000035051	Dhx57	1982.31	-0.338493	0.162199	-2.0869	0.0368975	0.367984
ENSMUSG00000022883	Robo1	484.375	0.536146	0.256977	2.08636	0.0369464	0.368063
ENSMUSG00000028479	Gne	1201.29	0.319342	0.153113	2.08566	0.0370098	0.368063
ENSMUSG00000040675	Mthfd1l	737.459	0.373057	0.178857	2.08579	0.0369974	0.368063
ENSMUSG00000045106	Ccdc73	1226.81	0.403404	0.193413	2.08572	0.0370043	0.368063
ENSMUSG00000020773	Trim47	251.172	-0.577176	0.276778	-2.08534	0.0370383	0.368074
ENSMUSG00000025200	Cwf19l1	610.653	0.335078	0.160704	2.08507	0.037063	0.368074
ENSMUSG00000002486	Tchp	404.54	0.426984	0.20506	2.08224	0.0373208	0.368619
ENSMUSG00000013539	Tango2	683.608	-0.353485	0.169777	-2.08206	0.0373374	0.368619
ENSMUSG00000017631	Abr	8534.34	0.345995	0.166193	2.08188	0.037353	0.368619
ENSMUSG00000022680	Pdxdc1	5331.89	0.301398	0.144654	2.08358	0.0371983	0.368619
ENSMUSG00000026748	Plxdc2	302.306	-1.67011	0.801641	-2.08337	0.0372178	0.368619
ENSMUSG00000029166	Mapre3	171.474	0.743774	0.35718	2.08235	0.0373104	0.368619
ENSMUSG00000034636	Zyg11b	483.996	0.363733	0.174686	2.0822	0.0373238	0.368619
ENSMUSG00000066392	Nrxn3	402.19	0.382961	0.183859	2.0829	0.03726	0.368619
ENSMUSG00000081859	Or52b6-ps1	182.086	-0.681293	0.327011	-2.08339	0.0372154	0.368619
ENSMUSG00000061882	Ccdc62	1019.49	-0.345244	0.165925	-2.08072	0.0374596	0.369155
ENSMUSG00000102887	Gm10857	809.666	0.443094	0.212942	2.08081	0.0374509	0.369155
ENSMUSG00000003575	Crtc1	1988.18	0.314261	0.151145	2.0792	0.0375989	0.369604
ENSMUSG00000040282	Cdin1	1123.32	0.286823	0.137945	2.07925	0.0375942	0.369604
ENSMUSG00000044221	Grsf1	4246.52	0.281589	0.135439	2.07908	0.03761	0.369604
ENSMUSG00000114995	Gm49284	61.79	-1.38816	0.667416	-2.0799	0.0375352	0.369604
ENSMUSG00000066747	Or8b4	36.2717	-0.96194	0.463068	-2.07732	0.037772	0.369639
ENSMUSG00000108236	0610033M10Rik	110.873	-0.862344	0.415204	-2.07692	0.0378093	0.369639
ENSMUSG00000026023	Cdk15	302.207	-0.549902	0.264767	-2.07693	0.0378084	0.369639
ENSMUSG00000028182	Lrriq3	708.49	-0.315221	0.151726	-2.07757	0.0377494	0.369639
ENSMUSG00000028980	H6pd	309.629	0.639223	0.307797	2.07677	0.037823	0.369639
ENSMUSG00000031996	Aplp2	11690.4	0.391911	0.188686	2.07705	0.037797	0.369639
ENSMUSG00000036241	Ube2r2	1281.91	0.362208	0.174334	2.07767	0.0377397	0.369639
ENSMUSG00000038615	Nfe2l1	8926.09	0.331294	0.159494	2.07716	0.0377869	0.369639
ENSMUSG00000009876	Cox4i2	402.095	0.678845	0.32732	2.07395	0.038084	0.37014
ENSMUSG00000024940	Ltbp3	465	0.703044	0.33883	2.07491	0.0379946	0.37014
ENSMUSG00000027303	Ptpra	2751.67	0.325079	0.156671	2.07491	0.0379944	0.37014
ENSMUSG00000031706	Rfx1	726.651	0.337753	0.162796	2.07471	0.0380136	0.37014
ENSMUSG00000033060	Lmo7	19936.2	0.453538	0.21869	2.07389	0.0380899	0.37014
ENSMUSG00000040605	Bace2	863.422	-0.319198	0.153908	-2.07395	0.0380837	0.37014
ENSMUSG00000045103	Dmd	522.822	0.556107	0.268159	2.07379	0.0380984	0.37014
ENSMUSG00000087601	Uchl1os	353.846	-0.427175	0.205968	-2.07399	0.0380806	0.37014
ENSMUSG00000117486	Gm30938	32.4832	-1.01923	0.491511	-2.07367	0.0381104	0.37014
ENSMUSG00000034450	Gulo	1118.9	0.449457	0.21687	2.07247	0.0382213	0.370962
ENSMUSG00000063334	Krr1	2711.63	-0.341014	0.164567	-2.07219	0.0382476	0.370962
ENSMUSG00000007891	Ctsd	6181.75	0.462608	0.22334	2.07131	0.0383295	0.371501
ENSMUSG00000048439	Nupl2	362.122	-0.45074	0.217723	-2.07025	0.0384293	0.371703
ENSMUSG00000052133	Sema5b	363.834	0.428064	0.20673	2.07064	0.0383925	0.371703
ENSMUSG00000053253	Ndfip2	8267.55	0.310864	0.150156	2.07027	0.038427	0.371703
ENSMUSG00000085793	Lin52	2731.04	0.331875	0.160359	2.06958	0.038492	0.371879
ENSMUSG00000107070	Gm35191	119.071	-0.831264	0.401676	-2.06949	0.0385002	0.371879
ENSMUSG00000109619	Gm45672	250.92	-0.423032	0.204526	-2.06835	0.0386068	0.372409
ENSMUSG00000031386	Hcfc1	2177.95	0.357105	0.172653	2.06834	0.0386079	0.372409
ENSMUSG00000044092	C130050O18Rik	112.753	0.820502	0.39685	2.06754	0.0386836	0.37253
ENSMUSG00000062234	Gak	1791.16	0.281379	0.136078	2.06777	0.0386618	0.37253
ENSMUSG00000001802	Lrp3	51.3501	1.26288	0.610864	2.06737	0.0386996	0.37253
ENSMUSG00000014503	Pkd2l2	70979.6	0.331044	0.160267	2.06558	0.0388685	0.373137
ENSMUSG00000020954	Strn3	1666.16	0.312662	0.151334	2.06604	0.0388251	0.373137
ENSMUSG00000026070	Il18r1	79.9178	0.766388	0.370954	2.06599	0.038829	0.373137
ENSMUSG00000034105	Meak7	2083.08	0.323746	0.156723	2.06573	0.0388543	0.373137
ENSMUSG00000036270	Edc4	23792.1	0.307765	0.149046	2.0649	0.0389324	0.373243
ENSMUSG00000037949	Ano10	4389.59	0.265485	0.128553	2.06518	0.0389063	0.373243
ENSMUSG00000040447	Spns2	83.4728	0.820144	0.398079	2.06025	0.0393743	0.373329
ENSMUSG00000041000	Trim62	271.447	-0.654884	0.31788	-2.06016	0.0393832	0.373329
ENSMUSG00000045302	Preb	2331.87	0.280483	0.136182	2.05963	0.0394342	0.373329
ENSMUSG00000055789	Ftdc2	26060.4	-0.258715	0.125515	-2.06123	0.0392812	0.373329
ENSMUSG00000058147	Xlr3c	90.5215	-0.69579	0.338003	-2.05853	0.0395393	0.373329
ENSMUSG00000060924	Csmd1	103.24	-0.736915	0.358007	-2.05838	0.0395535	0.373329
ENSMUSG00000085873	Ttc39aos1	81.7792	0.730888	0.354632	2.06098	0.0393052	0.373329
ENSMUSG00000086446	Prkag2os1	116.34	0.580217	0.281523	2.06099	0.0393041	0.373329
ENSMUSG00000104788	Gm36448	27.222	-1.7116	0.830519	-2.06088	0.0393144	0.373329
ENSMUSG00000001924	Uba1	13750.4	0.271098	0.131438	2.06255	0.0391557	0.373329
ENSMUSG00000002688	Prkd1	1990.79	1.23169	0.598311	2.05862	0.0395307	0.373329
ENSMUSG00000005054	Cstb	242.821	0.622821	0.302347	2.05995	0.039403	0.373329
ENSMUSG00000017760	Ctsa	616.694	0.785224	0.381475	2.05839	0.0395529	0.373329
ENSMUSG00000020181	Nav3	1626.43	0.545979	0.264713	2.06254	0.0391568	0.373329
ENSMUSG00000020527	Myo19	4377.26	0.272818	0.13252	2.0587	0.0395227	0.373329
ENSMUSG00000021057	Akap5	25.0436	1.18049	0.572744	2.06112	0.0392915	0.373329
ENSMUSG00000023088	Abcc1	1333.88	0.39505	0.191732	2.06042	0.0393579	0.373329
ENSMUSG00000024154	Gtf2a1l	4472.68	-0.266669	0.129438	-2.06021	0.0393783	0.373329
ENSMUSG00000026790	Odf2	8414.94	0.287601	0.139518	2.0614	0.0392652	0.373329
ENSMUSG00000031809	1700018B08Rik	495.967	-0.437196	0.212422	-2.05814	0.0395763	0.373329
ENSMUSG00000032601	Prkar2a	2180.45	0.369948	0.17972	2.05847	0.0395449	0.373329
ENSMUSG00000035437	Rabgap1	4634.18	0.377884	0.183437	2.06003	0.0393961	0.373329
ENSMUSG00000036368	Rmdn2	200.032	0.457695	0.222022	2.06149	0.0392566	0.373329
ENSMUSG00000036879	Phkb	215.831	0.575645	0.279551	2.05918	0.0394771	0.373329
ENSMUSG00000058444	Map2k5	202.483	0.543625	0.264394	2.05612	0.0397711	0.37342
ENSMUSG00000100150	Gm19585	69.9707	-0.785532	0.382026	-2.05622	0.0397608	0.37342
ENSMUSG00000105703	Gm43305	29.5834	-0.971668	0.472433	-2.05673	0.0397121	0.37342
ENSMUSG00000001349	Cnn1	791.155	-0.480764	0.233718	-2.05702	0.039684	0.37342
ENSMUSG00000006728	Cdk4	756.955	-0.520918	0.253285	-2.05664	0.0397206	0.37342
ENSMUSG00000018761	Mpdu1	257.845	0.659482	0.320619	2.0569	0.0396959	0.37342
ENSMUSG00000033628	Pik3c3	1860.01	0.308388	0.149965	2.0564	0.0397441	0.37342
ENSMUSG00000037355	Uvssa	1253.8	0.358057	0.174167	2.05582	0.0397997	0.37344
ENSMUSG00000035954	Dock4	252.051	-0.61506	0.299233	-2.05545	0.0398353	0.373525
ENSMUSG00000103587	Gm38326	28.6632	-1.08178	0.526459	-2.05483	0.0398959	0.373765
ENSMUSG00000022960	Donson	1870.82	0.298689	0.145373	2.05464	0.0399139	0.373765
ENSMUSG00000036180	Gatad2a	16826.3	0.249786	0.121588	2.05436	0.0399413	0.373774
ENSMUSG00000030760	Acer3	364.355	0.477436	0.232554	2.05301	0.0400714	0.374743
ENSMUSG00000056050	Mia3	4097.2	0.320852	0.156374	2.05183	0.0401865	0.375074
ENSMUSG00000062761	Zfp512	1489.33	0.312438	0.152267	2.05191	0.0401781	0.375074
ENSMUSG00000118209	Gm35438	58.8382	-0.777343	0.378789	-2.05218	0.0401522	0.375074
ENSMUSG00000068823	Csde1	18285.8	0.332738	0.16219	2.05153	0.0402156	0.375097
ENSMUSG00000001855	Nup214	24959.4	0.425521	0.207471	2.051	0.0402674	0.375332
ENSMUSG00000051965	Nanos2	752.773	-0.359799	0.175476	-2.05043	0.0403229	0.375602
ENSMUSG00000056900	Usp13	153.074	-0.582125	0.284011	-2.04966	0.040398	0.375805
ENSMUSG00000021710	Nln	2138.14	0.274461	0.133899	2.04976	0.0403879	0.375805
ENSMUSG00000026492	Tfb2m	153.468	-0.470526	0.229618	-2.04917	0.0404453	0.375997
ENSMUSG00000046095	Krt32	30.0677	1.32012	0.644477	2.04837	0.040524	0.376481
ENSMUSG00000068267	Cenpb	25.4667	-1.20879	0.590295	-2.04778	0.0405815	0.37652
ENSMUSG00000069727	Zfp975	133.195	0.713118	0.348201	2.048	0.0405595	0.37652
ENSMUSG00000002265	Peg3	559.987	0.514933	0.251621	2.04646	0.0407109	0.377339
ENSMUSG00000034127	Tspan8	46.7324	-0.987278	0.482461	-2.04634	0.0407233	0.377339
ENSMUSG00000060491	4930522H14Rik	57.6675	-1.34638	0.658145	-2.04573	0.0407831	0.377646
ENSMUSG00000063652	Slc22a21	25.339	1.38646	0.677869	2.04532	0.040823	0.377766
ENSMUSG00000045410	Akr1e1	265.246	-0.542075	0.265219	-2.04387	0.0409661	0.377918
ENSMUSG00000014444	Piezo1	154.564	0.615078	0.300818	2.04468	0.040886	0.377918
ENSMUSG00000022261	Sdc2	192.995	-0.653698	0.319832	-2.04388	0.0409654	0.377918
ENSMUSG00000024197	Plin3	4232.18	0.362725	0.177476	2.0438	0.0409732	0.377918
ENSMUSG00000036323	Srp72	1158.13	0.347626	0.170083	2.04387	0.0409666	0.377918
ENSMUSG00000019891	Dcbld1	1436.44	-0.292171	0.142992	-2.04327	0.0410258	0.378156
ENSMUSG00000062198	2700097O09Rik	196.745	-0.520659	0.254951	-2.04219	0.0411326	0.378646
ENSMUSG00000035021	Baz1a	968.506	0.406409	0.198989	2.04236	0.0411154	0.378646
ENSMUSG00000069378	Prdm6	1633.79	-0.334281	0.16387	-2.03991	0.0413591	0.380009
ENSMUSG00000020782	Llgl2	2448.4	0.294792	0.144603	2.03863	0.0414872	0.380009
ENSMUSG00000021301	Hecw1	204.919	-0.466482	0.228825	-2.0386	0.0414901	0.380009
ENSMUSG00000021640	Naip1	889.406	-0.489652	0.240188	-2.03862	0.0414884	0.380009
ENSMUSG00000023977	Ubr2	1464.37	0.361111	0.177127	2.03871	0.0414788	0.380009
ENSMUSG00000025020	Slit1	199.194	-0.769848	0.377515	-2.03925	0.0414248	0.380009
ENSMUSG00000027889	Ampd2	469.803	-0.657784	0.322649	-2.0387	0.0414799	0.380009
ENSMUSG00000039018	Mtg1	1332.85	-0.406021	0.199172	-2.03854	0.0414961	0.380009
ENSMUSG00000004633	Chn2	1247.72	0.325812	0.160255	2.03308	0.0420449	0.38025
ENSMUSG00000005534	Insr	88.7897	0.740974	0.365769	2.0258	0.0427856	0.38025
ENSMUSG00000012640	Zfp715	1434.83	0.338604	0.166648	2.03186	0.0421683	0.38025
ENSMUSG00000015994	Fnta	2827.75	-0.292347	0.144509	-2.02304	0.0430693	0.38025
ENSMUSG00000018861	Fdxr	173.104	-0.587865	0.290357	-2.02462	0.042906	0.38025
ENSMUSG00000020268	Lyrm7	623.745	0.467874	0.230616	2.0288	0.0424791	0.38025
ENSMUSG00000021375	Kif13a	208.558	0.62227	0.305569	2.03643	0.0417075	0.38025
ENSMUSG00000022195	6030458C11Rik	5145.96	0.327136	0.160789	2.03457	0.0418944	0.38025
ENSMUSG00000022269	Marchf11	41.8233	0.956518	0.471937	2.02679	0.0426836	0.38025
ENSMUSG00000022401	Xpnpep3	507.683	0.41034	0.202611	2.02526	0.0428408	0.38025
ENSMUSG00000022671	Mzt2	324.762	-0.457429	0.225658	-2.02709	0.0426533	0.38025
ENSMUSG00000022684	Bfar	866.261	-0.390622	0.193126	-2.02263	0.0431113	0.38025
ENSMUSG00000023046	Igfbp6	147.331	-0.762908	0.375325	-2.03266	0.0420871	0.38025
ENSMUSG00000024660	Incenp	6611.97	0.318169	0.15726	2.0232	0.0430521	0.38025
ENSMUSG00000024896	Minpp1	588.599	-0.3542	0.174432	-2.0306	0.0422959	0.38025
ENSMUSG00000026605	Cenpf	6338.73	0.541131	0.265957	2.03465	0.0418856	0.38025
ENSMUSG00000027198	Ext2	2300.48	0.349828	0.172652	2.0262	0.042744	0.38025
ENSMUSG00000028292	Rars2	1398.61	-0.302364	0.149531	-2.02208	0.0431677	0.38025
ENSMUSG00000028436	Dcaf12	12274.6	0.272947	0.134744	2.02567	0.0427989	0.38025
ENSMUSG00000029191	Rfc1	3703.19	0.357947	0.176293	2.03041	0.0423149	0.38025
ENSMUSG00000030272	Camk1	272.469	-0.453273	0.22314	-2.03134	0.0422202	0.38025
ENSMUSG00000030751	Psma1	4564	-0.306087	0.151352	-2.02235	0.0431401	0.38025
ENSMUSG00000031748	Gnao1	22.2431	1.44311	0.709588	2.03374	0.0419781	0.38025
ENSMUSG00000032456	Nmnat3	251.348	0.775381	0.381644	2.03169	0.0421852	0.38025
ENSMUSG00000034163	Zfc3h1	613.519	0.468826	0.230552	2.03349	0.0420026	0.38025
ENSMUSG00000034343	Ube2f	1662.25	0.352814	0.17443	2.02267	0.0431069	0.38025
ENSMUSG00000034614	Pik3ip1	1102.82	-0.312988	0.154484	-2.02603	0.0427618	0.38025
ENSMUSG00000035403	Crb2	24.304	1.25613	0.617485	2.03428	0.0419238	0.38025
ENSMUSG00000036452	Arhgap26	1007.04	0.342816	0.1684	2.03573	0.0417778	0.38025
ENSMUSG00000039021	Ttc16	168.665	0.490361	0.241841	2.02762	0.0425989	0.38025
ENSMUSG00000039349	C130074G19Rik	28.7707	-1.26735	0.623995	-2.03102	0.042253	0.38025
ENSMUSG00000040363	Bcor	242.422	-0.660473	0.324544	-2.03508	0.0418432	0.38025
ENSMUSG00000043029	Trpv3	364.183	0.400404	0.196988	2.03264	0.0420893	0.38025
ENSMUSG00000045482	Trrap	1329.76	0.425083	0.209607	2.028	0.0425607	0.38025
ENSMUSG00000045629	Sh3tc2	34.642	-1.38166	0.678279	-2.03701	0.041649	0.38025
ENSMUSG00000046223	Plaur	105.393	-0.757505	0.372704	-2.03246	0.0421074	0.38025
ENSMUSG00000046387	Pcdhb17	52.1644	-0.899798	0.443572	-2.02853	0.0425066	0.38025
ENSMUSG00000046774	8030474K03Rik	154.242	0.683134	0.337104	2.02648	0.0427158	0.38025
ENSMUSG00000049811	Fam161a	1166.02	-0.406701	0.200726	-2.02615	0.0427493	0.38025
ENSMUSG00000053647	Gper1	130.333	-0.607738	0.298434	-2.03642	0.041708	0.38025
ENSMUSG00000057234	Mettl15	512.402	-0.356572	0.175317	-2.03387	0.0419646	0.38025
ENSMUSG00000057315	Arhgap24	156.809	-0.783129	0.386134	-2.02813	0.0425473	0.38025
ENSMUSG00000057396	Zfp759	639.792	0.347914	0.171985	2.02293	0.0430798	0.38025
ENSMUSG00000057672	Pkn1	306.601	0.574431	0.283765	2.02432	0.0429373	0.38025
ENSMUSG00000058900	Rsl1	23.9294	1.30937	0.643027	2.03626	0.0417241	0.38025
ENSMUSG00000060475	Wtap	460.784	-0.394548	0.194947	-2.02388	0.0429829	0.38025
ENSMUSG00000062866	Phactr2	48.1489	-1.48253	0.730069	-2.03067	0.0422885	0.38025
ENSMUSG00000064061	Dzip3	888.116	0.498427	0.246522	2.02184	0.0431931	0.38025
ENSMUSG00000070737	Tmem35b	1818.56	-0.406561	0.200163	-2.03115	0.0422395	0.38025
ENSMUSG00000071773	Rhox1	32.6662	1.04649	0.516251	2.0271	0.042652	0.38025
ENSMUSG00000074461	Gm10699	90.879	-0.587985	0.290597	-2.02337	0.0430351	0.38025
ENSMUSG00000076612	Ighg2c	53.8147	0.734353	0.362517	2.0257	0.042795	0.38025
ENSMUSG00000078517	Emc1	667.615	0.572491	0.282703	2.02506	0.042861	0.38025
ENSMUSG00000079018	Ly6c1	27.26	1.57483	0.775709	2.03018	0.0423384	0.38025
ENSMUSG00000082454	Gm12183	132.86	-0.758576	0.37448	-2.02568	0.042798	0.38025
ENSMUSG00000086109	Gm13391	207.072	-0.414131	0.204392	-2.02616	0.0427485	0.38025
ENSMUSG00000097493	9930014A18Rik	64.2236	-0.744064	0.365678	-2.03475	0.041876	0.38025
ENSMUSG00000099051	Gm27241	85.533	-0.718592	0.352751	-2.03711	0.0416394	0.38025
ENSMUSG00000101342	Gm28078	817.702	-0.329579	0.162595	-2.027	0.0426626	0.38025
ENSMUSG00000110909	B020014A21Rik	136.75	-1.02073	0.503357	-2.02785	0.042576	0.38025
ENSMUSG00000115338	Pnp	152.137	-0.538195	0.26558	-2.02649	0.0427149	0.38025
ENSMUSG00000120995	Gm51425	1074.62	0.305993	0.151291	2.02254	0.0431203	0.38025
ENSMUSG00000020850	Prpf8	3682.9	0.393974	0.194906	2.02135	0.0432433	0.380455
ENSMUSG00000090877	Hspa1b	537.362	0.635822	0.314839	2.01951	0.0434339	0.381894
ENSMUSG00000110062	B430319F04Rik	256.132	0.448312	0.222193	2.01767	0.043626	0.38275
ENSMUSG00000113575	A930023M06Rik	23.7256	-1.23877	0.613921	-2.0178	0.043612	0.38275
ENSMUSG00000015966	Il17rb	2542.35	0.276892	0.137243	2.01753	0.0436398	0.38275
ENSMUSG00000031513	Leprotl1	239.771	0.504573	0.249998	2.01831	0.0435589	0.38275
ENSMUSG00000085603	Gm11346	303.828	-0.387413	0.192122	-2.0165	0.0437478	0.383022
ENSMUSG00000021496	Pcbd2	1684.06	-0.318337	0.157869	-2.01646	0.0437522	0.383022
ENSMUSG00000033970	Rfc3	2556.14	-0.32934	0.163316	-2.01658	0.0437391	0.383022
ENSMUSG00000040548	Tex2	2355.83	0.362111	0.179655	2.01559	0.0438429	0.383431
ENSMUSG00000043913	Ccdc60	1195.48	0.327897	0.162689	2.01549	0.0438533	0.383431
ENSMUSG00000027598	Itch	1268.76	0.386484	0.191902	2.01396	0.0440134	0.384593
ENSMUSG00000038256	Bcl9	514.626	0.458697	0.227803	2.01356	0.0440554	0.384721
ENSMUSG00000055652	Klhl25	1167.56	-0.43754	0.217407	-2.01253	0.0441637	0.385196
ENSMUSG00000028434	Epb41l4b	2314.38	0.334176	0.166048	2.01253	0.0441644	0.385196
ENSMUSG00000026527	Rgs7	37.0092	1.34428	0.668093	2.01211	0.0442084	0.385236
ENSMUSG00000029627	Zkscan14	4426.61	-0.332417	0.16522	-2.01197	0.0442236	0.385236
ENSMUSG00000075254	Heg1	50.9413	-1.59165	0.791377	-2.01124	0.0443	0.385267
ENSMUSG00000020672	Sntg2	49.9875	1.47483	0.733327	2.01116	0.044309	0.385267
ENSMUSG00000030447	Cyfip1	3347.22	0.338129	0.168084	2.01166	0.0442557	0.385267
ENSMUSG00000026380	Tfcp2l1	410.403	0.393469	0.195705	2.01053	0.0443754	0.385607
ENSMUSG00000066306	Numa1	4725.36	0.430969	0.214392	2.01019	0.0444107	0.385676
ENSMUSG00000042605	Atxn2	3820.46	0.364703	0.181459	2.00984	0.0444483	0.385765
ENSMUSG00000027845	Dclre1b	173.449	0.558268	0.277987	2.00825	0.0446166	0.386988
ENSMUSG00000061046	Haghl	394.994	0.640233	0.31887	2.00782	0.0446628	0.387151
ENSMUSG00000040455	Usp45	998.005	0.383794	0.191187	2.00742	0.0447048	0.387277
ENSMUSG00000071862	Lrrtm2	149.778	-0.66035	0.32917	-2.00611	0.0448449	0.388088
ENSMUSG00000104445	Rhbg	336.761	-0.406354	0.202641	-2.00529	0.0449316	0.388088
ENSMUSG00000108072	Gm20362	758.989	-0.372087	0.1855	-2.00586	0.0448711	0.388088
ENSMUSG00000115178	Gm49220	185.339	-0.543207	0.270927	-2.005	0.0449635	0.388088
ENSMUSG00000004815	Dgkq	40.9357	0.928361	0.462902	2.00552	0.0449071	0.388088
ENSMUSG00000006587	Snai3	1672.96	-0.490222	0.244477	-2.00518	0.0449433	0.388088
ENSMUSG00000060512	0610040J01Rik	767.518	-0.45297	0.226001	-2.00428	0.0450401	0.388512
ENSMUSG00000044066	Cep68	1088.83	0.288869	0.144203	2.00322	0.045154	0.389148
ENSMUSG00000020536	Llgl1	4847.57	0.387772	0.193662	2.00231	0.0452517	0.389148
ENSMUSG00000024743	Syt7	287.932	-0.463926	0.231641	-2.00278	0.0452012	0.389148
ENSMUSG00000030852	Tacc2	4868.69	0.464576	0.231994	2.00253	0.0452277	0.389148
ENSMUSG00000033444	Specc1l	6649.47	0.4169	0.208137	2.00301	0.0451767	0.389148
ENSMUSG00000002059	Rab34	27.7223	-1.78639	0.892591	-2.00135	0.0453548	0.389698
ENSMUSG00000025188	Hps1	585.145	0.373514	0.186645	2.0012	0.0453708	0.389698
ENSMUSG00000001962	Fam50a	3777.01	0.261789	0.130838	2.00086	0.0454071	0.389772
ENSMUSG00000004328	Hif3a	338.494	0.534677	0.267266	2.00055	0.0454414	0.389829
ENSMUSG00000041130	Zfp598	2571.29	0.293934	0.146975	1.9999	0.0455115	0.389956
ENSMUSG00000054808	Actn4	9825.5	0.282998	0.141504	1.99992	0.0455084	0.389956
ENSMUSG00000026425	Srgap2	1380.79	0.434061	0.217077	1.99957	0.0455465	0.39002
ENSMUSG00000054874	Pcnx3	2104.84	0.374677	0.187448	1.99883	0.0456268	0.39027
ENSMUSG00000064194	Zfp936	1110.46	0.297379	0.148779	1.99879	0.0456311	0.39027
ENSMUSG00000030304	Ergic2	4131.82	-0.284844	0.142543	-1.99831	0.0456834	0.390481
ENSMUSG00000040296	Rigi	399.236	-0.539492	0.27011	-1.9973	0.0457924	0.390764
ENSMUSG00000041096	Tspyl2	854.603	0.418898	0.209845	1.99623	0.0459092	0.390764
ENSMUSG00000053390	Zfp952	1654.27	-0.358423	0.179498	-1.99681	0.0458459	0.390764
ENSMUSG00000097993	Ptprv	29.7677	-1.1551	0.578647	-1.99622	0.0459103	0.390764
ENSMUSG00000117250	Gm49871	427.792	0.372778	0.186709	1.99657	0.0458715	0.390764
ENSMUSG00000002458	Rgs19	181.488	-0.931041	0.466319	-1.99657	0.0458714	0.390764
ENSMUSG00000006435	Neurl1a	150.956	0.591659	0.296307	1.99678	0.0458494	0.390764
ENSMUSG00000028492	Saxo1	220.087	0.55633	0.278811	1.99537	0.0460031	0.391317
ENSMUSG00000028402	Mpdz	2388.7	0.532694	0.267145	1.99403	0.0461492	0.391589
ENSMUSG00000033066	Gas7	25.3375	1.29347	0.64846	1.99468	0.0460773	0.391589
ENSMUSG00000039725	Trp53rka	1006.68	-0.328393	0.164702	-1.99386	0.046167	0.391589
ENSMUSG00000043411	Usp48	2583.11	0.37642	0.188723	1.99456	0.0460908	0.391589
ENSMUSG00000074354	Arhgap20os	8678.48	0.259756	0.130282	1.9938	0.0461738	0.391589
ENSMUSG00000021866	Anxa11	62.414	0.920621	0.462076	1.99236	0.0463318	0.392373
ENSMUSG00000038235	F11r	58.7341	-1.1589	0.581606	-1.99258	0.0463074	0.392373
ENSMUSG00000078716	Tmem8b	687.055	0.40555	0.203569	1.9922	0.0463496	0.392373
ENSMUSG00000055334	Snupn	2640.69	-0.334759	0.168108	-1.99133	0.0464449	0.392944
ENSMUSG00000020647	Ncoa1	1219.21	0.408384	0.205116	1.991	0.0464813	0.393016
ENSMUSG00000020135	Apc2	239.414	0.615517	0.309278	1.99017	0.0465722	0.393549
ENSMUSG00000034427	Myo15b	208.125	0.607916	0.305527	1.98973	0.0466208	0.393724
ENSMUSG00000015002	Efr3a	1348.8	0.388827	0.195614	1.98772	0.0468423	0.394179
ENSMUSG00000022698	Naa50	10219	0.32269	0.162293	1.98832	0.0467762	0.394179
ENSMUSG00000026269	Rnpepl1	651.389	0.342462	0.172213	1.98859	0.046746	0.394179
ENSMUSG00000027012	Dync1i2	3951.47	0.331325	0.166669	1.98792	0.0468205	0.394179
ENSMUSG00000078861	Zfp931	867.467	-0.307315	0.15458	-1.98807	0.0468042	0.394179
ENSMUSG00000115204	Gm36642	50.1434	-0.97504	0.490261	-1.98882	0.0467213	0.394179
ENSMUSG00000021758	Ddx4	8791.84	0.359207	0.180777	1.98702	0.0469201	0.394546
ENSMUSG00000022789	Dnm1l	7374.08	0.310607	0.156334	1.98681	0.0469429	0.394546
ENSMUSG00000035545	Leng8	1534.64	0.344195	0.173327	1.98582	0.0470536	0.394546
ENSMUSG00000038593	Tctn1	347.869	0.425843	0.214405	1.98616	0.0470158	0.394546
ENSMUSG00000062380	Tubb3	8178.13	-0.351754	0.177071	-1.98651	0.0469767	0.394546
ENSMUSG00000109336	Samd4b	3407.89	0.254756	0.128282	1.98591	0.0470436	0.394546
ENSMUSG00000060216	Arrb2	1570.76	0.389157	0.196064	1.98484	0.0471617	0.394626
ENSMUSG00000104299	Gm9924	718.658	-0.367316	0.18504	-1.98507	0.0471369	0.394626
ENSMUSG00000012483	Rpa3	841.729	-0.308095	0.155233	-1.98473	0.047175	0.394626
ENSMUSG00000028886	Eya3	1053.33	-0.38223	0.192519	-1.98542	0.0470981	0.394626
ENSMUSG00000015316	Slamf1	78.9834	-0.787524	0.39757	-1.98084	0.0476087	0.39522
ENSMUSG00000020273	Papolg	1860.07	-0.320314	0.161669	-1.98129	0.0475586	0.39522
ENSMUSG00000020516	Rps6kb1	1770.77	0.291573	0.147068	1.98257	0.0474152	0.39522
ENSMUSG00000022634	Yaf2	751.683	-0.312588	0.157688	-1.98232	0.0474431	0.39522
ENSMUSG00000024068	Spast	5353.41	0.29798	0.150373	1.9816	0.0475235	0.39522
ENSMUSG00000025374	Nabp2	1038.34	0.34323	0.173019	1.98377	0.0472814	0.39522
ENSMUSG00000028076	Cd1d1	47.8226	-1.07414	0.542075	-1.98153	0.047532	0.39522
ENSMUSG00000028128	F3	25.3044	2.34676	1.18473	1.98083	0.0476102	0.39522
ENSMUSG00000028949	Smarcd3	29.782	-1.30584	0.658582	-1.9828	0.0473893	0.39522
ENSMUSG00000035547	Capn5	329.069	0.796988	0.402247	1.98134	0.0475533	0.39522
ENSMUSG00000038034	Igsf8	908.11	-0.381865	0.192603	-1.98265	0.0474063	0.39522
ENSMUSG00000053291	Rab4b	186.163	0.433138	0.218542	1.98194	0.0474856	0.39522
ENSMUSG00000060548	Tnfrsf19	56.4999	1.00181	0.505304	1.98259	0.0474132	0.39522
ENSMUSG00000056737	Capg	45.3827	-0.772012	0.389823	-1.98042	0.0476566	0.395373
ENSMUSG00000027263	Tubgcp4	277.338	0.3921	0.198035	1.97995	0.0477086	0.395572
ENSMUSG00000020859	Spag9	282.634	0.590749	0.298406	1.97969	0.0477388	0.39559
ENSMUSG00000041638	Gcn1	4623.01	0.456986	0.230968	1.97856	0.0478651	0.396404
ENSMUSG00000043162	Pyurf	1303.85	-0.37197	0.188082	-1.9777	0.0479624	0.396744
ENSMUSG00000038963	Slco4a1	2369.97	0.349333	0.176618	1.9779	0.0479399	0.396744
ENSMUSG00000078681	Tm2d3	6252.85	-0.379983	0.192248	-1.97653	0.0480949	0.397607
ENSMUSG00000028854	Slc9a1	2907.99	0.346382	0.175278	1.97619	0.0481331	0.397635
ENSMUSG00000087341	0610040F04Rik	746.647	-0.340003	0.172066	-1.976	0.0481546	0.397635
ENSMUSG00000035469	Rcbtb1	874.138	0.374392	0.189496	1.97573	0.0481857	0.397659
ENSMUSG00000032487	Ptgs2	39.5508	1.06986	0.541606	1.97535	0.0482288	0.397782
ENSMUSG00000092390	Gm20541	317.634	-0.35925	0.18191	-1.97489	0.0482811	0.397981
ENSMUSG00000000701	Tcl1b5	386.156	-0.586729	0.297272	-1.97371	0.0484147	0.398849
ENSMUSG00000042992	Borcs5	6927.86	-0.302277	0.153203	-1.97305	0.0484903	0.399169
ENSMUSG00000051518	Rps19bp1	3226.13	-0.352735	0.178793	-1.97287	0.0485101	0.399169
ENSMUSG00000111488	Gm31378	44.0363	-0.86128	0.436632	-1.97255	0.0485465	0.399236
ENSMUSG00000014349	Ube2z	2153.81	0.290914	0.147527	1.97194	0.0486165	0.399578
ENSMUSG00000020290	Xpo1	4852.66	0.369743	0.187557	1.97136	0.0486824	0.399654
ENSMUSG00000027519	Rab22a	5337.47	0.251705	0.127667	1.97158	0.0486579	0.399654
ENSMUSG00000024266	Adad2	3144.99	0.547055	0.277614	1.97056	0.0487741	0.40006
ENSMUSG00000027784	Ppm1l	856.097	-0.424791	0.215583	-1.97044	0.0487885	0.40006
ENSMUSG00000043059	Zfp513	3674.35	-0.350826	0.178142	-1.96936	0.0489116	0.400837
ENSMUSG00000026274	Pask	540.233	0.336677	0.170993	1.96896	0.0489582	0.400986
ENSMUSG00000117251	Gm49891	335.441	-0.427136	0.216992	-1.96844	0.049017	0.401234
ENSMUSG00000097415	AU020206	576.117	-0.378267	0.192236	-1.96772	0.0491	0.401681
ENSMUSG00000066031	Pramel25	15712	-0.421553	0.214284	-1.96726	0.0491533	0.401884
ENSMUSG00000046337	Fam178b	585.231	0.45026	0.228909	1.96699	0.0491847	0.401907
ENSMUSG00000038831	Ralgps1	1732.81	0.34013	0.17296	1.96652	0.0492381	0.402111
ENSMUSG00000051177	Plcb1	2001.1	0.353941	0.180082	1.96544	0.0493632	0.402612
ENSMUSG00000002944	Cd36	2301.69	0.380253	0.193488	1.96525	0.049385	0.402612
ENSMUSG00000033510	Otud7a	43.3239	0.946383	0.481463	1.96564	0.0493401	0.402612
ENSMUSG00000022793	B4galt4	3195.76	-0.293603	0.149477	-1.9642	0.0495073	0.402744
ENSMUSG00000031938	4931406C07Rik	338.655	0.39146	0.19928	1.96437	0.0494873	0.402744
ENSMUSG00000036880	Acaa2	420.021	-0.667378	0.339784	-1.96413	0.0495154	0.402744
ENSMUSG00000117567	Gm50056	4550.85	-0.279027	0.142058	-1.96417	0.0495099	0.402744
ENSMUSG00000034402	Kcnh5	143.428	-0.499166	0.254198	-1.96369	0.0495664	0.402807
ENSMUSG00000041741	Pde3a	6799.53	0.395233	0.201283	1.96357	0.0495802	0.402807
ENSMUSG00000008489	Elavl2	9409.18	0.321516	0.163838	1.9624	0.049716	0.403029
ENSMUSG00000020715	Ern1	12733.2	0.442274	0.225374	1.96241	0.0497152	0.403029
ENSMUSG00000020994	Pnn	1951.92	0.347966	0.177267	1.96294	0.0496529	0.403029
ENSMUSG00000032187	Smarca4	3687.97	0.268011	0.136577	1.96235	0.0497218	0.403029
ENSMUSG00000020151	Ptprr	2468	-0.417958	0.21316	-1.96077	0.0499053	0.404051
ENSMUSG00000020326	Ccng1	569.518	0.354805	0.181056	1.95964	0.0500377	0.404051
ENSMUSG00000021466	Ptch1	371.951	0.575147	0.293742	1.958	0.0502302	0.404051
ENSMUSG00000021792	Prxl2a	65.4238	-0.716309	0.365482	-1.9599	0.0500074	0.404051
ENSMUSG00000022715	Tmem114	476.663	-0.406135	0.207385	-1.95836	0.0501873	0.404051
ENSMUSG00000024451	Arap3	30.9336	-1.01399	0.517388	-1.95983	0.0500152	0.404051
ENSMUSG00000025323	Sp4	217.441	0.466681	0.238267	1.95865	0.0501538	0.404051
ENSMUSG00000028801	Stpg1	114.416	0.524328	0.267779	1.95806	0.0502231	0.404051
ENSMUSG00000031502	Col4a1	378.848	-0.763278	0.389857	-1.95784	0.0502487	0.404051
ENSMUSG00000031840	Rab3a	1698.13	0.348822	0.178127	1.95827	0.0501979	0.404051
ENSMUSG00000034593	Myo5a	1679.47	0.376556	0.192229	1.95889	0.0501251	0.404051
ENSMUSG00000037206	Islr	78.5036	-0.846718	0.43205	-1.95977	0.0500229	0.404051
ENSMUSG00000044700	Tmem201	19324.3	0.273071	0.139338	1.95977	0.0500223	0.404052
ENSMUSG00000074030	Exoc8	131.793	0.566079	0.289123	1.95792	0.0502392	0.404052
ENSMUSG00000004356	Utp20	1517.78	0.57215	0.292532	1.95586	0.050482	0.405465
ENSMUSG00000020802	Ube2o	2689.9	0.371042	0.189694	1.956	0.0504653	0.405465
ENSMUSG00000022272	Myo10	8805.48	0.408834	0.209058	1.9556	0.0505121	0.405476
ENSMUSG00000005672	Kit	18871.7	0.369498	0.188981	1.95521	0.0505587	0.405619
ENSMUSG00000087246	Gm13346	411.678	-0.438739	0.224532	-1.95402	0.0506995	0.405674
ENSMUSG00000024331	Dsc2	241.373	-0.681704	0.348866	-1.95406	0.0506944	0.405674
ENSMUSG00000026457	Adipor1	3864.17	0.339973	0.174016	1.95369	0.050738	0.405674
ENSMUSG00000028232	Tmem68	710.267	-0.321312	0.164379	-1.95471	0.0506177	0.405674
ENSMUSG00000035245	Eogt	489.458	0.390456	0.199804	1.95419	0.0506788	0.405674
ENSMUSG00000038525	Armc10	1290.26	-0.472875	0.242017	-1.95389	0.0507139	0.405674
ENSMUSG00000041358	Nutm1	116.092	-0.645713	0.330649	-1.95287	0.0508351	0.406221
ENSMUSG00000059149	Mfsd4a	367.981	0.734897	0.376516	1.95183	0.0509579	0.406971
ENSMUSG00000033964	Zbtb41	934.294	0.402002	0.206009	1.95138	0.0510118	0.407171
ENSMUSG00000019368	Sec14l4	25.3197	1.07113	0.549268	1.9501	0.0511642	0.407526
ENSMUSG00000026289	Atg16l1	7729.49	-0.279081	0.143116	-1.95004	0.0511718	0.407526
ENSMUSG00000028124	Gclm	4372.44	0.294966	0.151247	1.95023	0.0511485	0.407526
ENSMUSG00000060012	Kif13b	1906.34	0.459998	0.235813	1.9507	0.0510933	0.407526
ENSMUSG00000026770	Il2ra	141.989	-0.693144	0.355499	-1.94978	0.0512025	0.40754
ENSMUSG00000112352	Gm40617	1408.57	-0.279874	0.143578	-1.94929	0.0512608	0.407654
ENSMUSG00000021171	Esyt2	5852.42	0.36177	0.185602	1.94918	0.0512744	0.407654
ENSMUSG00000032776	Mctp2	4899.45	0.354392	0.181899	1.94829	0.0513808	0.408269
ENSMUSG00000024974	Smc3	4598.24	0.383941	0.197107	1.94789	0.0514286	0.408419
ENSMUSG00000097392	Thoc2l	619.29	0.367591	0.188746	1.94754	0.0514702	0.408519
ENSMUSG00000002968	Med25	4745.71	0.257889	0.132523	1.946	0.0516545	0.408741
ENSMUSG00000014846	Tppp3	137.782	-0.636657	0.327439	-1.94435	0.0518528	0.408741
ENSMUSG00000016626	Nlrp14	351318	0.311247	0.160004	1.94525	0.0517449	0.408741
ENSMUSG00000020070	Rufy2	796.24	0.380351	0.195387	1.94666	0.0515761	0.408741
ENSMUSG00000020844	Nxn	241.854	-0.442084	0.227363	-1.94439	0.0518481	0.408741
ENSMUSG00000024498	Tcerg1	2568.89	0.281494	0.144728	1.94499	0.0517764	0.408741
ENSMUSG00000027244	Atg13	1362.66	0.285755	0.146989	1.94406	0.0518887	0.408741
ENSMUSG00000033530	Ttc7b	2523.89	0.258702	0.133041	1.94453	0.0518318	0.408741
ENSMUSG00000038607	Gng10	53.5781	-0.80513	0.413659	-1.94636	0.0516115	0.408741
ENSMUSG00000042229	Rabif	2741.36	-0.291667	0.149884	-1.94596	0.05166	0.408741
ENSMUSG00000043800	Kifc5c-ps	144.42	-0.494102	0.253779	-1.94698	0.0515373	0.408741
ENSMUSG00000049608	Gpr55	40.7359	1.01567	0.522413	1.94418	0.0518739	0.408741
ENSMUSG00000062797	Hikeshi	2002.8	-0.269323	0.138498	-1.9446	0.0518238	0.408741
ENSMUSG00000067702	Tuba3a	7449.89	-0.498107	0.256237	-1.94393	0.0519036	0.408741
ENSMUSG00000104826	Gm42947	187.28	-0.670863	0.345331	-1.94267	0.0520566	0.409717
ENSMUSG00000020048	Hsp90b1	14148.1	0.409109	0.210638	1.94223	0.0521087	0.409892
ENSMUSG00000028331	Trmo	1426.22	-0.337971	0.174032	-1.942	0.0521369	0.409892
ENSMUSG00000027002	Nckap1	3262.74	0.377368	0.19441	1.94109	0.0522468	0.409895
ENSMUSG00000030641	Ddias	3416.37	0.301601	0.155399	1.94081	0.0522813	0.409895
ENSMUSG00000041236	Vps41	2915.23	0.308377	0.158892	1.9408	0.0522825	0.409895
ENSMUSG00000064302	Clasp1	2194.47	0.442687	0.228077	1.94095	0.052264	0.409895
ENSMUSG00000070821	Or13p8	263.517	0.490996	0.252902	1.94145	0.0522043	0.409895
ENSMUSG00000034761	Map4k5	9603.22	0.340703	0.175598	1.94024	0.0523506	0.409973
ENSMUSG00000093656	Gm20628	196.731	0.507779	0.261709	1.94025	0.0523497	0.409973
ENSMUSG00000056752	Dnah9	1885.62	0.345952	0.17835	1.93973	0.0524122	0.410228
ENSMUSG00000018501	Ncor1	1178.17	0.386231	0.19918	1.93911	0.0524885	0.410597
ENSMUSG00000021224	Numb	2309.45	0.313105	0.161564	1.93797	0.0526269	0.411452
ENSMUSG00000102052	Gm28387	172.988	-0.766115	0.39545	-1.93733	0.0527053	0.411837
ENSMUSG00000042772	Smg7	1306.56	0.399225	0.206174	1.93635	0.0528244	0.411855
ENSMUSG00000099032	Tcf24	442.834	0.489088	0.252523	1.93681	0.052769	0.411855
ENSMUSG00000020828	Pld2	1833.13	-0.387151	0.199915	-1.93658	0.0527964	0.411855
ENSMUSG00000038014	Fam120a	1830.55	0.344161	0.177672	1.93706	0.0527375	0.411855
ENSMUSG00000024773	Atg2a	4314.54	0.347536	0.179541	1.93569	0.0529052	0.412046
ENSMUSG00000062282	Gm10113	46.2003	0.724275	0.374171	1.93568	0.0529073	0.412046
ENSMUSG00000056605	Krt72	88.5823	-0.664994	0.343591	-1.93542	0.0529384	0.412061
ENSMUSG00000039396	Neil3	3464.81	-0.284705	0.147131	-1.93505	0.0529845	0.412193
ENSMUSG00000040963	Asgr2	3228.08	-0.276368	0.1429	-1.93399	0.0531139	0.412281
ENSMUSG00000062296	Trank1	1365.98	-0.319049	0.164983	-1.93383	0.053134	0.412281
ENSMUSG00000113017	Gm46401	104.665	-0.81197	0.41989	-1.93377	0.0531419	0.412281
ENSMUSG00000005947	Itgae	50.6999	-0.765608	0.395752	-1.93456	0.0530438	0.412281
ENSMUSG00000036686	Cc2d1a	4764.26	0.259955	0.134407	1.93408	0.0531031	0.412281
ENSMUSG00000001995	Sipa1l2	1895.16	0.418318	0.216474	1.93242	0.0533079	0.412715
ENSMUSG00000021811	Dnajc9	2187.62	-0.284864	0.147428	-1.93223	0.0533315	0.412715
ENSMUSG00000028582	Cc2d1b	2152.03	0.266574	0.13798	1.93198	0.0533616	0.412715
ENSMUSG00000040812	Agbl2	32.0567	-0.927069	0.479865	-1.93194	0.0533669	0.412715
ENSMUSG00000054008	Ndst1	828.275	0.50369	0.260573	1.93301	0.0532351	0.412715
ENSMUSG00000068742	Cry2	221.995	0.556747	0.288188	1.93189	0.0533733	0.412715
ENSMUSG00000047109	Cldn14	35.8095	-0.900254	0.466121	-1.93138	0.0534367	0.412972
ENSMUSG00000051319	Mtln	184.897	-0.529864	0.27442	-1.93085	0.0535011	0.412972
ENSMUSG00000051627	H1f4	38.8888	-0.82816	0.428897	-1.93091	0.0534943	0.412972
ENSMUSG00000063455	D630045J12Rik	2320.43	0.377956	0.195764	1.93067	0.0535237	0.412972
ENSMUSG00000029238	Clock	1700.34	0.508424	0.263418	1.93011	0.0535937	0.413134
ENSMUSG00000035851	Ythdc1	1370	0.367749	0.190541	1.93003	0.0536032	0.413134
ENSMUSG00000021018	Polr2h	446.948	-0.387196	0.200766	-1.92859	0.0537813	0.41428
ENSMUSG00000022329	Stk3	3884.11	0.301573	0.156469	1.92736	0.0539348	0.414894
ENSMUSG00000031357	Syap1	645.088	0.436884	0.226716	1.92701	0.0539786	0.414894
ENSMUSG00000037339	Fam53a	1499.96	-0.305654	0.158601	-1.92719	0.0539559	0.414894
ENSMUSG00000039686	Zer1	331.072	0.41589	0.21576	1.92756	0.0539101	0.414894
ENSMUSG00000058600	Rpl30	299.074	-0.432026	0.224472	-1.92463	0.0542762	0.415417
ENSMUSG00000066257	Or5ac24	309.726	-0.341351	0.177365	-1.92457	0.054283	0.415417
ENSMUSG00000068036	Afdn	4472.44	0.395261	0.205451	1.92387	0.0543705	0.415417
ENSMUSG00000072884	Gm10433	133.668	-0.563685	0.29295	-1.92417	0.0543334	0.415417
ENSMUSG00000103998	Gm38025	153.427	0.458641	0.238148	1.92587	0.0541209	0.415417
ENSMUSG00000015759	Cnih1	5986.18	-0.262908	0.136495	-1.92614	0.0540874	0.415417
ENSMUSG00000021918	Nek4	659.965	0.362665	0.188487	1.92408	0.0543442	0.415417
ENSMUSG00000022945	Chaf1b	930.496	-0.323287	0.168015	-1.92416	0.0543348	0.415417
ENSMUSG00000025171	Ubtd1	298.987	-0.490419	0.254837	-1.92444	0.054299	0.415417
ENSMUSG00000036766	Dner	252.34	0.803615	0.417664	1.92407	0.0543457	0.415417
ENSMUSG00000038080	Kdm1b	33655.9	0.338743	0.175932	1.92542	0.0541767	0.415417
ENSMUSG00000045215	Asxl3	148.31	-0.544072	0.282899	-1.9232	0.0544548	0.415612
ENSMUSG00000017652	Cd40	24.0779	-1.15551	0.600823	-1.92321	0.0544533	0.415612
ENSMUSG00000021520	Uqcrb	543.316	-0.391478	0.20365	-1.92231	0.0545663	0.416013
ENSMUSG00000041712	Ubr7	2954.11	-0.262676	0.136646	-1.92231	0.0545663	0.416013
ENSMUSG00000021076	Actr10	1442.27	-0.283292	0.147488	-1.92078	0.0547593	0.416584
ENSMUSG00000021193	Pitrm1	5715.43	0.292027	0.152018	1.92101	0.0547309	0.416584
ENSMUSG00000022518	4930562C15Rik	5363.78	0.509124	0.265046	1.92089	0.0547454	0.416584
ENSMUSG00000074994	Qser1	1327.62	0.411989	0.214488	1.9208	0.0547568	0.416584
ENSMUSG00000024589	Nedd4l	1201.09	-0.515412	0.268553	-1.91922	0.0549568	0.416738
ENSMUSG00000037426	Depdc5	640.544	0.367541	0.19149	1.91938	0.0549369	0.416738
ENSMUSG00000041846	Ppp4r3a	903.823	0.333863	0.173884	1.92003	0.0548535	0.416738
ENSMUSG00000108659	Gm34121	455.961	-0.339063	0.176606	-1.91988	0.0548727	0.416738
ENSMUSG00000110151	Gm38416	312.906	-0.529601	0.27585	-1.91989	0.0548724	0.416738
ENSMUSG00000115548	5430440P10Rik	87.2729	0.57965	0.301953	1.91967	0.0549001	0.416738
ENSMUSG00000039840	Epg5	1252.51	0.615378	0.320686	1.91894	0.0549918	0.41678
ENSMUSG00000015189	Casd1	121.001	1.7436	0.909627	1.91683	0.0552594	0.41729
ENSMUSG00000029432	Nipsnap2	1414.64	0.530027	0.276658	1.91582	0.0553884	0.41729
ENSMUSG00000029994	Anxa4	56.9265	-0.831348	0.433748	-1.91666	0.0552809	0.41729
ENSMUSG00000031714	Gab1	82.7902	0.79091	0.412458	1.91755	0.0551677	0.41729
ENSMUSG00000034854	Mfsd12	86.9183	0.690524	0.360306	1.91649	0.0553023	0.41729
ENSMUSG00000045328	Cenpe	4184.43	0.484929	0.252912	1.91738	0.0551891	0.41729
ENSMUSG00000053046	Brsk2	1087.7	0.323126	0.16868	1.91562	0.055414	0.41729
ENSMUSG00000054976	Nyap2	42.2454	-1.1976	0.624659	-1.9172	0.0552125	0.41729
ENSMUSG00000063873	Slc24a3	2665.04	0.26673	0.139233	1.91572	0.0554014	0.41729
ENSMUSG00000074811	Hps6	2127.83	-0.396315	0.206622	-1.91806	0.0551029	0.41729
ENSMUSG00000096576	Oog1	1187.4	-0.336587	0.175671	-1.91601	0.0553635	0.41729
ENSMUSG00000097958	Gm8492	747.418	0.424975	0.221787	1.91614	0.0553475	0.41729
ENSMUSG00000047921	Trappc9	2198.75	0.347869	0.181645	1.9151	0.0554798	0.417465
ENSMUSG00000102705	4632432E15Rik	63.3128	0.652383	0.340675	1.91497	0.0554963	0.417465
ENSMUSG00000073664	Nbeal1	707.709	0.540591	0.282382	1.9144	0.0555694	0.417641
ENSMUSG00000002233	Rhoc	62.2234	-0.864307	0.451495	-1.91432	0.0555789	0.417641
ENSMUSG00000063564	Col23a1	180.071	-0.616521	0.322259	-1.91312	0.0557325	0.41835
ENSMUSG00000108379	A730082K24Rik	7393.16	-0.28851	0.1508	-1.91319	0.0557237	0.41835
ENSMUSG00000005886	Ncoa2	4019.91	0.4083	0.213483	1.91257	0.055803	0.418432
ENSMUSG00000042557	Sin3a	13337.4	0.344574	0.180165	1.91255	0.0558058	0.418432
ENSMUSG00000057402	Cldn34b2	80.9796	-0.690771	0.361217	-1.91234	0.0558324	0.418432
ENSMUSG00000025815	Dhtkd1	337.433	1.48271	0.775693	1.91147	0.0559444	0.419049
ENSMUSG00000001211	Agpat3	1643.96	0.320785	0.168023	1.90917	0.0562404	0.419997
ENSMUSG00000028140	Mrpl9	6656.75	0.356346	0.186657	1.9091	0.0562495	0.419997
ENSMUSG00000032245	Cln6	89.4136	0.831676	0.435578	1.90936	0.0562154	0.419997
ENSMUSG00000037260	Hgsnat	988.739	0.262332	0.137384	1.90948	0.0562001	0.419997
ENSMUSG00000041164	Zmiz2	4237.78	0.274056	0.143476	1.91012	0.0561184	0.419997
ENSMUSG00000042417	Ccno	41815.1	-0.261568	0.136998	-1.90928	0.0562253	0.419997
ENSMUSG00000034913	Cby2	367.346	-0.37574	0.196885	-1.90842	0.0563366	0.420424
ENSMUSG00000043286	Pnpla1	82.5817	-0.622718	0.326491	-1.90731	0.0564809	0.420649
ENSMUSG00000105298	Cldn25	711.235	-0.40131	0.210411	-1.90727	0.0564859	0.420649
ENSMUSG00000020956	Dtd2	450.365	-0.372215	0.195148	-1.90734	0.0564762	0.420649
ENSMUSG00000036555	Iqce	328.184	0.477361	0.250209	1.90785	0.0564105	0.420649
ENSMUSG00000042178	Armc5	862.636	-0.321106	0.168578	-1.90479	0.0568071	0.422372
ENSMUSG00000045007	Tubg2	11080.9	0.338927	0.177917	1.90497	0.0567835	0.422372
ENSMUSG00000105107	Gm43412	30.3124	-0.923063	0.484579	-1.90487	0.0567965	0.422372
ENSMUSG00000031604	Msmo1	946.234	-0.300195	0.157683	-1.90379	0.0569376	0.423115
ENSMUSG00000118403	Gm50484	25.5253	-1.19391	0.627195	-1.90356	0.056967	0.423115
ENSMUSG00000076615	Ighg3	436.582	-0.466044	0.244925	-1.9028	0.0570664	0.423407
ENSMUSG00000078365	Mos	21916.1	-0.356456	0.187319	-1.90294	0.0570489	0.423407
ENSMUSG00000036599	Chst12	310.787	-0.448892	0.235968	-1.90235	0.0571259	0.423626
ENSMUSG00000029821	Gsdme	169.85	-0.492292	0.258813	-1.90212	0.057156	0.423627
ENSMUSG00000026153	Fam135a	1002.31	0.430566	0.226433	1.90152	0.0572342	0.423915
ENSMUSG00000030450	Oca2	60.4623	-0.777199	0.40876	-1.90136	0.0572549	0.423915
ENSMUSG00000021702	Thbs4	732.027	0.521599	0.274436	1.90062	0.0573519	0.424038
ENSMUSG00000028857	Tmem222	2436.45	-0.380645	0.200248	-1.90086	0.0573197	0.424038
ENSMUSG00000035247	Hectd1	3877.94	0.392907	0.20685	1.89947	0.0575024	0.424038
ENSMUSG00000036565	Ttyh3	2723.22	0.271217	0.142742	1.90004	0.0574272	0.424038
ENSMUSG00000040565	Btaf1	3326.34	0.404519	0.212944	1.89966	0.0574783	0.424038
ENSMUSG00000043448	Gjc2	141.05	-0.632737	0.333018	-1.90001	0.0574319	0.424038
ENSMUSG00000053510	Nrd1	2455.84	0.318187	0.167435	1.90036	0.0573855	0.424038
ENSMUSG00000071266	Zfp946	1459.59	0.315377	0.16604	1.8994	0.0575119	0.424038
ENSMUSG00000032116	Stt3a	5591.3	0.293037	0.154318	1.89892	0.0575751	0.424282
ENSMUSG00000003528	Slc25a1	3535.21	0.34172	0.179991	1.89854	0.0576248	0.424427
ENSMUSG00000036333	Kidins220	1271.25	0.440653	0.232307	1.89686	0.0578466	0.425618
ENSMUSG00000040459	Arglu1	324.997	0.423833	0.223454	1.89673	0.0578632	0.425618
ENSMUSG00000051329	Nup160	4387.61	0.325428	0.171582	1.89663	0.057877	0.425618
ENSMUSG00000004085	Map3k20	654.583	0.419579	0.22137	1.89538	0.0580425	0.426095
ENSMUSG00000006764	Tph2	322.601	-0.551693	0.29114	-1.89494	0.0581001	0.426095
ENSMUSG00000022015	Tnfsf11	566.711	-0.482328	0.254631	-1.89422	0.0581956	0.426095
ENSMUSG00000024120	Lrpprc	3015.11	0.358197	0.189154	1.89368	0.0582675	0.426095
ENSMUSG00000025224	Gbf1	5079.57	0.365693	0.19303	1.89449	0.0581603	0.426095
ENSMUSG00000030400	Ercc2	414.46	0.347818	0.183643	1.89399	0.058226	0.426095
ENSMUSG00000031010	Usp9x	8347.48	0.572147	0.302143	1.89363	0.058274	0.426095
ENSMUSG00000053333	Dis3l2	634.452	0.328862	0.173533	1.89511	0.0580786	0.426095
ENSMUSG00000054074	Skida1	69.5107	0.685804	0.362144	1.89373	0.0582604	0.426095
ENSMUSG00000056553	Ptprn2	172.713	-0.447476	0.236038	-1.89578	0.0579897	0.426095
ENSMUSG00000057203	Vmn1r234	45.0454	-0.821617	0.433748	-1.89423	0.0581952	0.426095
ENSMUSG00000078080	Or51f1e	22.6642	-1.50201	0.793853	-1.89205	0.0584838	0.426744
ENSMUSG00000021684	Pde8b	418.172	0.382124	0.201918	1.89247	0.0584289	0.426744
ENSMUSG00000022024	Sugt1	11606.9	-0.246939	0.130504	-1.8922	0.0584648	0.426744
ENSMUSG00000033065	Pfkm	860.144	0.295008	0.155911	1.89216	0.0584701	0.426744
ENSMUSG00000031371	Haus7	848.469	0.662201	0.350186	1.891	0.058625	0.426891
ENSMUSG00000033717	Adra2a	38.1292	-0.832196	0.440047	-1.89115	0.0586037	0.426891
ENSMUSG00000054517	Trim65	55.0383	0.796628	0.421155	1.89153	0.0585534	0.426891
ENSMUSG00000071369	Map3k5	4042.51	0.330471	0.174735	1.89128	0.0585876	0.426891
ENSMUSG00000051705	Senp8	3126.65	-0.260333	0.137748	-1.88991	0.0587695	0.427594
ENSMUSG00000071350	Setdb2	1459.18	-0.326438	0.172735	-1.88982	0.0587821	0.427594
ENSMUSG00000034532	Fbxo16	146.082	-0.539795	0.285764	-1.88896	0.0588976	0.427923
ENSMUSG00000069755	Zfp125	97.0638	0.735102	0.389118	1.88915	0.0588723	0.427923
ENSMUSG00000097174	Gm4890	140.711	-0.583604	0.308981	-1.8888	0.0589182	0.427923
ENSMUSG00000028803	Nipal3	225.65	-0.402459	0.213155	-1.8881	0.0590122	0.428145
ENSMUSG00000045725	Prr15	23.3714	-1.01211	0.536028	-1.88817	0.0590028	0.428145
ENSMUSG00000047787	Flrt1	23.0953	-1.47393	0.780725	-1.8879	0.0590399	0.428145
ENSMUSG00000005131	4930550C14Rik	850.714	-0.30914	0.163811	-1.88718	0.0591366	0.428627
ENSMUSG00000006281	Tep1	761.139	0.298131	0.158006	1.88684	0.0591821	0.428736
ENSMUSG00000021377	Dek	2873.43	0.273827	0.145154	1.88646	0.0592324	0.428881
ENSMUSG00000030035	Wbp1	239.955	0.582579	0.308941	1.88573	0.0593314	0.429377
ENSMUSG00000021188	Trip11	562.695	0.488458	0.259078	1.88537	0.0593793	0.429503
ENSMUSG00000030543	Mesp2	6710.71	-0.316607	0.168003	-1.88454	0.0594924	0.430101
ENSMUSG00000049571	Cfap46	79.1908	-0.703002	0.37313	-1.88407	0.0595556	0.430337
ENSMUSG00000022696	Sidt1	1312.04	0.263592	0.13993	1.88375	0.0595994	0.430434
ENSMUSG00000087591	Gm14635	546.734	-0.560693	0.297949	-1.88184	0.0598571	0.430935
ENSMUSG00000108401	Rpl19-ps10	129.35	-0.503837	0.267766	-1.88163	0.059886	0.430935
ENSMUSG00000021228	Acot3	1587.81	-0.274594	0.145877	-1.88236	0.0597873	0.430935
ENSMUSG00000025277	Abhd6	1063.3	-0.304495	0.161805	-1.88187	0.0598536	0.430935
ENSMUSG00000029248	Thegl	77.8744	-0.656284	0.348578	-1.88275	0.0597345	0.430935
ENSMUSG00000030888	Rrp8	3871.97	0.256732	0.136456	1.88143	0.0599131	0.430935
ENSMUSG00000032815	Fanca	994.859	0.299322	0.158961	1.88299	0.0597014	0.430935
ENSMUSG00000035901	Dennd5a	439.996	0.484015	0.257238	1.88159	0.0598923	0.430935
ENSMUSG00000042195	Slc35f2	521.342	-0.340164	0.180828	-1.88115	0.0599513	0.43099
ENSMUSG00000058806	Col13a1	287.013	-0.64304	0.341891	-1.88084	0.0599941	0.431078
ENSMUSG00000031636	Pdlim3	169.991	0.669678	0.356172	1.88021	0.0600796	0.431473
ENSMUSG00000106786	Gm42781	22.2813	1.01884	0.542157	1.87923	0.0602127	0.43178
ENSMUSG00000000889	Dbh	219.1	-0.447848	0.238263	-1.87964	0.0601574	0.43178
ENSMUSG00000025069	Gsto2	1254.65	-0.653623	0.34783	-1.87914	0.0602248	0.43178
ENSMUSG00000029469	Ift81	2672.81	0.263868	0.140447	1.87877	0.0602754	0.43178
ENSMUSG00000030199	Etv6	124.845	0.850451	0.452638	1.87888	0.0602611	0.43178
ENSMUSG00000030168	Adipor2	481.692	-0.370351	0.197156	-1.87847	0.0603167	0.431857
ENSMUSG00000042371	Slc5a10	209.451	0.475846	0.253359	1.87815	0.0603605	0.431951
ENSMUSG00000071037	Camkmt	1481.42	0.248259	0.132216	1.87767	0.0604258	0.432199
ENSMUSG00000027326	Knl1	1492.3	0.436497	0.232549	1.87701	0.0605164	0.432628
ENSMUSG00000033904	Ccp110	1552.62	0.31536	0.168108	1.87594	0.0606641	0.433464
ENSMUSG00000019849	Prep	15994.3	0.225125	0.120036	1.87548	0.0607266	0.433691
ENSMUSG00000030386	Zfp606	688.339	0.355093	0.189411	1.87473	0.06083	0.43421
ENSMUSG00000026116	Tmem131	2058.16	0.455126	0.242829	1.87427	0.0608933	0.434442
ENSMUSG00000027692	Tnik	316.838	0.464017	0.247622	1.8739	0.0609446	0.434588
ENSMUSG00000049882	Vcpkmt	36.2521	-0.860769	0.459453	-1.87346	0.0610043	0.434794
ENSMUSG00000056602	Fry	816.886	0.501708	0.267892	1.8728	0.0610959	0.435227
ENSMUSG00000105161	Gm42595	26.3729	1.16666	0.623215	1.87201	0.0612052	0.435786
ENSMUSG00000070031	Sp140	330.095	0.515967	0.275687	1.87156	0.0612668	0.435787
ENSMUSG00000030029	Lrig1	7205.01	0.319924	0.170939	1.87156	0.0612672	0.435788
ENSMUSG00000052299	Ltn1	1538.76	0.430575	0.230161	1.87076	0.0613788	0.43595
ENSMUSG00000071637	Cebpd	478.25	-0.429804	0.229752	-1.87073	0.0613826	0.43595
ENSMUSG00000106237	Gm8066	26.3802	0.964634	0.515642	1.87074	0.0613805	0.43595
ENSMUSG00000060519	Tor3a	61.6888	0.733389	0.3922	1.86994	0.0614926	0.436292
ENSMUSG00000078768	Zfp566	49.6815	-0.717012	0.38341	-1.87009	0.0614714	0.436292
ENSMUSG00000037703	Lzts3	416.98	0.337921	0.180765	1.86939	0.0615681	0.436608
ENSMUSG00000022337	Emc2	685.789	-0.290967	0.155695	-1.86883	0.0616464	0.436792
ENSMUSG00000055884	Fancm	973.89	0.392027	0.209779	1.86876	0.0616561	0.436792
ENSMUSG00000005610	Eif4g2	18657.8	0.331654	0.177574	1.8677	0.0618045	0.437624
ENSMUSG00000049176	Frmpd4	30.4769	-1.0839	0.580864	-1.86602	0.0620392	0.437847
ENSMUSG00000064105	Cnnm2	3080.95	0.31678	0.16985	1.86506	0.062173	0.437847
ENSMUSG00000090115	Usp49	206.507	0.474477	0.254178	1.86671	0.0619416	0.437847
ENSMUSG00000001151	Pcnt	11625.4	0.413912	0.221833	1.86587	0.0620594	0.437847
ENSMUSG00000011831	Evi5	3929.8	0.407906	0.218711	1.86504	0.0621751	0.437847
ENSMUSG00000019761	Krt10	208.561	0.423999	0.227193	1.86625	0.062007	0.437847
[truncated: 30,472 more rows]

## Sheet: GV DESeq2 results
Ensembl.ID	Gene	baseMean	log2FoldChange	lfcSE	stat	pvalue	padj
ENSMUSG00000079487	Med12	436.731	-3.98625	0.210015	-18.9808	2.46052e-80	3.5183e-76
ENSMUSG00000031765	Mt1	4782.7	6.57353	0.347989	18.89	1.37795e-79	9.85166e-76
ENSMUSG00000087389	Gm15592	47.1919	3.9727	0.473212	8.39518	4.6519e-17	2.21725e-13
ENSMUSG00000026000	Lancl1	9801.51	-0.66795	0.112673	-5.9282	3.06265e-09	1.09482e-05
ENSMUSG00000039131	Gipc2	1178.77	-0.70559	0.123134	-5.73024	1.00288e-08	2.86804e-05
ENSMUSG00000026676	Ccdc3	3909.66	-0.64974	0.117217	-5.54303	2.97284e-08	7.08478e-05
ENSMUSG00000096883	Shisa8	7641.58	-0.824336	0.152442	-5.40755	6.38933e-08	0.000130516
ENSMUSG00000041515	Irf8	1317.57	-0.618775	0.116197	-5.32522	1.00829e-07	0.000180219
ENSMUSG00000056870	Gulp1	94.5128	-1.34246	0.253905	-5.28725	1.2417e-07	0.000197278
ENSMUSG00000052889	Prkcb	189.999	0.904756	0.179289	5.04634	4.50346e-07	0.000643949
ENSMUSG00000050029	Rap2c	87.841	1.25031	0.256878	4.86733	1.13119e-06	0.00147044
ENSMUSG00000043241	Upf2	1107.69	1.01691	0.210738	4.82547	1.39672e-06	0.00153629
ENSMUSG00000059493	Nhs	149.457	1.4394	0.298043	4.82949	1.36884e-06	0.00153629
ENSMUSG00000051579	Tceal8	3007.69	0.81198	0.171863	4.72458	2.30589e-06	0.00235514
ENSMUSG00000024413	Npc1	3457.13	0.652648	0.141472	4.61327	3.96388e-06	0.00377864
ENSMUSG00000021596	Mctp1	507.898	0.780182	0.173279	4.50245	6.71732e-06	0.00600319
ENSMUSG00000025815	Dhtkd1	376.924	1.21849	0.276003	4.41478	1.01113e-05	0.0085048
ENSMUSG00000102887	Gm10857	1074.24	0.777399	0.176805	4.39693	1.09794e-05	0.00872189
ENSMUSG00000010175	Prox1	102.989	1.34304	0.308288	4.35643	1.32199e-05	0.00945155
ENSMUSG00000073538	E330020D12Rik	182.672	-0.942028	0.21581	-4.36508	1.27076e-05	0.00945155
ENSMUSG00000045709	Smkr-ps	120.564	1.26	0.292511	4.30751	1.65102e-05	0.0112419
ENSMUSG00000015222	Map2	654.842	0.538881	0.125543	4.29239	1.76759e-05	0.0114885
ENSMUSG00000074311	Vmn1r139	715.564	0.630215	0.14824	4.25132	2.12514e-05	0.0132119
ENSMUSG00000005917	Otx1	1188.17	0.467717	0.112323	4.16405	3.12655e-05	0.0186277
ENSMUSG00000049076	Acap2	1600.9	0.731928	0.17682	4.13939	3.48238e-05	0.0199178
ENSMUSG00000090071	Cdk5r2	81.9584	-1.10263	0.270179	-4.08112	4.48185e-05	0.0246484
ENSMUSG00000026645	Olah	1957.97	0.749096	0.186712	4.01204	6.01956e-05	0.0318792
ENSMUSG00000056073	Grik2	190.825	0.947675	0.240802	3.93549	8.30263e-05	0.0423997
ENSMUSG00000026249	Serpine2	17323.1	0.416425	0.106324	3.91657	8.98174e-05	0.0442862
ENSMUSG00000020564	Atxn7l1	579.837	0.521183	0.133657	3.8994	9.64332e-05	0.0459633
ENSMUSG00000033316	Galnt9	589.727	-0.485311	0.125029	-3.8816	0.000103773	0.0478663
ENSMUSG00000000416	Cttnbp2	1003.69	-0.63865	0.166596	-3.83353	0.000126316	0.0537303
ENSMUSG00000029414	Kntc1	1451.38	0.773367	0.201885	3.83074	0.000127759	0.0537303
ENSMUSG00000063450	Syne2	6783.59	0.596968	0.155791	3.83184	0.00012719	0.0537303
ENSMUSG00000028035	Dnajb4	13554.5	0.524444	0.137518	3.81363	0.000136942	0.0543925
ENSMUSG00000037138	Aff3	423.912	-0.633923	0.166009	-3.8186	0.000134213	0.0543925
ENSMUSG00000116673	A630089N07Rik	78.3331	1.0255	0.269715	3.80215	0.000143444	0.0554351
ENSMUSG00000048439	Nupl2	265.841	-0.681993	0.18016	-3.78548	0.000153415	0.0577283
ENSMUSG00000021367	Edn1	389.27	0.526872	0.139807	3.76858	0.000164182	0.0601957
ENSMUSG00000039117	Taf4	1055.93	0.60554	0.16118	3.75691	0.000172022	0.0614937
ENSMUSG00000074634	Tmem267	370.375	0.582768	0.156173	3.73156	0.0001903	0.0663683
ENSMUSG00000020029	Nudt4	600.28	0.532697	0.143298	3.7174	0.000201282	0.0674207
ENSMUSG00000040865	Ino80d	1062.05	0.514011	0.13834	3.71557	0.000202748	0.0674207
ENSMUSG00000035469	Rcbtb1	335.859	0.629532	0.16981	3.70726	0.000209512	0.0680868
ENSMUSG00000041710	Trpc5	145.138	0.902598	0.245642	3.67445	0.000238363	0.075741
ENSMUSG00000033364	Usp37	3269.87	0.563701	0.155165	3.63291	0.000280245	0.0871137
ENSMUSG00000029168	Dpysl5	335.721	-0.670273	0.186386	-3.59616	0.00032295	0.098015
ENSMUSG00000041020	Map7d2	79.3099	0.983712	0.274325	3.58593	0.000335879	0.098015
ENSMUSG00000053113	Socs3	770.432	-0.461941	0.128684	-3.58973	0.000331016	0.098015
ENSMUSG00000026004	Kansl1l	668.57	0.640539	0.179907	3.56039	0.000370307	0.103824
ENSMUSG00000045532	C1ql1	236.007	-0.599968	0.16851	-3.56043	0.000370243	0.103824
ENSMUSG00000066720	Cldn9	295.957	-0.612786	0.174768	-3.50629	0.000454406	0.124953
ENSMUSG00000041268	Dmxl2	1033.45	0.633905	0.183087	3.46232	0.000535541	0.144484
ENSMUSG00000050232	Cxcr3	2599.57	0.459664	0.132955	3.45729	0.000545642	0.144484
ENSMUSG00000043969	Emx2	223.877	-0.722553	0.210103	-3.43904	0.000583781	0.149062
ENSMUSG00000111444	Gm47923	1164.56	-0.418101	0.121433	-3.44307	0.000575151	0.149062
ENSMUSG00000010609	Psen2	10102.9	-0.556727	0.163455	-3.40599	0.000659244	0.157594
ENSMUSG00000026657	Frmd4a	1020.57	-0.594959	0.174138	-3.41659	0.000634098	0.157594
ENSMUSG00000026950	Neb	154.991	1.01613	0.298618	3.40279	0.000667018	0.157594
ENSMUSG00000060534	Dcc	145.92	0.873971	0.257002	3.40063	0.000672303	0.157594
ENSMUSG00000072934	Trpc5os	181.789	0.906362	0.266319	3.4033	0.000665779	0.157594
ENSMUSG00000032965	Ift57	106.475	0.856049	0.252368	3.39206	0.000693689	0.159985
ENSMUSG00000021589	Rhobtb3	178.402	0.763813	0.225544	3.38654	0.000707808	0.16065
ENSMUSG00000046133	C130073F10Rik	1026.04	0.384121	0.1138	3.3754	0.000737079	0.16468
ENSMUSG00000063383	Zfp947	145.487	0.78106	0.232817	3.35483	0.000794143	0.172052
ENSMUSG00000073077	Cfap47	1876.82	0.427865	0.127449	3.35714	0.000787535	0.172052
ENSMUSG00000035247	Hectd1	2311.03	0.601141	0.180813	3.32465	0.0008853	0.183462
ENSMUSG00000078503	Zfp990	311.94	0.88487	0.265651	3.33094	0.000865527	0.183462
ENSMUSG00000109228	Fam81b	64.1876	0.973197	0.292573	3.32634	0.000879935	0.183462
ENSMUSG00000033102	Cdc14b	555.02	-0.488397	0.147226	-3.31732	0.000908859	0.185654
ENSMUSG00000044816	D630023F18Rik	64.5182	-1.23336	0.372296	-3.31285	0.000923511	0.18599
ENSMUSG00000010592	Dazl	18598.9	0.428836	0.130548	3.28489	0.00102023	0.197138
ENSMUSG00000027794	Sohlh2	668.444	0.406292	0.123401	3.29245	0.000993192	0.197138
ENSMUSG00000029763	Exoc4	1724.43	0.443647	0.135006	3.28612	0.00101577	0.197138
ENSMUSG00000024743	Syt7	562.021	-0.429705	0.131297	-3.27276	0.00106502	0.200378
ENSMUSG00000031314	Taf1	360.142	0.588991	0.179763	3.27648	0.00105109	0.200378
ENSMUSG00000029909	Prss37	129.439	-0.777158	0.237979	-3.26565	0.00109212	0.202808
ENSMUSG00000118666	Gm46426	55.2415	-5.67607	1.7556	-3.23312	0.00122445	0.224466
ENSMUSG00000024515	Smad4	5030.31	0.327005	0.101518	3.22115	0.00127675	0.228204
ENSMUSG00000030515	Tarsl2	177.126	0.645237	0.200224	3.22257	0.00127047	0.228204
ENSMUSG00000026003	Acadl	238.044	0.73948	0.230503	3.20811	0.00133609	0.228901
ENSMUSG00000028864	Hgf	45.567	1.15436	0.360034	3.20627	0.00134469	0.228901
ENSMUSG00000048807	Slc35e4	4151.36	-0.422748	0.1317	-3.20994	0.00132763	0.228901
ENSMUSG00000101337	Dnah7c	2630.58	0.343241	0.107031	3.20694	0.00134155	0.228901
ENSMUSG00000029685	Asb15	178.509	0.596329	0.186859	3.19132	0.00141622	0.233423
ENSMUSG00000034243	Golgb1	1408.2	0.540669	0.169618	3.18756	0.00143477	0.233423
ENSMUSG00000036241	Ube2r2	508.916	0.438603	0.137614	3.1872	0.00143655	0.233423
ENSMUSG00000075249	Fsip2	51.9486	1.04465	0.326936	3.19526	0.00139704	0.233423
ENSMUSG00000028036	Ptgfr	49.7345	-1.58404	0.498056	-3.18045	0.00147047	0.234034
ENSMUSG00000074895	Eif4e1b	1896.07	-0.325053	0.10222	-3.17994	0.00147305	0.234034
ENSMUSG00000030275	Etnk1	1005.39	0.493469	0.155822	3.16688	0.00154085	0.23691
ENSMUSG00000037032	Apbb1	4146.23	-0.375901	0.118636	-3.16853	0.00153212	0.23691
ENSMUSG00000039801	Cplane1	251.444	0.682223	0.215229	3.16975	0.00152572	0.23691
ENSMUSG00000031503	Col4a2	564.695	-0.50989	0.162123	-3.14507	0.00166046	0.252584
ENSMUSG00000026878	Rab14	14326.9	0.373511	0.119178	3.13406	0.00172408	0.253159
ENSMUSG00000044030	Irf2bp1	404.861	-0.536647	0.171029	-3.13775	0.00170252	0.253159
ENSMUSG00000052727	Map1b	5343.4	0.438299	0.139934	3.13219	0.00173506	0.253159
ENSMUSG00000105698	Gm31881	46.3716	-1.11764	0.356638	-3.13383	0.00172542	0.253159
ENSMUSG00000054843	Atrnl1	700.931	0.463683	0.148448	3.12353	0.00178695	0.258097
ENSMUSG00000035385	Ccl2	90.4244	-0.840708	0.270676	-3.10595	0.00189667	0.269291
ENSMUSG00000045464	2810002D19Rik	238.975	-0.627015	0.202025	-3.10365	0.00191147	0.269291
ENSMUSG00000113131	Gm48290	155.554	0.722912	0.233033	3.10219	0.00192095	0.269291
ENSMUSG00000033054	Npat	638.385	0.544191	0.175803	3.09546	0.0019651	0.272805
ENSMUSG00000041540	Sox5	94.9945	0.90745	0.294145	3.08504	0.00203525	0.279827
ENSMUSG00000009863	Sdhb	2348.95	-0.336267	0.109172	-3.08016	0.00206888	0.281742
ENSMUSG00000024799	Tm7sf2	229.167	-0.559488	0.182538	-3.06505	0.00217633	0.282903
ENSMUSG00000030513	Pcsk6	485.659	-0.448533	0.146159	-3.0688	0.00214919	0.282903
ENSMUSG00000038538	Ubn2	2527.16	0.513444	0.167448	3.06629	0.0021673	0.282903
ENSMUSG00000038608	Dock10	310.814	0.749534	0.244278	3.06837	0.00215229	0.282903
ENSMUSG00000073600	Prob1	46.7568	-1.09483	0.356965	-3.06705	0.00216185	0.282903
ENSMUSG00000036905	C1qb	1520.32	-0.430511	0.140812	-3.05734	0.00223312	0.286104
ENSMUSG00000058248	Kcnh1	8685.9	-0.594944	0.195169	-3.04835	0.002301	0.286104
ENSMUSG00000078502	Zfp268	82.4403	0.99357	0.325752	3.05008	0.00228778	0.286104
ENSMUSG00000096687	Mfsd4b4	1421.65	0.420625	0.137918	3.04982	0.00228979	0.286104
ENSMUSG00000097993	Ptprv	29.2989	-1.36902	0.448955	-3.04935	0.00229334	0.286104
ENSMUSG00000044646	Zbtb7c	217.783	-0.812363	0.26674	-3.04553	0.00232272	0.286315
ENSMUSG00000004266	Ptpn6	1733.15	0.313938	0.103327	3.0383	0.0023792	0.288116
ENSMUSG00000026014	Raph1	330.735	0.452618	0.149252	3.03257	0.00242482	0.288116
ENSMUSG00000032216	Nedd4	1097.69	0.348768	0.114775	3.0387	0.00237604	0.288116
ENSMUSG00000039656	Rxrb	348.562	-0.638592	0.210547	-3.03301	0.00242129	0.288116
ENSMUSG00000057722	Lepr	570.138	0.443693	0.146389	3.03092	0.00243807	0.288116
ENSMUSG00000020059	Sycp3	222.753	0.703625	0.233331	3.01556	0.00256506	0.300638
ENSMUSG00000020181	Nav3	1725.61	0.550679	0.183832	2.99555	0.00273949	0.306031
ENSMUSG00000025991	Cps1	151.13	-0.989511	0.330327	-2.99555	0.00273948	0.306031
ENSMUSG00000026171	Rnf25	4968.81	-0.360145	0.120181	-2.99668	0.00272935	0.306031
ENSMUSG00000048921	Zfp689	166.936	-0.679042	0.22643	-2.9989	0.00270957	0.306031
ENSMUSG00000097316	Gm10516	73.1924	-1.21256	0.403677	-3.00378	0.00266645	0.306031
ENSMUSG00000099413	Gm17767	674.641	0.446203	0.148821	2.99825	0.00271534	0.306031
ENSMUSG00000025510	Cd151	666.802	-0.377308	0.126534	-2.98186	0.00286506	0.315134
ENSMUSG00000103679	Gm37623	50.5601	-1.03946	0.348514	-2.98254	0.0028587	0.315134
ENSMUSG00000001349	Cnn1	1647.86	-0.324903	0.109115	-2.97761	0.00290503	0.315885
ENSMUSG00000026126	Ptpn18	2242.97	-0.478138	0.16064	-2.97645	0.00291607	0.315885
ENSMUSG00000038949	Cnst	13328.5	0.320843	0.108174	2.966	0.00301704	0.317589
ENSMUSG00000046223	Plaur	65.4179	-0.866504	0.291811	-2.9694	0.00298379	0.317589
ENSMUSG00000113626	Gm7240	85.6912	-1.34693	0.454179	-2.96563	0.00302064	0.317589
ENSMUSG00000118462	Lhb	3090.47	-0.332803	0.112042	-2.97033	0.00297477	0.317589
ENSMUSG00000017405	Nek8	424.164	-0.471441	0.159414	-2.95734	0.00310305	0.318932
ENSMUSG00000024002	Brd4	6371	0.307942	0.104196	2.9554	0.00312263	0.318932
ENSMUSG00000024777	Ppp2r5b	1607.15	-0.381314	0.128752	-2.96161	0.00306032	0.318932
ENSMUSG00000078495	Zfp984	223.203	0.655633	0.221569	2.95905	0.00308591	0.318932
ENSMUSG00000040785	Ttc3	435.752	0.503091	0.170631	2.94841	0.00319411	0.321638
ENSMUSG00000042228	Lyn	1138.58	0.369151	0.125167	2.94927	0.00318524	0.321638
ENSMUSG00000037253	Mex3c	2345.96	0.319173	0.108637	2.93798	0.00330364	0.326823
ENSMUSG00000037815	Ctnna1	7420.53	0.387078	0.131794	2.93699	0.00331417	0.326823
ENSMUSG00000107887	Gm43950	1356.55	-0.543656	0.184927	-2.93985	0.00328373	0.326823
ENSMUSG00000022387	Brd1	6780.99	0.595511	0.203123	2.93177	0.00337038	0.33009
ENSMUSG00000050079	Rspry1	1103.65	0.518643	0.177141	2.92786	0.00341304	0.331994
ENSMUSG00000028572	Hook1	2121.36	0.51855	0.177507	2.92129	0.0034858	0.334846
ENSMUSG00000031022	BC051019	1799.59	-0.330852	0.113267	-2.92099	0.0034892	0.334846
ENSMUSG00000028680	Plk3	334.175	-0.521132	0.179002	-2.91132	0.0035991	0.34309
ENSMUSG00000021215	Net1	4580.14	0.296236	0.102095	2.90156	0.00371314	0.344768
ENSMUSG00000030093	Wnt7a	326.351	-0.488602	0.168159	-2.9056	0.00366548	0.344768
ENSMUSG00000032640	Chsy1	5346.55	0.523547	0.180364	2.90272	0.0036994	0.344768
ENSMUSG00000037400	Atp11b	918.305	0.530173	0.182638	2.90285	0.00369779	0.344768
ENSMUSG00000020407	Upp1	11079.6	-0.328366	0.113404	-2.89555	0.00378495	0.346929
ENSMUSG00000120976	Gm56971	34.9331	1.15636	0.399121	2.89727	0.00376423	0.346929
ENSMUSG00000035245	Eogt	457.031	0.486892	0.168458	2.89029	0.00384887	0.348373
ENSMUSG00000038056	Kmt2c	3612.24	0.546254	0.188999	2.89024	0.00384942	0.348373
ENSMUSG00000003534	Ddr1	1432.58	-0.445592	0.15454	-2.88334	0.00393487	0.353866
ENSMUSG00000007833	Aldh16a1	148.831	-0.894694	0.311007	-2.87677	0.00401772	0.354206
ENSMUSG00000021540	Smad5	434.801	0.40468	0.141022	2.86963	0.00410955	0.354206
ENSMUSG00000022306	Zfpm2	69.0671	0.814016	0.283669	2.86959	0.00411	0.354206
ENSMUSG00000026820	Ptges2	1196.76	-0.456644	0.159187	-2.86861	0.00412283	0.354206
ENSMUSG00000028973	Abcb8	7470.88	-0.329391	0.11468	-2.87226	0.00407543	0.354206
ENSMUSG00000031517	Gpm6a	1820.54	0.436679	0.151967	2.87351	0.00405937	0.354206
ENSMUSG00000031987	Egln1	3795.19	0.494479	0.17244	2.86754	0.00413682	0.354206
ENSMUSG00000036523	Greb1	224.457	0.540829	0.188038	2.87617	0.00402536	0.354206
ENSMUSG00000032680	6820408C15Rik	288.874	-0.492448	0.171965	-2.86365	0.00418788	0.356443
ENSMUSG00000035285	Nat14	6358.87	-0.335078	0.117177	-2.8596	0.00424182	0.358898
ENSMUSG00000042961	Egflam	238.648	-0.491542	0.172035	-2.85722	0.00427373	0.359471
ENSMUSG00000037652	Phc3	783.246	0.428846	0.150293	2.8534	0.00432544	0.361693
ENSMUSG00000020758	Itgb4	904.879	-0.454927	0.159706	-2.84852	0.00439235	0.364428
ENSMUSG00000039218	Srrm2	6366.52	0.365296	0.128295	2.8473	0.00440913	0.364428
ENSMUSG00000026715	Serpinc1	8689.92	-0.275998	0.0970421	-2.8441	0.00445369	0.365996
ENSMUSG00000029428	Stx2	3175.81	0.274735	0.0969987	2.83236	0.00462055	0.367052
ENSMUSG00000031639	Tlr3	290.263	0.662871	0.233932	2.8336	0.00460265	0.367052
ENSMUSG00000035713	Usp35	271.652	-0.585147	0.206037	-2.84	0.00451132	0.367052
ENSMUSG00000068566	Myadm	977.09	0.40679	0.143375	2.83726	0.00455031	0.367052
ENSMUSG00000073458	Smok2a	116.593	-0.713186	0.251575	-2.83488	0.00458422	0.367052
ENSMUSG00000073678	Pgap1	215.563	0.62848	0.221838	2.83306	0.00461046	0.367052
ENSMUSG00000000440	Pparg	1626.37	0.396188	0.140043	2.82906	0.00466855	0.368816
ENSMUSG00000003227	Edar	372.597	0.478365	0.17055	2.80484	0.00503413	0.371056
ENSMUSG00000005871	Apc	2183.16	0.562981	0.199577	2.82088	0.00478927	0.371056
ENSMUSG00000021255	Esrrb	4001.78	-0.331812	0.118592	-2.79792	0.00514322	0.371056
ENSMUSG00000021385	Ippk	16815.5	0.356844	0.126921	2.81155	0.00493027	0.371056
ENSMUSG00000022237	Ankrd33b	1550.85	0.455511	0.162364	2.80549	0.00502405	0.371056
ENSMUSG00000025041	Nt5c2	4942.33	0.274763	0.0975113	2.81775	0.00483612	0.371056
ENSMUSG00000027359	Slc27a2	41.8456	1.20529	0.430303	2.80102	0.00509409	0.371056
ENSMUSG00000031783	Polr2c	13013.8	-0.327602	0.117163	-2.79612	0.00517204	0.371056
ENSMUSG00000031834	Pik3r2	521.681	-0.441828	0.157482	-2.80557	0.00502279	0.371056
ENSMUSG00000038644	Pold1	870.432	-0.555212	0.198586	-2.79583	0.00517667	0.371056
ENSMUSG00000039765	Cc2d2a	107.67	0.745039	0.26419	2.82009	0.00480106	0.371056
ENSMUSG00000040383	Aqr	1530.95	0.375294	0.133371	2.81392	0.0048942	0.371056
ENSMUSG00000051910	Sox6	170.404	0.732324	0.260161	2.81488	0.00487947	0.371056
ENSMUSG00000066357	Wdr6	89.9103	-0.874969	0.31004	-2.82212	0.0047708	0.371056
ENSMUSG00000073226	Gm10482	208.986	0.516851	0.183859	2.81113	0.00493673	0.371056
ENSMUSG00000096141	Dnah7a	191.634	0.579769	0.206775	2.80387	0.00504931	0.371056
ENSMUSG00000099207	Gm10637	923.037	-0.336167	0.120036	-2.80056	0.00510144	0.371056
ENSMUSG00000107900	Gm5723	297.005	0.472623	0.169096	2.795	0.00518995	0.371056
ENSMUSG00000110221	Gm36210	58.6107	-0.898261	0.318502	-2.82027	0.00479833	0.371056
ENSMUSG00000023284	Zfp605	302.917	0.600586	0.215796	2.78312	0.0053839	0.372926
ENSMUSG00000025016	Tm9sf3	2860.25	0.353962	0.127197	2.78278	0.00538946	0.372926
ENSMUSG00000040455	Usp45	629.694	0.530742	0.19073	2.78269	0.00539097	0.372926
ENSMUSG00000041272	Tox	435.549	0.408646	0.146968	2.78052	0.0054272	0.372926
ENSMUSG00000045106	Ccdc73	819.772	0.551926	0.198598	2.77911	0.00545084	0.372926
ENSMUSG00000056537	Rlim	3258.43	0.508089	0.182063	2.79073	0.00525894	0.372926
ENSMUSG00000059430	Actg2	88.2844	1.00768	0.362458	2.78013	0.00543372	0.372926
ENSMUSG00000083472	Gm13491	167.833	-0.709785	0.254947	-2.78405	0.00536847	0.372926
ENSMUSG00000113449	Gm48073	204.843	0.565212	0.203085	2.78313	0.00538369	0.372926
ENSMUSG00000047730	Fcgbp	2109.45	-0.376966	0.136195	-2.76783	0.00564312	0.384242
ENSMUSG00000048170	Mcmbp	2415.38	0.266573	0.0963956	2.76541	0.00568516	0.385271
ENSMUSG00000002015	Bcap31	3466.4	0.470048	0.170951	2.7496	0.00596678	0.386613
ENSMUSG00000022309	Angpt1	48.5069	0.998944	0.363157	2.75072	0.0059464	0.386613
ENSMUSG00000026502	Desi2	2788	0.327105	0.118496	2.76046	0.00577203	0.386613
ENSMUSG00000027668	Mfn1	5904.41	0.307818	0.111953	2.74952	0.00596834	0.386613
ENSMUSG00000028833	Ncdn	388.239	-0.450211	0.163398	-2.7553	0.00586377	0.386613
ENSMUSG00000030543	Mesp2	10652.2	-0.314292	0.114262	-2.75062	0.00594823	0.386613
ENSMUSG00000039481	Nrtn	155.163	-0.61202	0.221838	-2.75885	0.00580044	0.386613
ENSMUSG00000041216	Clvs1	627.602	0.394313	0.143432	2.74913	0.00597534	0.386613
ENSMUSG00000060657	Marf1	1241.89	0.420898	0.152948	2.7519	0.00592511	0.386613
ENSMUSG00000063065	Mapk3	20351.3	-0.268516	0.0973713	-2.75765	0.00582186	0.386613
ENSMUSG00000029033	Acap3	833.64	-0.381775	0.139113	-2.74435	0.00606302	0.387107
ENSMUSG00000074406	Zfp628	248.321	-0.45784	0.166768	-2.74537	0.00604423	0.387107
ENSMUSG00000083407	Gm13176	172.882	0.564953	0.205865	2.74429	0.0060642	0.387107
ENSMUSG00000007827	Ankrd26	1161	0.500326	0.182602	2.73997	0.00614445	0.388973
ENSMUSG00000024208	Uqcc2	2633.02	-0.320559	0.117001	-2.73979	0.00614784	0.388973
ENSMUSG00000041124	Msantd4	1371.59	0.371199	0.135728	2.73489	0.0062402	0.393078
ENSMUSG00000004043	Stat5a	635.681	-0.340282	0.125213	-2.71762	0.00657525	0.393798
ENSMUSG00000021061	Sptb	26.2473	1.41351	0.519063	2.7232	0.00646521	0.393798
ENSMUSG00000026623	Lpgat1	2516.3	0.353395	0.130046	2.71745	0.00657866	0.393798
ENSMUSG00000026928	Card9	111.066	-0.615231	0.225322	-2.73046	0.00632465	0.393798
ENSMUSG00000027351	Spred1	774.201	0.434058	0.159354	2.72386	0.00645239	0.393798
ENSMUSG00000036777	Anln	5962.68	0.341149	0.125548	2.71728	0.00658212	0.393798
ENSMUSG00000039089	L3mbtl3	392.616	0.433162	0.159326	2.71871	0.00655375	0.393798
ENSMUSG00000043535	Setx	1290.28	0.518974	0.190246	2.72791	0.00637365	0.393798
ENSMUSG00000048874	Phf3	6555.37	0.467575	0.171345	2.72885	0.00635549	0.393798
ENSMUSG00000055204	Ankrd17	4658.87	0.427655	0.157309	2.71856	0.00655663	0.393798
ENSMUSG00000055421	Pcdh9	3761.42	0.373901	0.137298	2.72328	0.00646374	0.393798
ENSMUSG00000087522	Gm371	447.274	0.461838	0.169092	2.73129	0.00630868	0.393798
ENSMUSG00000002981	Clptm1	7787.79	-0.309377	0.114021	-2.71333	0.00666111	0.396863
ENSMUSG00000032601	Prkar2a	3782.19	0.34708	0.128197	2.70739	0.00678139	0.397809
ENSMUSG00000039452	Snx22	2136.81	-0.280893	0.103678	-2.70929	0.00674272	0.397809
ENSMUSG00000047804	Akap10	3689.78	0.373471	0.137962	2.70706	0.00678826	0.397809
ENSMUSG00000056999	Ide	6715.53	0.376692	0.138981	2.71039	0.00672038	0.397809
ENSMUSG00000029071	Dvl1	452.483	-0.493325	0.182613	-2.70147	0.00690327	0.402897
ENSMUSG00000034098	Fstl5	171.025	0.830139	0.30748	2.69982	0.0069378	0.403267
ENSMUSG00000040225	Prrc2c	1977.11	0.431323	0.159875	2.69788	0.00697828	0.403977
ENSMUSG00000040479	Dgkz	1553.67	-0.368858	0.137057	-2.69128	0.00711793	0.4104
ENSMUSG00000024294	Mib1	344.049	0.464178	0.172831	2.68573	0.00723708	0.412283
ENSMUSG00000024306	Ccdc178	56.4924	0.986751	0.367084	2.68808	0.00718637	0.412283
ENSMUSG00000028849	Map7d1	954.915	-0.3379	0.125805	-2.68589	0.00723363	0.412283
ENSMUSG00000015656	Hspa8	10674.3	-0.246341	0.0917875	-2.68382	0.0072786	0.413003
ENSMUSG00000004328	Hif3a	569.029	0.468223	0.174698	2.68018	0.00735823	0.413556
ENSMUSG00000024241	Sos1	324.944	0.496808	0.185417	2.67941	0.00737511	0.413556
ENSMUSG00000039630	Hnrnpu	16587.9	0.347864	0.129784	2.68033	0.00735504	0.413556
ENSMUSG00000022698	Naa50	10984.4	0.341889	0.127763	2.67596	0.00745151	0.416207
ENSMUSG00000020608	Smc6	4459.01	0.467281	0.174783	2.6735	0.00750643	0.417644
ENSMUSG00000035954	Dock4	299.792	0.583275	0.218327	2.67156	0.00754988	0.418433
ENSMUSG00000018068	Ints2	779.61	0.392994	0.147301	2.66797	0.00763111	0.419069
ENSMUSG00000036550	Cnot1	5791.76	0.503066	0.188434	2.66971	0.00759159	0.419069
ENSMUSG00000066747	Or8b4	135.283	-0.672333	0.252077	-2.66717	0.00764927	0.419069
ENSMUSG00000032740	Ccdc88a	470.149	0.656168	0.246604	2.66082	0.00779515	0.425431
ENSMUSG00000027007	Itprid2	578.304	0.435311	0.163768	2.65809	0.00785854	0.427166
ENSMUSG00000048355	Arxes1	487.156	0.42402	0.159593	2.65688	0.00788669	0.427166
ENSMUSG00000049878	Rlf	510.254	0.570572	0.215191	2.65147	0.00801416	0.432432
ENSMUSG00000021451	Sema4d	2013.28	0.329558	0.124573	2.64551	0.00815686	0.436835
ENSMUSG00000044906	4930503L19Rik	425.216	0.534787	0.202088	2.64631	0.00813756	0.436835
ENSMUSG00000004356	Utp20	2174.96	0.538584	0.204104	2.63877	0.00832063	0.436965
ENSMUSG00000020986	Sec23a	3804.59	0.347009	0.13154	2.63806	0.00833829	0.436965
ENSMUSG00000022246	Rai14	933.585	0.465539	0.176482	2.63788	0.00834264	0.436965
ENSMUSG00000033004	Mycbp2	2662.66	0.520164	0.19691	2.64164	0.00825065	0.436965
ENSMUSG00000063434	Sorcs3	486.323	0.407791	0.154429	2.64063	0.0082752	0.436965
ENSMUSG00000074994	Qser1	1362.69	0.489413	0.185172	2.64302	0.008217	0.436965
ENSMUSG00000026667	Uhmk1	1932.78	0.539837	0.204823	2.63563	0.00839809	0.437051
ENSMUSG00000030160	Tmem52b	83.0028	0.725835	0.275424	2.63534	0.00840542	0.437051
ENSMUSG00000091827	Speer4f2	157.006	-0.553044	0.209976	-2.63384	0.00844242	0.437384
ENSMUSG00000024426	Atat1	1022.53	-0.340839	0.129755	-2.62679	0.00861933	0.441748
ENSMUSG00000037049	Smpd1	7900.83	-0.268014	0.101943	-2.62906	0.00856209	0.441748
ENSMUSG00000078365	Mos	32377.2	-0.274178	0.104342	-2.62769	0.00859677	0.441748
ENSMUSG00000023932	Cdc5l	63.351	-0.899816	0.342988	-2.62346	0.00870417	0.442393
ENSMUSG00000026491	Ahctf1	2151.33	0.52147	0.198924	2.62145	0.00875566	0.442393
ENSMUSG00000032850	Rnft2	378.821	-0.379719	0.144842	-2.62161	0.00875154	0.442393
ENSMUSG00000112700	Gm48757	144.762	-0.557678	0.212682	-2.62213	0.00873828	0.442393
ENSMUSG00000097863	1010001B22Rik	103.011	-0.678159	0.258879	-2.6196	0.00880329	0.443233
ENSMUSG00000000290	Itgb2	111.328	0.636952	0.246969	2.57908	0.00990639	0.443324
ENSMUSG00000001157	Gmcl1	4751.56	0.321372	0.126043	2.54971	0.0107814	0.443324
ENSMUSG00000001494	Sost	243.293	-0.41696	0.162236	-2.57008	0.0101676	0.443324
ENSMUSG00000005553	Atp4a	112.446	-0.608978	0.233975	-2.60275	0.00924787	0.443324
ENSMUSG00000006014	Prg4	720.431	0.320909	0.125344	2.56022	0.0104607	0.443324
ENSMUSG00000014725	Adam28	91.9434	0.658572	0.259658	2.53631	0.0112028	0.443324
ENSMUSG00000015365	Mov10l1	471.082	0.347308	0.134412	2.5839	0.0097691	0.443324
ENSMUSG00000019461	Plscr3	104.05	0.603002	0.237517	2.53878	0.0111241	0.443324
ENSMUSG00000019971	Cep290	197.341	0.743832	0.293202	2.53693	0.0111829	0.443324
ENSMUSG00000020590	Snx13	2134.85	0.351215	0.138041	2.54427	0.0109506	0.443324
ENSMUSG00000021395	Spin1	142632	0.281171	0.10928	2.57294	0.0100838	0.443324
ENSMUSG00000021676	Iqgap2	2725.46	0.423084	0.164815	2.56702	0.0102578	0.443324
ENSMUSG00000021870	Slmap	3428.51	0.42355	0.162841	2.60101	0.00929501	0.443324
ENSMUSG00000022195	6030458C11Rik	3743.31	0.247758	0.0966832	2.56257	0.01039	0.443324
ENSMUSG00000022883	Robo1	470.642	0.472108	0.184601	2.55745	0.0105442	0.443324
ENSMUSG00000024163	Mapk8ip3	1265.24	-0.360396	0.141946	-2.53896	0.0111183	0.443324
ENSMUSG00000025246	Tbl1x	45.1905	0.888208	0.343209	2.58795	0.00965477	0.443324
ENSMUSG00000025384	Faap100	2144.16	-0.350348	0.137816	-2.54215	0.0110172	0.443324
ENSMUSG00000025702	Marchf8	485.71	0.510818	0.201868	2.53046	0.0113913	0.443324
ENSMUSG00000025950	Idh1	1574.33	-0.327505	0.12643	-2.59042	0.00958601	0.443324
ENSMUSG00000026153	Fam135a	741.914	0.479396	0.18615	2.57531	0.0100149	0.443324
ENSMUSG00000026434	Nucks1	833.285	0.416355	0.161424	2.57926	0.00990135	0.443324
ENSMUSG00000026546	Cfap45	1002.94	0.287871	0.11116	2.58969	0.00960624	0.443324
ENSMUSG00000026833	Olfm1	2103.65	-0.280157	0.107097	-2.61593	0.00889846	0.443324
ENSMUSG00000027312	Atrn	2116.05	0.385091	0.150991	2.55043	0.0107591	0.443324
ENSMUSG00000028179	Cth	378.639	-0.37824	0.148751	-2.54277	0.0109977	0.443324
ENSMUSG00000028218	Cibar1	612.699	0.343694	0.134121	2.56255	0.0103905	0.443324
ENSMUSG00000028523	Dynlt5	417.104	-0.404373	0.157901	-2.56092	0.0104394	0.443324
ENSMUSG00000028649	Macf1	1225.53	0.485731	0.188776	2.57306	0.0100804	0.443324
ENSMUSG00000029656	C8b	2321.56	-0.278475	0.106525	-2.61417	0.00894455	0.443324
ENSMUSG00000030001	Figla	1003.35	-0.338634	0.133077	-2.54465	0.0109388	0.443324
ENSMUSG00000030519	Apba2	1451.1	-0.318991	0.123909	-2.57441	0.0100412	0.443324
ENSMUSG00000031962	Cdh15	317.995	-0.474132	0.187118	-2.53387	0.0112811	0.443324
ENSMUSG00000032010	Usp2	7352.34	-0.233116	0.0919926	-2.53408	0.0112745	0.443324
ENSMUSG00000032340	Neo1	2431.96	0.394351	0.154909	2.5457	0.0109059	0.443324
ENSMUSG00000032712	Resf1	4736.99	0.496978	0.193563	2.56752	0.0102428	0.443324
ENSMUSG00000033196	Myh2	657.664	0.355918	0.137785	2.58314	0.00979043	0.443324
ENSMUSG00000033419	Snap91	596.382	0.356284	0.138354	2.57516	0.0100193	0.443324
ENSMUSG00000033658	Ddx19b	1086.18	0.402564	0.157153	2.5616	0.0104192	0.443324
ENSMUSG00000033900	Map9	589.589	0.442297	0.169697	2.60639	0.00915024	0.443324
ENSMUSG00000033953	Ppp3r1	4429.86	0.294268	0.112593	2.61355	0.00896066	0.443324
ENSMUSG00000034040	Galnt17	768.058	-0.362012	0.139409	-2.59677	0.00941046	0.443324
ENSMUSG00000034586	Hid1	1911.44	-0.292367	0.115487	-2.5316	0.0113543	0.443324
ENSMUSG00000035356	Nfkbiz	2858.28	0.305651	0.119213	2.56391	0.01035	0.443324
ENSMUSG00000035851	Ythdc1	2454.49	0.380419	0.149178	2.5501	0.0107692	0.443324
ENSMUSG00000036202	Rif1	10052.9	0.538123	0.212585	2.53134	0.0113629	0.443324
ENSMUSG00000036502	Tmem255a	174.058	0.563587	0.221654	2.54264	0.0110017	0.443324
ENSMUSG00000036622	Atp13a2	2205.95	-0.427417	0.164372	-2.6003	0.00931429	0.443324
ENSMUSG00000037089	Slc35b2	2027.28	-0.32778	0.127509	-2.57064	0.010151	0.443324
ENSMUSG00000037119	Fam91a1	1019.35	0.454394	0.176838	2.56955	0.0101832	0.443324
ENSMUSG00000038496	Slc19a3	42.0244	0.922326	0.35551	2.59438	0.0094763	0.443324
ENSMUSG00000038664	Herc1	604.732	0.473734	0.186351	2.54215	0.0110172	0.443324
ENSMUSG00000038708	Golga4	4063.25	0.432296	0.165606	2.61039	0.009044	0.443324
ENSMUSG00000039376	Synpo2l	45.2861	-1.02666	0.401309	-2.55828	0.0105191	0.443324
ENSMUSG00000040407	Akap9	794.044	0.505675	0.197907	2.55512	0.0106152	0.443324
ENSMUSG00000041112	Elmo1	603.728	0.428715	0.166615	2.5731	0.0100793	0.443324
ENSMUSG00000042570	Mier2	23757	-0.304597	0.117269	-2.59743	0.00939233	0.443324
ENSMUSG00000043099	Hic1	98.219	-0.894385	0.346237	-2.58316	0.00979003	0.443324
ENSMUSG00000044279	Crb3	1407.87	-0.307119	0.117657	-2.6103	0.00904641	0.443324
ENSMUSG00000044496	2510039O18Rik	457.2	-0.436503	0.172537	-2.5299	0.0114094	0.443324
ENSMUSG00000046694	Tent5b	55615.8	-0.355353	0.137435	-2.58562	0.00972049	0.443324
ENSMUSG00000048920	Fkrp	564.513	-0.428489	0.1666	-2.57197	0.0101122	0.443324
ENSMUSG00000050377	Il31ra	1174.37	0.337803	0.130989	2.57887	0.00991253	0.443324
ENSMUSG00000050447	Lypd6	437.539	0.442829	0.174288	2.54079	0.0110602	0.443324
ENSMUSG00000051879	Krt71	326.813	0.492523	0.19456	2.53147	0.0113584	0.443324
ENSMUSG00000052407	Ccdc171	1387.05	0.424619	0.167419	2.53627	0.0112039	0.443324
ENSMUSG00000052812	Atad2b	1445.5	0.466145	0.182028	2.56085	0.0104418	0.443324
ENSMUSG00000053253	Ndfip2	8580.08	0.253296	0.0992148	2.55301	0.0106797	0.443324
ENSMUSG00000054446	Cpa1	11016.1	-0.251167	0.0973949	-2.57885	0.00991303	0.443324
ENSMUSG00000057223	Gm6578	184.043	-0.493106	0.191671	-2.57267	0.0100917	0.443324
ENSMUSG00000059149	Mfsd4a	423.595	0.518249	0.204081	2.53943	0.0111035	0.443324
ENSMUSG00000063439	B9d2	299.198	-0.520348	0.202212	-2.57328	0.0100739	0.443324
ENSMUSG00000073144	4930599N23Rik	537.42	0.382078	0.148379	2.57501	0.0100237	0.443324
ENSMUSG00000074832	Zfp998	68.5075	-1.10347	0.429029	-2.57203	0.0101105	0.443324
ENSMUSG00000075703	Selenoi	1448.38	0.373101	0.142685	2.61486	0.00892638	0.443324
ENSMUSG00000084854	Gm12678	68.0686	-0.797004	0.311843	-2.55578	0.0105949	0.443324
ENSMUSG00000086353	Gm13481	317.692	-0.628531	0.245777	-2.55732	0.0105482	0.443324
ENSMUSG00000086712	Mexis	64.6607	0.777331	0.297471	2.61313	0.0089718	0.443324
ENSMUSG00000092054	Kif4-ps	58.5532	1.01931	0.399378	2.55224	0.0107032	0.443324
ENSMUSG00000093930	Hmgcs1	14943.8	0.35578	0.138007	2.57798	0.00993784	0.443324
ENSMUSG00000098973	Mir6236	467.341	-0.473115	0.18441	-2.56557	0.0103007	0.443324
ENSMUSG00000107488	Gm31579	1012.49	-0.305654	0.118068	-2.58879	0.0096313	0.443324
ENSMUSG00000109402	Gm45040	1353.84	-0.354229	0.135765	-2.60913	0.00907723	0.443324
ENSMUSG00000114654	Gm47918	836.906	-0.347367	0.133424	-2.60348	0.00922831	0.443324
ENSMUSG00000009378	Slc16a12	240.321	0.492664	0.195703	2.51741	0.0118221	0.443482
ENSMUSG00000024975	Pdcd4	1339.77	0.286547	0.113417	2.52648	0.0115211	0.443482
ENSMUSG00000026077	Npas2	3567.03	-0.292309	0.115973	-2.52048	0.0117194	0.443482
ENSMUSG00000026610	Esrrg	1047.31	0.391815	0.15515	2.52539	0.011557	0.443482
ENSMUSG00000029699	Ssc4d	1791.94	-0.445298	0.176966	-2.51628	0.01186	0.443482
ENSMUSG00000030201	Lrp6	3613.27	0.479102	0.190209	2.51881	0.0117751	0.443482
ENSMUSG00000031592	Pcm1	1525.76	0.515978	0.205101	2.51573	0.0118787	0.443482
ENSMUSG00000033373	Fntb	822.064	-0.341926	0.135619	-2.52123	0.0116945	0.443482
ENSMUSG00000036599	Chst12	393.898	-0.380238	0.150701	-2.52314	0.0116314	0.443482
ENSMUSG00000038844	Kif16b	1685.41	0.360043	0.142798	2.52135	0.0116904	0.443482
ENSMUSG00000054021	Sirt5	565.677	-0.34228	0.135727	-2.52182	0.011675	0.443482
ENSMUSG00000056586	Zar1l	16477.8	-0.291045	0.11567	-2.51618	0.0118635	0.443482
ENSMUSG00000068699	Flnc	30.925	-1.30799	0.517714	-2.52646	0.0115218	0.443482
ENSMUSG00000074102	Rbm15b	2514.64	-0.35124	0.138924	-2.52828	0.0114622	0.443482
ENSMUSG00000092389	Gm20483	292.45	-0.446114	0.177174	-2.51794	0.0118042	0.443482
ENSMUSG00000034832	Tet3	10473.4	0.338216	0.134512	2.51438	0.0119241	0.444017
ENSMUSG00000026301	Iqca	1013.09	-0.290947	0.115756	-2.51346	0.0119555	0.444029
ENSMUSG00000036022	Fam122b	1104.14	0.367891	0.146473	2.51167	0.0120161	0.445123
ENSMUSG00000064293	Cntn4	702.78	0.342807	0.13656	2.51031	0.0120624	0.445684
ENSMUSG00000022560	Slc52a2	6385.1	-0.309139	0.123379	-2.50561	0.012224	0.445871
ENSMUSG00000029405	G3bp2	24442.1	0.361132	0.144186	2.50463	0.0122581	0.445871
ENSMUSG00000034903	Cobll1	6509.34	0.384083	0.153453	2.50293	0.0123169	0.445871
ENSMUSG00000036990	Otud4	3560.75	0.491143	0.196001	2.50581	0.012217	0.445871
ENSMUSG00000039967	Zfp292	48.7839	0.916768	0.366257	2.50307	0.0123121	0.445871
ENSMUSG00000050310	Rictor	5762.33	0.420558	0.167877	2.50515	0.01224	0.445871
ENSMUSG00000074405	Zfp865	985.302	-0.318743	0.127327	-2.50334	0.0123027	0.445871
ENSMUSG00000099474	1700097N02Rik	356.141	-0.415876	0.165924	-2.50643	0.0121959	0.445871
ENSMUSG00000056367	Actr3b	192.194	-0.500267	0.200028	-2.50098	0.0123851	0.447207
ENSMUSG00000022911	Arl13b	811.732	0.339457	0.136227	2.49184	0.0127085	0.457729
ENSMUSG00000113260	Gm53057	34.4059	-1.22434	0.491608	-2.49047	0.0127575	0.458339
ENSMUSG00000000568	Hnrnpd	3033.08	0.27829	0.111823	2.48866	0.0128227	0.458379
ENSMUSG00000023902	Zscan10	479.406	-0.438267	0.176096	-2.4888	0.0128176	0.458379
ENSMUSG00000068328	Aup1	426.55	-0.380402	0.152911	-2.48774	0.0128559	0.458419
ENSMUSG00000038369	Ncoa6	4869.46	0.30937	0.124411	2.48668	0.0128941	0.458639
ENSMUSG00000024560	Cxxc1	3823.56	-0.32219	0.129615	-2.48575	0.012928	0.458702
ENSMUSG00000075402	Krt76	712.428	0.379332	0.152689	2.48434	0.0129793	0.459382
ENSMUSG00000043683	Fem1a	1445.07	-0.319805	0.128778	-2.48339	0.0130138	0.459466
ENSMUSG00000075419	Dolk	509.701	-0.427673	0.17236	-2.48128	0.0130911	0.461057
ENSMUSG00000017664	Slc35c2	2696.72	-0.323549	0.130584	-2.47771	0.0132229	0.462283
ENSMUSG00000026235	Epha4	5884.29	0.317022	0.127919	2.4783	0.0132009	0.462283
ENSMUSG00000034171	Faah	825.046	-0.357973	0.14446	-2.478	0.0132121	0.462283
ENSMUSG00000005268	Prlr	1175.15	0.518443	0.209516	2.47448	0.0133429	0.463369
ENSMUSG00000011632	Pinlyp	3676.7	-0.291673	0.117963	-2.47259	0.0134139	0.463369
ENSMUSG00000018548	Trim37	2138.8	0.297538	0.120409	2.47106	0.0134712	0.463369
ENSMUSG00000020333	Acsl6	34.6268	1.10014	0.445659	2.46858	0.0135651	0.463369
ENSMUSG00000020570	Sypl	5861.38	0.304803	0.123366	2.47071	0.0134844	0.463369
ENSMUSG00000021111	Papola	8311.11	0.338054	0.136962	2.46824	0.013578	0.463369
ENSMUSG00000024212	Mllt1	378.584	-0.412832	0.166825	-2.47464	0.0133372	0.463369
ENSMUSG00000032349	Elovl5	11395.5	0.252279	0.102073	2.47156	0.0134525	0.463369
ENSMUSG00000050931	Sgms2	221.269	0.467613	0.189421	2.46864	0.0135628	0.463369
ENSMUSG00000057396	Zfp759	769.366	0.372312	0.15052	2.47351	0.0133794	0.463369
ENSMUSG00000041997	Tlk1	707.241	0.461911	0.187296	2.46621	0.013655	0.464887
ENSMUSG00000004885	Crabp2	3293.58	-0.303106	0.122974	-2.46479	0.0137094	0.465174
ENSMUSG00000005503	Evx1	3075.13	-0.362181	0.147134	-2.46157	0.0138332	0.465174
ENSMUSG00000018830	Myh11	3977.09	0.427418	0.174017	2.45619	0.014042	0.465174
ENSMUSG00000022000	Zc3h13	4719.33	0.317922	0.129453	2.45589	0.0140538	0.465174
ENSMUSG00000022960	Donson	1933.11	0.285581	0.11614	2.45895	0.0139345	0.465174
ENSMUSG00000027962	Vcam1	43.9248	0.908865	0.36992	2.45692	0.0140133	0.465174
ENSMUSG00000032417	Rwdd2a	435.755	-0.350686	0.142581	-2.45956	0.0139107	0.465174
ENSMUSG00000035941	Ibtk	8983.4	0.412608	0.167911	2.4573	0.0139985	0.465174
ENSMUSG00000037795	N4bp2	3158.73	0.458089	0.18615	2.46086	0.0138605	0.465174
ENSMUSG00000052942	Glis3	3659.36	0.370724	0.150715	2.45977	0.0139027	0.465174
ENSMUSG00000066571	Garre1	4262.94	0.35134	0.14292	2.45831	0.0139594	0.465174
ENSMUSG00000112500	4933411E08Rik	89.5435	0.665009	0.270096	2.46212	0.0138118	0.465174
ENSMUSG00000024491	Rbm27	2300.87	0.425157	0.173227	2.45434	0.0141143	0.466099
ENSMUSG00000033152	Podxl2	119.495	-0.620408	0.252894	-2.45324	0.0141577	0.466453
ENSMUSG00000015568	Lpl	1745.01	0.408924	0.166872	2.45052	0.0142648	0.468541
ENSMUSG00000026672	Optn	1972.29	0.338083	0.138041	2.44915	0.0143193	0.468541
ENSMUSG00000028420	Tmem38b	1172.75	0.317425	0.12957	2.44983	0.0142923	0.468541
ENSMUSG00000027313	Chac1	176.594	-0.48752	0.199198	-2.44742	0.0143884	0.468852
ENSMUSG00000036398	Ppp1r11	2866.27	-0.31923	0.130461	-2.44694	0.0144076	0.468852
ENSMUSG00000067336	Bmpr2	1348.24	0.401899	0.164279	2.44645	0.0144272	0.468852
ENSMUSG00000048330	Ric3	238.048	0.436929	0.178848	2.44302	0.014565	0.472255
ENSMUSG00000001039	B9d1	1724.44	-0.315822	0.129337	-2.44186	0.014612	0.472708
ENSMUSG00000030451	Herc2	1999.08	0.366323	0.150205	2.43882	0.0147353	0.47562
ENSMUSG00000027598	Itch	715.643	0.491691	0.201816	2.43634	0.0148369	0.476748
ENSMUSG00000028842	Ago3	2678.94	0.32416	0.133033	2.43669	0.0148223	0.476748
ENSMUSG00000029726	Mepce	3170.63	-0.350723	0.144061	-2.43454	0.0149108	0.476978
ENSMUSG00000042595	Fam199x	7548.55	0.461963	0.189726	2.4349	0.0148957	0.476978
ENSMUSG00000028876	Epha10	660.903	-0.383079	0.157551	-2.43147	0.0150378	0.478309
ENSMUSG00000030060	Hmces	19640	-0.241078	0.0991638	-2.43111	0.0150527	0.478309
ENSMUSG00000065999	Zfp985	140.289	0.660929	0.271789	2.43178	0.015025	0.478309
ENSMUSG00000026489	Coq8a	285.422	-0.481581	0.198264	-2.42899	0.0151411	0.478962
ENSMUSG00000037353	Letmd1	229.982	0.414062	0.170419	2.42967	0.0151126	0.478962
ENSMUSG00000053334	Ficd	103.327	-0.659825	0.271734	-2.4282	0.0151738	0.478962
ENSMUSG00000025862	Stag2	1289.43	0.357415	0.147247	2.42731	0.0152113	0.47909
ENSMUSG00000020530	Ggnbp2	439.103	0.382203	0.157888	2.42072	0.0154897	0.482451
ENSMUSG00000024104	Washc2	2818.86	0.375475	0.154974	2.42283	0.0154002	0.482451
ENSMUSG00000031467	Agpat5	1670.19	0.269999	0.111388	2.42395	0.0153528	0.482451
ENSMUSG00000040414	Slc25a28	541.323	-0.325769	0.134575	-2.42072	0.0154899	0.482451
ENSMUSG00000041328	Pcf11	568.504	0.479399	0.198099	2.42	0.0155205	0.482451
ENSMUSG00000054520	Sh3bp2	5921.06	-0.289271	0.119498	-2.42072	0.0154898	0.482451
ENSMUSG00000023118	Sympk	1268.42	-0.305284	0.126214	-2.41878	0.0155728	0.482579
ENSMUSG00000054693	Adam10	1790.82	0.356973	0.147659	2.41754	0.0156258	0.482579
ENSMUSG00000062380	Tubb3	14716.2	-0.249765	0.103292	-2.41805	0.0156041	0.482579
ENSMUSG00000026499	Acbd3	17209	0.3318	0.137304	2.41654	0.0156687	0.482859
ENSMUSG00000063894	Zkscan8	458.413	0.477696	0.197751	2.41564	0.0157074	0.483012
ENSMUSG00000001156	Mxd1	11281.5	0.263297	0.109124	2.41283	0.0158293	0.485714
ENSMUSG00000032350	Gclc	548.267	0.376462	0.156436	2.40649	0.0161067	0.490822
ENSMUSG00000032583	Mon1a	1414.24	-0.323164	0.134258	-2.40705	0.016082	0.490822
ENSMUSG00000035877	Zhx3	2973.51	0.318103	0.132123	2.40762	0.0160568	0.490822
ENSMUSG00000085025	Gm13715	191.263	-0.448998	0.186624	-2.40589	0.016133	0.490822
ENSMUSG00000031529	Tnks	2339.41	0.454487	0.189267	2.4013	0.0163369	0.494926
ENSMUSG00000115089	Gm4350	1770.84	0.47536	0.19796	2.40129	0.0163372	0.494926
ENSMUSG00000002718	Cse1l	2206.09	0.316647	0.131975	2.3993	0.0164267	0.495425
ENSMUSG00000027806	Tsc22d2	4996.16	0.344622	0.143748	2.3974	0.0165118	0.495425
ENSMUSG00000033016	Nfatc1	226.559	0.41733	0.174116	2.39686	0.0165364	0.495425
ENSMUSG00000062753	Smim29	313.42	-0.461922	0.192582	-2.39857	0.0164593	0.495425
ENSMUSG00000069520	Tmem19	1472.09	0.294648	0.12296	2.3963	0.0165615	0.495425
ENSMUSG00000100335	2310008N11Rik	320.758	-0.378756	0.157962	-2.39777	0.0164954	0.495425
ENSMUSG00000070366	Plpp4	32.3183	-0.942099	0.393595	-2.39358	0.016685	0.498077
ENSMUSG00000050747	Trim15	863.702	-0.30481	0.127432	-2.39195	0.0167592	0.498211
ENSMUSG00000121502		249.742	0.426126	0.178137	2.39213	0.016751	0.498211
ENSMUSG00000042807	Hecw2	637.67	0.436422	0.182666	2.38918	0.016886	0.50094
ENSMUSG00000025986	Slc39a10	14077.2	0.364096	0.152492	2.38763	0.0169572	0.50201
ENSMUSG00000031561	Tenm3	681.58	0.348078	0.145912	2.38553	0.0170546	0.50368
ENSMUSG00000060098	Prmt7	4252.54	-0.360313	0.151082	-2.38489	0.017084	0.50368
ENSMUSG00000031917	Nip7	1242.41	-0.269238	0.113162	-2.37922	0.0173492	0.508353
ENSMUSG00000040963	Asgr2	3471.08	-0.247868	0.104174	-2.37937	0.0173424	0.508353
ENSMUSG00000106721	Gm5442	47.4447	0.867529	0.364417	2.38059	0.0172848	0.508353
ENSMUSG00000022141	Nipbl	1030.94	0.545226	0.229386	2.37689	0.0174591	0.509288
ENSMUSG00000040423	Rc3h1	360.869	0.420254	0.176821	2.37672	0.0174675	0.509288
ENSMUSG00000040605	Bace2	815.185	-0.335778	0.141304	-2.37628	0.017488	0.509288
ENSMUSG00000058446	Znrf2	7893.17	0.384955	0.162106	2.37471	0.0175626	0.510421
ENSMUSG00000002881	Nab1	1306.3	0.314739	0.134553	2.33914	0.0193279	0.510511
ENSMUSG00000004054	Map3k11	3082.96	-0.304315	0.128781	-2.36305	0.0181251	0.510511
ENSMUSG00000004642	Slbp	33779.7	0.275058	0.117905	2.33287	0.019655	0.510511
ENSMUSG00000011831	Evi5	4420.38	0.424292	0.18014	2.35534	0.0185057	0.510511
ENSMUSG00000019818	Cd164	8032.53	0.279652	0.119695	2.33637	0.0194718	0.510511
ENSMUSG00000019961	Tmpo	3535.16	0.241014	0.102403	2.3536	0.0185929	0.510511
ENSMUSG00000020037	Rfx4	540.499	0.375507	0.159006	2.36159	0.0181969	0.510511
ENSMUSG00000021669	Cert1	1302.69	0.330754	0.140433	2.35525	0.0185104	0.510511
ENSMUSG00000022332	Khdrbs3	70.7739	0.814002	0.343027	2.373	0.0176443	0.510511
ENSMUSG00000022518	4930562C15Rik	2287.39	-0.287371	0.123308	-2.33051	0.0197792	0.510511
ENSMUSG00000022574	Naprt	225.707	-0.571456	0.243659	-2.34531	0.0190115	0.510511
ENSMUSG00000022914	Brwd1	2240.31	0.42662	0.181627	2.34888	0.0188301	0.510511
ENSMUSG00000023066	Rttn	7044.38	0.32099	0.135293	2.37257	0.017665	0.510511
ENSMUSG00000023845	Lnpep	529.378	0.421005	0.179906	2.34013	0.0192769	0.510511
ENSMUSG00000024472	Dcp2	2615.89	0.349283	0.14837	2.35413	0.0185661	0.510511
ENSMUSG00000026116	Tmem131	2137.84	0.444233	0.187536	2.36879	0.0178466	0.510511
ENSMUSG00000026880	Stom	18785.8	0.240454	0.102388	2.34847	0.0188509	0.510511
ENSMUSG00000027048	Abcb11	66.1084	0.887304	0.380268	2.33337	0.0196289	0.510511
ENSMUSG00000027792	Bche	32.3666	1.12491	0.477092	2.35784	0.0183816	0.510511
ENSMUSG00000028134	Ptbp2	3345.67	0.307978	0.132098	2.33144	0.0197303	0.510511
ENSMUSG00000028431	Elp1	1502.83	0.444833	0.190313	2.33738	0.0194194	0.510511
ENSMUSG00000029029	Wrap73	1144.39	-0.32959	0.141065	-2.33644	0.0194681	0.510511
ENSMUSG00000030849	Fgfr2	2854.33	0.283868	0.121721	2.33211	0.0196948	0.510511
ENSMUSG00000030851	Ldhc	252.626	-0.665969	0.285481	-2.33279	0.0196591	0.510511
ENSMUSG00000031283	Chrdl1	244.327	0.660667	0.281413	2.34768	0.0188909	0.510511
ENSMUSG00000032258	Lca5	316.855	0.414234	0.175093	2.36579	0.0179915	0.510511
ENSMUSG00000032413	Rasa2	7936.43	0.402481	0.17045	2.36128	0.0182122	0.510511
ENSMUSG00000032487	Ptgs2	31.1301	1.33806	0.565349	2.36679	0.0179429	0.510511
ENSMUSG00000032519	Slc25a38	2752.42	-0.246465	0.104675	-2.35456	0.0185444	0.510511
ENSMUSG00000032589	Bsn	293.945	-0.39485	0.168635	-2.34145	0.0192092	0.510511
ENSMUSG00000033060	Lmo7	23197.5	0.364672	0.155334	2.34767	0.0188911	0.510511
ENSMUSG00000033676	Gabrb3	34.5359	0.921102	0.392834	2.34476	0.0190392	0.510511
ENSMUSG00000035093	Secisbp2l	4635.61	0.437929	0.18651	2.34802	0.0188736	0.510511
ENSMUSG00000035944	Ttc38	204.313	-0.421523	0.178071	-2.36717	0.0179247	0.510511
ENSMUSG00000035958	Tdp2	2982.17	0.284998	0.121917	2.33765	0.0194056	0.510511
ENSMUSG00000036282	Naa30	11130.7	0.298468	0.126932	2.35141	0.0187026	0.510511
ENSMUSG00000039458	Mtmr12	375.622	0.403265	0.172009	2.34445	0.0190554	0.510511
ENSMUSG00000039616	Mocos	2518.5	-0.283552	0.120667	-2.34987	0.0187798	0.510511
ENSMUSG00000040268	Plekha1	2015.71	0.318262	0.135469	2.34934	0.0188068	0.510511
ENSMUSG00000040891	Foxa3	53.2994	-0.842766	0.356453	-2.36431	0.0180637	0.510511
ENSMUSG00000040990	Sh3kbp1	3167.39	0.354123	0.150976	2.34556	0.0189983	0.510511
ENSMUSG00000041040	Fam117b	6550.28	0.352864	0.150217	2.34902	0.0188229	0.510511
ENSMUSG00000041741	Pde3a	5814.47	0.383472	0.164299	2.33398	0.0195967	0.510511
ENSMUSG00000046707	Csnk2a2	2070.78	0.396285	0.168386	2.35343	0.0186011	0.510511
ENSMUSG00000047187	Rab2a	5106.33	0.261514	0.111842	2.33825	0.0193743	0.510511
ENSMUSG00000047712	Ust	963.977	0.317128	0.135491	2.34059	0.0192535	0.510511
ENSMUSG00000049939	Lrrc4	656.34	-0.350709	0.147963	-2.37025	0.0177763	0.510511
ENSMUSG00000051235	Gen1	359.334	0.415882	0.176473	2.35664	0.0184412	0.510511
ENSMUSG00000051238	Swsap1	378.903	-0.380937	0.161828	-2.35397	0.0185741	0.510511
ENSMUSG00000056211	R3hdm1	2296.33	0.394885	0.167287	2.36052	0.0182491	0.510511
ENSMUSG00000056342	Usp34	932.719	0.515725	0.220719	2.33657	0.0194617	0.510511
ENSMUSG00000061126	Cyp4f39	6105.94	-0.284968	0.120855	-2.35794	0.0183769	0.510511
ENSMUSG00000061273	Mmgt1	952.602	0.34087	0.145356	2.34507	0.0190233	0.510511
ENSMUSG00000066191	Anks6	632.497	-0.347285	0.148905	-2.33227	0.0196866	0.510511
ENSMUSG00000066705	Fxyd6	1486.69	0.334984	0.141781	2.36268	0.0181434	0.510511
ENSMUSG00000069441	Dsg1a	179.101	0.568835	0.243233	2.33864	0.0193539	0.510511
ENSMUSG00000069743	Zfp820	253.754	0.570252	0.24254	2.35117	0.0187145	0.510511
ENSMUSG00000071266	Zfp946	889.188	0.340424	0.146039	2.33105	0.0197506	0.510511
ENSMUSG00000085596	Gm11476	1399.7	-0.275126	0.117492	-2.34165	0.0191985	0.510511
ENSMUSG00000099591	Gm17969	47.9129	0.789351	0.336103	2.34854	0.0188472	0.510511
ENSMUSG00000108461	AV356131	165.13	-0.465962	0.198325	-2.34948	0.0187996	0.510511
ENSMUSG00000120761	Gm57314	2429.68	-0.274238	0.11661	-2.35175	0.0186854	0.510511
ENSMUSG00000038102	Trappc11	1393.35	0.289457	0.124245	2.32973	0.0198203	0.510649
ENSMUSG00000022432	Smc1b	304.37	0.563707	0.242577	2.32383	0.0201347	0.512917
ENSMUSG00000024014	Pim1	227.073	-0.713251	0.307086	-2.32265	0.0201981	0.512917
ENSMUSG00000024892	Pcx	1007.96	-0.292559	0.125925	-2.32328	0.0201639	0.512917
ENSMUSG00000025081	Tdrd1	12977.1	0.301517	0.129873	2.32164	0.0202525	0.512917
ENSMUSG00000025094	Slc18a2	1172.19	0.35712	0.153764	2.32252	0.0202048	0.512917
ENSMUSG00000028042	Zbtb7b	1560.69	-0.291565	0.125823	-2.31727	0.0204892	0.512917
ENSMUSG00000028402	Mpdz	2388.92	0.453383	0.195593	2.31799	0.0204498	0.512917
ENSMUSG00000029063	Nadk	7577.06	0.224643	0.0968379	2.31978	0.0203525	0.512917
ENSMUSG00000037326	Capn15	256.945	-0.391099	0.168516	-2.32085	0.0202951	0.512917
ENSMUSG00000038024	Dennd4c	1686.02	0.506527	0.218341	2.31989	0.0203471	0.512917
ENSMUSG00000038072	Galnt11	1856	0.305518	0.131867	2.31686	0.0205114	0.512917
ENSMUSG00000039536	Stau1	28681.6	0.256384	0.110171	2.32715	0.0199573	0.512917
ENSMUSG00000045205	Dpy19l4	584.385	0.374532	0.161571	2.31807	0.0204455	0.512917
ENSMUSG00000052837	Junb	270.463	-0.475626	0.205182	-2.31806	0.0204458	0.512917
ENSMUSG00000052911	Lamb2	576.774	-0.306339	0.132229	-2.31674	0.0205181	0.512917
ENSMUSG00000054733	Msra	718.199	-0.301239	0.129754	-2.32161	0.0202539	0.512917
ENSMUSG00000075470	Alg10b	2468.63	0.392392	0.16875	2.32529	0.0200565	0.512917
ENSMUSG00000073988	Ttpa	62.474	0.702153	0.303312	2.31495	0.0206155	0.514451
ENSMUSG00000003680	Taf6l	1979.37	-0.388682	0.168514	-2.30653	0.0210809	0.515924
ENSMUSG00000022193	Psmb5	1188.9	-0.337201	0.146224	-2.30606	0.0211074	0.515924
ENSMUSG00000023852	Chd1	398.657	0.524751	0.226852	2.31319	0.0207122	0.515924
ENSMUSG00000026031	Cflar	823.903	0.339554	0.147028	2.30944	0.0209189	0.515924
ENSMUSG00000026047	Poglut2	602.125	0.330109	0.143004	2.30838	0.0209778	0.515924
ENSMUSG00000029314	Gpat3	2478.78	-0.285078	0.123424	-2.30974	0.0209025	0.515924
ENSMUSG00000030650	Tmc5	572.789	-0.319809	0.138476	-2.30948	0.0209168	0.515924
ENSMUSG00000031832	Taf1c	287.056	-0.503726	0.217903	-2.3117	0.020794	0.515924
ENSMUSG00000038546	Ranbp9	5477.5	0.779992	0.337403	2.31175	0.0207912	0.515924
ENSMUSG00000041544	Disp3	30.4392	-0.99677	0.432	-2.30734	0.0210359	0.515924
ENSMUSG00000058013	Septin11	503.831	-0.447313	0.193871	-2.30726	0.0210401	0.515924
ENSMUSG00000072258	Taf1a	13990	0.241817	0.104839	2.30656	0.0210795	0.515924
ENSMUSG00000020657	Dnajc27	53.8808	-0.90645	0.393417	-2.30404	0.0212202	0.516913
ENSMUSG00000055884	Fancm	1112.24	0.411098	0.178408	2.30425	0.0212084	0.516913
ENSMUSG00000045210	Vcpip1	3357.68	0.365454	0.158664	2.30332	0.0212606	0.517016
ENSMUSG00000015766	Eps8	10808.4	0.330923	0.143842	2.30061	0.0214136	0.517957
ENSMUSG00000037465	Klf10	622.456	0.290454	0.126194	2.30165	0.0213548	0.517957
ENSMUSG00000057375	Yipf1	5936.37	-0.236597	0.102865	-2.30007	0.0214442	0.517957
ENSMUSG00000104303	Gm36976	173.373	-0.523222	0.227479	-2.30009	0.0214432	0.517957
ENSMUSG00000020413	Hus1	2868.22	0.32542	0.141568	2.29868	0.021523	0.518575
ENSMUSG00000021624	Cd180	279.56	-0.37552	0.163399	-2.29818	0.0215514	0.518575
ENSMUSG00000036097	Slf2	4285.35	0.422883	0.184046	2.29771	0.0215786	0.518575
ENSMUSG00000056919	Cep162	993.04	0.417272	0.181678	2.29677	0.0216321	0.518989
ENSMUSG00000039100	Marchf6	3951.47	0.387174	0.168635	2.29592	0.0216803	0.519274
ENSMUSG00000006403	Adamts4	740.206	-0.283794	0.123726	-2.29373	0.021806	0.520541
ENSMUSG00000024339	Tap2	109.753	0.735816	0.320766	2.29394	0.0217941	0.520541
ENSMUSG00000007888	Crlf1	813.786	-0.320018	0.139681	-2.29106	0.0219597	0.520733
ENSMUSG00000008318	Relt	271.265	-0.576657	0.251618	-2.29179	0.0219176	0.520733
ENSMUSG00000029196	Tada2b	296.25	0.547977	0.239133	2.29151	0.0219338	0.520733
ENSMUSG00000042724	Map3k9	1005.92	-0.324012	0.141325	-2.29267	0.0218669	0.520733
ENSMUSG00000027300	Ubox5	563.689	-0.288207	0.125892	-2.28932	0.0220606	0.521443
ENSMUSG00000061969	Gm5581	465.127	0.451713	0.197316	2.28929	0.0220626	0.521443
ENSMUSG00000039735	Fnbp1l	2283.31	0.386444	0.168862	2.28852	0.0221071	0.521633
ENSMUSG00000003418	St8sia6	408.131	0.39096	0.171007	2.28622	0.0222416	0.52308
ENSMUSG00000041361	Myzap	381.607	-0.354092	0.154842	-2.2868	0.0222074	0.52308
ENSMUSG00000026246	Alppl2	726.42	0.298984	0.13083	2.28529	0.0222959	0.523495
ENSMUSG00000058440	Nrf1	6795.97	0.287317	0.125771	2.28444	0.0223457	0.523806
ENSMUSG00000001270	Ckb	17563.2	-0.258637	0.114014	-2.26848	0.0232999	0.524933
ENSMUSG00000005628	Tmod4	146.564	-0.470846	0.207909	-2.26468	0.0235324	0.524933
ENSMUSG00000015289	Lage3	600.862	-0.376141	0.16561	-2.27125	0.0231319	0.524933
ENSMUSG00000017548	Suz12	3416.25	0.418487	0.183322	2.28279	0.0224426	0.524933
ENSMUSG00000021548	Ccnh	1199.85	0.24726	0.108489	2.27913	0.0226596	0.524933
ENSMUSG00000022136	Dnajc3	11329.2	0.349467	0.154677	2.25934	0.0238625	0.524933
ENSMUSG00000022817	Itgb5	704.522	0.314172	0.138094	2.27506	0.0229022	0.524933
ENSMUSG00000022897	Dyrk1a	5519.31	0.318005	0.139571	2.27844	0.0227002	0.524933
ENSMUSG00000025196	Cpn1	82.3761	-0.642404	0.282875	-2.27098	0.023148	0.524933
ENSMUSG00000026797	Stxbp1	1953.23	0.298101	0.131116	2.27357	0.0229917	0.524933
ENSMUSG00000027665	Pik3ca	2175.29	0.384017	0.168527	2.27867	0.0226869	0.524933
ENSMUSG00000028518	Prkaa2	1046.87	0.254517	0.111852	2.27547	0.0228777	0.524933
ENSMUSG00000029060	Mib2	1494.44	-0.382727	0.169377	-2.25962	0.0238448	0.524933
ENSMUSG00000029093	Sorcs2	2048.97	-0.247082	0.10899	-2.26702	0.0233892	0.524933
ENSMUSG00000030000	Add2	974.308	-0.29379	0.12984	-2.26271	0.0236533	0.524933
ENSMUSG00000031626	Sorbs2	6374.13	0.316527	0.140134	2.25875	0.023899	0.524933
ENSMUSG00000033047	Eif3l	5978.18	-0.223274	0.0978254	-2.28237	0.0224673	0.524933
ENSMUSG00000035311	Gnptab	1756.59	0.337027	0.149157	2.25954	0.0238497	0.524933
ENSMUSG00000037270	Bltp1	1255.75	0.427155	0.188552	2.26545	0.0234849	0.524933
ENSMUSG00000038872	Zfhx3	1345.79	0.307178	0.13463	2.28165	0.0225101	0.524933
ENSMUSG00000040029	Ipo8	15796.2	0.343712	0.151959	2.26188	0.0237047	0.524933
ENSMUSG00000041570	Camsap2	3028.27	0.422212	0.186341	2.2658	0.0234638	0.524933
ENSMUSG00000042271	Nxt2	491.662	0.359095	0.158677	2.26306	0.0236321	0.524933
ENSMUSG00000042417	Ccno	40943.6	-0.224878	0.0987402	-2.27748	0.0227578	0.524933
ENSMUSG00000049422	Chchd10	994.713	-0.341872	0.150746	-2.26787	0.023337	0.524933
ENSMUSG00000051965	Nanos2	1483.81	-0.27725	0.122595	-2.26151	0.0237274	0.524933
ENSMUSG00000052155	Acvr2a	423.874	0.379074	0.166708	2.27389	0.0229729	0.524933
ENSMUSG00000053508	Gtsf2	63.7185	-0.686731	0.301516	-2.2776	0.0227506	0.524933
ENSMUSG00000055652	Klhl25	1945.01	-0.354822	0.157084	-2.2588	0.023896	0.524933
ENSMUSG00000061603	Akap6	147.718	0.703521	0.311246	2.26034	0.0238002	0.524933
ENSMUSG00000068154	Insm1	1436.1	0.37706	0.166927	2.25884	0.0238936	0.524933
ENSMUSG00000070388	Fbxo39	35.9071	0.871012	0.384268	2.26668	0.02341	0.524933
ENSMUSG00000070699	Sars2	1025.06	-0.333318	0.147077	-2.26628	0.0234342	0.524933
ENSMUSG00000074899	Sptbn5	84.6646	0.613987	0.270782	2.26746	0.0233622	0.524933
ENSMUSG00000074997	Pin1rt1	4426.12	-0.228915	0.100839	-2.2701	0.0232014	0.524933
ENSMUSG00000090891	D6Ertd527e	69608.3	0.326966	0.144691	2.25975	0.023837	0.524933
ENSMUSG00000092469	Gm20395	764.546	0.333192	0.146904	2.2681	0.0233233	0.524933
ENSMUSG00000100198	1700030O20Rik	56.5771	0.766743	0.336738	2.27698	0.0227877	0.524933
ENSMUSG00000100617	Gm7145	942.989	0.33569	0.147271	2.2794	0.0226434	0.524933
ENSMUSG00000107979	Zfp813-ps	383.65	0.384363	0.169355	2.26958	0.0232332	0.524933
ENSMUSG00000111266	Gm30570	373.128	-0.352216	0.155057	-2.27152	0.0231154	0.524933
ENSMUSG00000027035	Cers6	9262.93	0.362527	0.160549	2.25804	0.023943	0.525094
ENSMUSG00000003746	Man1a	417.49	0.369718	0.164178	2.25193	0.0243264	0.525443
ENSMUSG00000014668	Chfr	2821.8	0.256186	0.113693	2.25331	0.0242395	0.525443
ENSMUSG00000017307	Acot8	1281.67	-0.31377	0.139093	-2.25583	0.0240812	0.525443
ENSMUSG00000019487	Trip10	1054.68	0.259711	0.115185	2.25474	0.0241499	0.525443
ENSMUSG00000026452	Syt2	277.401	-0.408775	0.181153	-2.25651	0.0240386	0.525443
ENSMUSG00000027510	Rbm38	8815.4	-0.222731	0.0988695	-2.25278	0.0242732	0.525443
ENSMUSG00000029471	Camkk2	112.477	-0.625135	0.277508	-2.25268	0.0242796	0.525443
ENSMUSG00000054237	Fra10ac1	1768.71	0.303375	0.134691	2.25237	0.0242987	0.525443
ENSMUSG00000067851	Arfgef1	4447.22	0.392879	0.174424	2.25244	0.0242947	0.525443
ENSMUSG00000087305	A430035B10Rik	34.8866	-0.858218	0.380382	-2.2562	0.024058	0.525443
ENSMUSG00000008129	Brme1	5194.41	-0.290697	0.12918	-2.25033	0.0244279	0.526756
ENSMUSG00000036989	Trim3	1669.47	-0.33824	0.15038	-2.24923	0.0244977	0.526756
ENSMUSG00000094796	BC147527	299.532	-0.367725	0.163461	-2.24962	0.0244732	0.526756
ENSMUSG00000068113	Tesl1	541.222	-0.32835	0.146071	-2.24787	0.0245843	0.527823
ENSMUSG00000040537	Adam22	141.911	0.480607	0.213866	2.24724	0.0246248	0.527901
ENSMUSG00000044155	Lsm8	167.863	-0.460817	0.205224	-2.24544	0.0247402	0.529581
ENSMUSG00000021972	Hmbox1	330.372	0.379094	0.169042	2.24261	0.0249223	0.530872
ENSMUSG00000022641	Bbx	268.923	0.354879	0.158309	2.24168	0.0249821	0.530872
ENSMUSG00000024660	Incenp	7561.58	0.242974	0.108341	2.24268	0.0249174	0.530872
ENSMUSG00000030271	Ogg1	822.733	-0.282988	0.126178	-2.24277	0.0249117	0.530872
ENSMUSG00000041685	Fcho2	1806.55	0.399182	0.178078	2.24162	0.0249861	0.530872
ENSMUSG00000087110	Gm11264	36.7816	1.00317	0.448019	2.23913	0.0251472	0.533501
ENSMUSG00000050812	Ecpas	13245.6	0.360376	0.16099	2.23849	0.0251889	0.533594
ENSMUSG00000061411	Nol4l	2905.99	0.289872	0.129618	2.23635	0.0253288	0.535763
ENSMUSG00000076615	Ighg3	2386.44	-0.25272	0.113099	-2.23451	0.0254496	0.537524
ENSMUSG00000019338	Zfp687	2861.14	-0.285958	0.128087	-2.23253	0.0255798	0.537669
ENSMUSG00000021009	Ptpn21	15383.8	0.374507	0.167754	2.23248	0.0255831	0.537669
ENSMUSG00000027288	Zfp106	2857.42	0.381965	0.171074	2.23275	0.0255653	0.537669
ENSMUSG00000028909	Ptpru	88.228	-0.698019	0.312715	-2.23212	0.0256069	0.537669
ENSMUSG00000003131	Pafah1b2	1165.16	0.238079	0.106829	2.2286	0.0258408	0.539413
ENSMUSG00000003228	Grk5	494.716	0.372284	0.167007	2.22914	0.0258043	0.539413
ENSMUSG00000019312	Grb7	52.1993	-0.786927	0.352948	-2.22958	0.0257751	0.539413
ENSMUSG00000021508	Cxcl14	241.707	-0.416043	0.186572	-2.22994	0.0257514	0.539413
ENSMUSG00000063804	Lin28b	845.746	0.365895	0.164283	2.22723	0.0259322	0.540531
ENSMUSG00000045268	Zfp691	85.8826	-0.574886	0.258297	-2.22567	0.026036	0.541905
ENSMUSG00000035696	Rnf38	19963.2	0.313477	0.140944	2.22413	0.0261395	0.543269
ENSMUSG00000003549	Ercc1	629.113	-0.315363	0.14219	-2.2179	0.0265616	0.545643
ENSMUSG00000004364	Cul3	1357.06	0.462819	0.209295	2.21133	0.0270131	0.545643
ENSMUSG00000004394	Tmed4	92.3344	0.68379	0.309635	2.20837	0.0272184	0.545643
ENSMUSG00000006599	Gtf2h1	3132.28	0.270437	0.122101	2.21486	0.0267696	0.545643
ENSMUSG00000020074	Ccar1	3746.26	0.406024	0.183791	2.20916	0.0271635	0.545643
ENSMUSG00000020527	Myo19	2796.29	0.248859	0.112567	2.21076	0.0270524	0.545643
ENSMUSG00000024277	Mapre2	7667.46	0.22252	0.100712	2.20946	0.0271428	0.545643
ENSMUSG00000025935	Tram1	4049.13	0.255256	0.115415	2.21163	0.0269923	0.545643
ENSMUSG00000028034	Fubp1	2349.25	0.251582	0.113912	2.20857	0.0272047	0.545643
ENSMUSG00000028436	Dcaf12	15013.3	0.2359	0.106867	2.20743	0.0272841	0.545643
ENSMUSG00000028988	Ctnnbip1	1963.77	0.254688	0.115367	2.20763	0.0272699	0.545643
ENSMUSG00000032518	Rpsa	840.758	-0.337836	0.152694	-2.2125	0.0269323	0.545643
ENSMUSG00000033487	Fndc3a	6959.34	0.378612	0.171484	2.20785	0.0272548	0.545643
ENSMUSG00000033735	Spr	179.239	0.503206	0.227572	2.21119	0.0270224	0.545643
ENSMUSG00000035021	Baz1a	928.222	0.371323	0.168081	2.20919	0.0271614	0.545643
ENSMUSG00000036676	Tmtc3	2077.28	0.437731	0.197854	2.21239	0.0269395	0.545643
ENSMUSG00000037108	Zcwpw1	557.918	0.315365	0.142069	2.21981	0.0264315	0.545643
ENSMUSG00000038555	Reep2	15830.9	-0.246712	0.111723	-2.20825	0.027227	0.545643
ENSMUSG00000039307	Hexdc	1008.43	-0.271745	0.122765	-2.21353	0.0268611	0.545643
ENSMUSG00000039480	Nt5dc1	799.419	0.368236	0.165804	2.22091	0.0263567	0.545643
ENSMUSG00000041852	Tcf20	540.612	0.433775	0.19641	2.20851	0.0272085	0.545643
ENSMUSG00000046556	Zfp319	2151.25	-0.266108	0.120414	-2.20994	0.0271097	0.545643
ENSMUSG00000071652	Ints5	1073.04	-0.312427	0.141453	-2.2087	0.0271956	0.545643
ENSMUSG00000074811	Hps6	3832.26	-0.334234	0.151143	-2.21137	0.02701	0.545643
ENSMUSG00000086321	Gm11413	861.507	-0.306894	0.138446	-2.2167	0.0266436	0.545643
ENSMUSG00000086757	Gm2309	53.0441	0.687111	0.310442	2.21334	0.0268745	0.545643
ENSMUSG00000087613	Gm13855	106.314	-0.52011	0.234719	-2.21589	0.0266993	0.545643
ENSMUSG00000028962	Slc4a2	1154.81	-0.328865	0.149087	-2.20586	0.0273939	0.547075
ENSMUSG00000021541	Trpc7	54.3337	0.795989	0.360987	2.20504	0.0274514	0.547083
ENSMUSG00000033499	Larp4b	4892.79	0.373803	0.169543	2.20476	0.0274708	0.547083
ENSMUSG00000105039	Gm32585	434.84	0.321102	0.145744	2.2032	0.027581	0.547751
ENSMUSG00000114241	Gm30108	117.893	-0.497886	0.225968	-2.20335	0.0275701	0.547751
ENSMUSG00000032313	Tmem266	239.292	-0.464859	0.211134	-2.20172	0.027685	0.548294
ENSMUSG00000032434	Cmtm6	3181.63	0.249905	0.113501	2.20179	0.0276798	0.548294
ENSMUSG00000062949	Atp11c	1462.54	0.442265	0.200926	2.20113	0.0277266	0.548358
ENSMUSG00000021188	Trip11	567.955	0.486831	0.221341	2.19946	0.0278455	0.54919
ENSMUSG00000055024	Ep300	647.853	0.42127	0.191526	2.19955	0.0278388	0.54919
ENSMUSG00000028266	Lmo4	90.6877	-0.634364	0.28914	-2.19397	0.0282376	0.555535
ENSMUSG00000042851	Zc3h6	14954.7	0.309252	0.140962	2.19387	0.0282449	0.555535
ENSMUSG00000051278	Zgrf1	503.601	0.473452	0.21598	2.1921	0.028372	0.556545
ENSMUSG00000052296	Ppp6r1	2691.77	-0.300746	0.137197	-2.19207	0.0283741	0.556545
ENSMUSG00000023025	Larp4	3189.26	0.415277	0.189587	2.19043	0.0284928	0.558108
ENSMUSG00000021944	Gata4	1761.73	-0.265184	0.12112	-2.18943	0.0285658	0.558188
ENSMUSG00000034593	Myo5a	2058.12	0.35366	0.16154	2.1893	0.028575	0.558188
ENSMUSG00000040387	Klhl32	2690.37	-0.243091	0.111064	-2.18874	0.0286154	0.558215
ENSMUSG00000029999	Tgfa	989.135	-0.294679	0.134706	-2.18758	0.0287002	0.559106
ENSMUSG00000035673	Sbno2	1041.06	-0.388499	0.1777	-2.18626	0.0287964	0.559456
ENSMUSG00000097313	Gm26569	151.807	-0.495534	0.226629	-2.18655	0.0287757	0.559456
ENSMUSG00000019261	Map1s	2488.99	-0.34495	0.157881	-2.18488	0.0288979	0.56026
ENSMUSG00000026159	Agfg1	3323.79	0.295869	0.135498	2.18356	0.0289945	0.56026
ENSMUSG00000043964	Orai3	139.699	-0.509529	0.233347	-2.18357	0.0289939	0.56026
ENSMUSG00000052539	Magi3	1281.44	0.37886	0.173423	2.1846	0.0289185	0.56026
ENSMUSG00000002308	Cd320	2411.75	-0.266529	0.122204	-2.18102	0.0291819	0.561604
ENSMUSG00000028434	Epb41l4b	2629.22	0.280252	0.128447	2.18185	0.0291204	0.561604
ENSMUSG00000030231	Plekha5	1531.35	0.869685	0.398701	2.1813	0.0291613	0.561604
ENSMUSG00000018012	Rac3	2645.22	-0.280495	0.128767	-2.17831	0.029383	0.564216
ENSMUSG00000046591	Ticrr	10224.7	0.362721	0.166529	2.17813	0.0293965	0.564216
ENSMUSG00000019428	Fkbp8	4607.38	-0.271101	0.124942	-2.16982	0.0300206	0.565762
ENSMUSG00000020300	Cpeb4	594.809	0.462574	0.212676	2.17502	0.0296288	0.565762
ENSMUSG00000022938	Fam3b	263.203	-1.89317	0.873169	-2.16816	0.0301469	0.565762
ENSMUSG00000024875	Yif1a	1578.71	-0.290596	0.133698	-2.17353	0.0297402	0.565762
ENSMUSG00000026279	Thap4	3612.01	-0.257772	0.118829	-2.16926	0.0300629	0.565762
ENSMUSG00000026664	Phyh	348.363	-0.337894	0.155662	-2.17068	0.0299552	0.565762
ENSMUSG00000029016	Clcn6	459.637	0.555139	0.25612	2.1675	0.030197	0.565762
ENSMUSG00000030075	Cntn3	65.9304	0.739753	0.34117	2.16829	0.030137	0.565762
ENSMUSG00000031583	Wrn	1295.71	0.39605	0.182053	2.17547	0.0295952	0.565762
ENSMUSG00000031966	Glb1l3	30.2866	0.960637	0.442875	2.16909	0.0300757	0.565762
ENSMUSG00000034998	Foxn2	2737.04	0.369684	0.170591	2.16708	0.0302288	0.565762
ENSMUSG00000038034	Igsf8	604.784	-0.40941	0.188918	-2.16713	0.030225	0.565762
ENSMUSG00000041670	Rims1	2091.91	0.29446	0.135338	2.17573	0.0295754	0.565762
ENSMUSG00000041930	Fam222a	728.207	-0.324093	0.149223	-2.17186	0.029866	0.565762
ENSMUSG00000053641	Dennd4a	1136.95	0.436961	0.201592	2.16755	0.0301929	0.565762
ENSMUSG00000063317	Usp31	1067.81	0.363318	0.167331	2.17126	0.0299119	0.565762
ENSMUSG00000067942	Zfp160	1459.1	0.369767	0.170291	2.17138	0.0299022	0.565762
ENSMUSG00000107084	Gm43269	2132.36	-0.225083	0.103773	-2.16899	0.0300838	0.565762
ENSMUSG00000109482	Gm4756	38.0404	-0.994867	0.458236	-2.17108	0.029925	0.565762
ENSMUSG00000004934	Pias4	10685.5	-0.252253	0.11651	-2.16508	0.0303813	0.56713
ENSMUSG00000037896	Rcor1	2018.02	0.351825	0.162483	2.16529	0.0303652	0.56713
ENSMUSG00000004530	Coro1c	2555.81	0.252082	0.116475	2.16425	0.0304449	0.567577
ENSMUSG00000003363	Pld3	3367.86	-0.25225	0.11675	-2.1606	0.0307259	0.568841
ENSMUSG00000019838	Slc16a10	914.196	0.288632	0.133694	2.1589	0.0308578	0.568841
ENSMUSG00000024304	Cdh2	545.884	0.389729	0.180235	2.16233	0.0305925	0.568841
ENSMUSG00000026856	Dolpp1	37.7778	-0.864992	0.400547	-2.15953	0.0308092	0.568841
ENSMUSG00000035173	Ccdc186	16485.8	0.443176	0.204948	2.16238	0.0305885	0.568841
ENSMUSG00000044071	Tafa2	797.759	-0.347475	0.160903	-2.15953	0.0308093	0.568841
ENSMUSG00000050240	Hic2	1727.71	-0.243876	0.112972	-2.15873	0.0308708	0.568841
ENSMUSG00000109190	Gm44621	2532.57	0.208805	0.0966683	2.16002	0.0307715	0.568841
ENSMUSG00000114521	Gm48050	697.739	-0.330219	0.152911	-2.15955	0.0308076	0.568841
ENSMUSG00000021414	Fam217a	1681.2	0.267676	0.124074	2.15739	0.0309751	0.570029
ENSMUSG00000001473	Tubb6	36077.9	-0.243309	0.114216	-2.13024	0.0331515	0.572512
ENSMUSG00000005682	Pan2	7896.37	0.273235	0.128229	2.13083	0.0331028	0.572512
ENSMUSG00000015189	Casd1	30.2742	0.905127	0.424489	2.13228	0.0329842	0.572512
ENSMUSG00000015342	Xk	188.941	0.485405	0.227201	2.13645	0.0326428	0.572512
ENSMUSG00000019256	Ahr	1936.43	0.353755	0.165559	2.13674	0.0326195	0.572512
ENSMUSG00000020462	Cfap36	1467.92	0.253623	0.117928	2.15067	0.0315026	0.572512
ENSMUSG00000020687	Cdc27	9004.32	0.3804	0.178929	2.12598	0.0335045	0.572512
ENSMUSG00000021567	Nkd2	45.177	-0.74213	0.347456	-2.13589	0.032688	0.572512
ENSMUSG00000021983	Atp8a2	1543.5	-0.247499	0.116176	-2.13038	0.0331403	0.572512
ENSMUSG00000022325	Pop1	2381.24	0.220407	0.103635	2.12675	0.0334408	0.572512
ENSMUSG00000022801	Lrch3	385.258	0.423601	0.197162	2.14849	0.0316746	0.572512
ENSMUSG00000023277	Twf2	4979.79	-0.262714	0.123202	-2.13238	0.0329756	0.572512
ENSMUSG00000024190	Dusp1	5384.33	-0.21913	0.101702	-2.15463	0.0311905	0.572512
ENSMUSG00000025156	Gps1	5418.32	-0.211337	0.0988283	-2.13843	0.0324819	0.572512
ENSMUSG00000025260	Hsd17b10	337.63	-0.4937	0.229682	-2.1495	0.0315951	0.572512
ENSMUSG00000025907	Rb1cc1	2985.1	0.419346	0.197375	2.12461	0.0336189	0.572512
ENSMUSG00000026527	Rgs7	28.9318	1.12724	0.525571	2.14479	0.0319697	0.572512
ENSMUSG00000027869	Hsd3b6	56.7778	-0.675239	0.316629	-2.13259	0.0329586	0.572512
ENSMUSG00000028114	Mettl14	1979.23	0.283968	0.13193	2.15241	0.0313651	0.572512
ENSMUSG00000029600	Rita1	584.502	-0.320589	0.150448	-2.1309	0.0330974	0.572512
ENSMUSG00000030059	Tmf1	992.652	0.369374	0.171841	2.14952	0.0315935	0.572512
ENSMUSG00000030600	Lrfn1	86.4565	-0.565507	0.26603	-2.12573	0.0335261	0.572512
ENSMUSG00000030760	Acer3	289.724	0.357467	0.166053	2.15272	0.0313407	0.572512
ENSMUSG00000030788	Rnf141	7413.87	0.262398	0.121911	2.15238	0.0313674	0.572512
ENSMUSG00000031983	2310022B05Rik	463.315	-0.296074	0.138688	-2.13482	0.0327755	0.572512
ENSMUSG00000032504	Pdcd6ip	4415.73	0.250427	0.117363	2.13379	0.0328601	0.572512
ENSMUSG00000032571	Pik3r4	11554.8	0.253909	0.117995	2.15186	0.0314084	0.572512
ENSMUSG00000033964	Zbtb41	889.539	0.417598	0.195062	2.14085	0.0322859	0.572512
ENSMUSG00000034219	Septin14	316.626	0.581577	0.272248	2.13621	0.0326627	0.572512
ENSMUSG00000034412	Tbc1d10a	3406.89	-0.25413	0.119481	-2.12694	0.0334247	0.572512
ENSMUSG00000035062	Zc4h2	295.615	0.334248	0.155996	2.14267	0.0321396	0.572512
ENSMUSG00000036617	Etl4	2620.31	0.2772	0.130267	2.12793	0.0333428	0.572512
ENSMUSG00000037351	Actr1b	610.211	-0.352995	0.165891	-2.12787	0.033348	0.572512
ENSMUSG00000037443	Cep85	2752.65	0.270951	0.126241	2.1463	0.0318492	0.572512
ENSMUSG00000038304	Cd160	5551.64	-0.217922	0.102624	-2.12349	0.0337125	0.572512
ENSMUSG00000038866	Zcchc2	2052.13	0.431508	0.202668	2.12914	0.0332428	0.572512
ENSMUSG00000040028	Elavl1	1661.89	0.247721	0.116162	2.13254	0.0329622	0.572512
ENSMUSG00000041408	Wapl	7978.16	0.360807	0.168398	2.14259	0.0321463	0.572512
ENSMUSG00000041809	Efhc1	85.4934	0.555906	0.260903	2.1307	0.033114	0.572512
ENSMUSG00000042305	Tmem183a	4429.85	0.22884	0.106865	2.14139	0.0322427	0.572512
ENSMUSG00000044252	Osbpl1a	1258.21	-0.45558	0.211447	-2.15459	0.0311942	0.572512
ENSMUSG00000044647	Csrnp3	372.933	0.347095	0.161596	2.14792	0.0317197	0.572512
ENSMUSG00000049562	Ap5b1	59.1388	-0.843056	0.396127	-2.12824	0.0333168	0.572512
ENSMUSG00000050730	Arhgap42	2435.99	0.270763	0.127488	2.12383	0.0336847	0.572512
ENSMUSG00000052151	Plpp2	815.796	-0.296347	0.138992	-2.13211	0.0329976	0.572512
ENSMUSG00000053580	Tanc2	1366.91	0.339819	0.159989	2.12401	0.0336691	0.572512
ENSMUSG00000055933	Oosp3	17721.3	-0.246188	0.115159	-2.1378	0.0325331	0.572512
ENSMUSG00000057060	Slc35f3	846.643	0.240334	0.113128	2.12444	0.0336336	0.572512
ENSMUSG00000057406	Nsd2	2316.99	0.35156	0.164431	2.13803	0.0325143	0.572512
ENSMUSG00000058325	Dock1	888.508	0.300235	0.141161	2.1269	0.0334283	0.572512
ENSMUSG00000059708	Akap17b	3380.96	0.317143	0.147802	2.14573	0.0318942	0.572512
ENSMUSG00000060450	Rnf14	7673.98	0.248731	0.116008	2.14409	0.0320258	0.572512
ENSMUSG00000061306	Slc38a10	792.211	-0.341515	0.158908	-2.14915	0.0316229	0.572512
ENSMUSG00000061838	Suclg2	821.503	0.276128	0.128338	2.15157	0.0314315	0.572512
ENSMUSG00000062300	Nectin2	617.393	-0.395719	0.184821	-2.1411	0.0322662	0.572512
ENSMUSG00000063810	Alms1	1014.35	0.415322	0.19356	2.1457	0.0318966	0.572512
ENSMUSG00000066406	Akap13	1483.22	0.387331	0.181327	2.1361	0.0326716	0.572512
ENSMUSG00000068394	Cep152	602.025	0.388544	0.182807	2.12544	0.0335501	0.572512
ENSMUSG00000072889	Nfxl1	12503.8	0.293499	0.136787	2.14566	0.0318998	0.572512
ENSMUSG00000074715	Ccl28	129.555	0.458523	0.213625	2.14639	0.0318419	0.572512
ENSMUSG00000083486	Gm14521	54.5458	-0.660731	0.308454	-2.14207	0.0321878	0.572512
ENSMUSG00000086204	Gm15668	244.646	-1.10237	0.516496	-2.13432	0.0328166	0.572512
ENSMUSG00000095041		576.349	-0.301243	0.141821	-2.12411	0.0336613	0.572512
ENSMUSG00000105316	Gm42953	226.827	-0.413274	0.193768	-2.13282	0.0329391	0.572512
ENSMUSG00000117786	Gm10503	83.2985	-0.792016	0.371779	-2.13034	0.0331437	0.572512
ENSMUSG00000021095	Gsc	125.243	-0.548562	0.258423	-2.12273	0.0337769	0.572826
ENSMUSG00000028468	Rgp1	139.448	-0.512034	0.241262	-2.12232	0.0338111	0.572826
ENSMUSG00000056380	Gpr50	112.129	-0.536464	0.252914	-2.12113	0.0339109	0.573836
ENSMUSG00000020380	Rad50	4625.04	0.386951	0.182488	2.12041	0.0339713	0.57418
ENSMUSG00000022661	Cd200	565.546	-0.299428	0.141373	-2.118	0.0341747	0.576935
ENSMUSG00000010047	Hyal2	4187.86	-0.329534	0.155699	-2.11648	0.0343038	0.577071
ENSMUSG00000026219	Trip12	9842.65	0.391729	0.18503	2.11711	0.0342508	0.577071
ENSMUSG00000052298	Cdc42se2	37242.6	0.240846	0.113783	2.11671	0.0342846	0.577071
ENSMUSG00000024598	Fbn2	99.2569	0.537268	0.253988	2.11532	0.0344025	0.577372
ENSMUSG00000051390	Zbtb22	449.843	-0.445008	0.210371	-2.11535	0.0343998	0.577372
ENSMUSG00000038250	Usp38	5679.99	0.282452	0.133577	2.11453	0.0344698	0.577824
ENSMUSG00000042834	Nrep	217.167	0.379555	0.179645	2.11281	0.0346173	0.578617
ENSMUSG00000090112	Shprh	1896.59	0.417394	0.197494	2.11345	0.0345622	0.578617
ENSMUSG00000118117	Gm30961	58.0681	0.684959	0.324232	2.11256	0.0346385	0.578617
ENSMUSG00000002204	Napsa	35.9413	-0.843055	0.399845	-2.10845	0.0349919	0.578812
ENSMUSG00000014074	Rnf168	3151.84	0.293347	0.139424	2.104	0.0353788	0.578812
ENSMUSG00000017146	Brca1	3829.36	0.410202	0.194722	2.1066	0.0351525	0.578812
ENSMUSG00000017707	Serinc3	2812.99	0.259256	0.123185	2.10461	0.0353248	0.578812
ENSMUSG00000020482	Ccdc117	24336.6	0.255869	0.121441	2.10694	0.0351227	0.578812
ENSMUSG00000021374	Nup153	3421.1	0.351712	0.166983	2.10628	0.0351805	0.578812
ENSMUSG00000028354	Fmn2	2448.55	0.27907	0.132621	2.10428	0.0353543	0.578812
ENSMUSG00000028433	Ubap2	13244.6	0.249871	0.118371	2.11092	0.0347795	0.578812
ENSMUSG00000036875	Dna2	1309.37	0.315002	0.14956	2.1062	0.0351873	0.578812
ENSMUSG00000039210	Gpatch2	1105.21	0.298577	0.141814	2.10541	0.0352553	0.578812
ENSMUSG00000043013	Onecut1	231.194	-0.39346	0.18648	-2.10994	0.0348637	0.578812
ENSMUSG00000044167	Foxo1	15408.4	0.238616	0.1134	2.10421	0.0353601	0.578812
ENSMUSG00000047248	C2cd3	3017.38	0.382352	0.181142	2.11079	0.0347906	0.578812
ENSMUSG00000049670	Morn4	395.226	-0.342765	0.162671	-2.1071	0.0351089	0.578812
ENSMUSG00000050821	Fam131a	5344.81	-0.235526	0.111521	-2.11194	0.0346913	0.578812
ENSMUSG00000060630	Zfp735	3592.69	0.347993	0.164915	2.11013	0.0348468	0.578812
ENSMUSG00000061755	Bod1l	2517.91	0.733893	0.348061	2.10851	0.0349865	0.578812
ENSMUSG00000121135	Hmga2-ps1	1136.38	0.240647	0.114367	2.10415	0.0353651	0.578812
ENSMUSG00000017188	Coa3	369.406	-0.337196	0.160591	-2.09972	0.0357534	0.579636
ENSMUSG00000022361	Zhx1	330.677	0.48851	0.232535	2.1008	0.0356586	0.579636
ENSMUSG00000026888	Grb14	77.1889	-0.826694	0.393339	-2.10173	0.0355766	0.579636
ENSMUSG00000055945	Prr18	2397.58	0.222435	0.10589	2.10062	0.0356747	0.579636
ENSMUSG00000061778	Mospd2	690.03	0.334214	0.159137	2.10017	0.0357138	0.579636
ENSMUSG00000067424	Zfp563	323.405	0.407246	0.193769	2.10171	0.0355788	0.579636
ENSMUSG00000092564	BC051226	67.1034	-0.583569	0.277704	-2.10141	0.0356052	0.579636
ENSMUSG00000100417	Gm28578	1778.15	1.22248	0.582073	2.10022	0.0357095	0.579636
ENSMUSG00000024498	Tcerg1	2865.63	0.332164	0.158239	2.09913	0.035805	0.579815
ENSMUSG00000024974	Smc3	5985.14	0.421361	0.20098	2.09654	0.0360346	0.581474
ENSMUSG00000030265	Kras	2937.95	0.305566	0.145763	2.09631	0.0360543	0.581474
ENSMUSG00000038023	Atp6v0a2	6098.88	0.256306	0.122275	2.09614	0.0360702	0.581474
ENSMUSG00000043940	Wdfy3	1794.16	0.309997	0.147808	2.09729	0.0359678	0.581474
ENSMUSG00000019907	Ppp1r12a	5830.42	0.386578	0.184506	2.09521	0.0361527	0.582148
ENSMUSG00000005881	Ergic3	5393.56	-0.22865	0.109612	-2.08599	0.0369797	0.582471
ENSMUSG00000019951	Uhrf1bp1l	874.359	0.369988	0.17693	2.09116	0.0365139	0.582471
ENSMUSG00000020267	Hint1	3954.47	-0.27524	0.131629	-2.09103	0.036525	0.582471
ENSMUSG00000021413	Prpf4b	856.813	0.482693	0.230732	2.09201	0.0364379	0.582471
ENSMUSG00000022948	Setd4	14242	-0.258421	0.123759	-2.08809	0.0367896	0.582471
ENSMUSG00000027737	Slc7a11	6922.16	0.339446	0.162733	2.0859	0.0369875	0.582471
ENSMUSG00000029920	Smarcad1	1735.7	0.380362	0.181724	2.09308	0.0363422	0.582471
ENSMUSG00000030357	Fkbp4	1342.43	-0.35658	0.170646	-2.08959	0.0366545	0.582471
ENSMUSG00000031255	Sytl4	6823.96	0.249792	0.119501	2.09029	0.0365917	0.582471
ENSMUSG00000031555	Adam9	537.843	0.323765	0.15497	2.08922	0.0366883	0.582471
ENSMUSG00000034163	Zfc3h1	483.328	0.39991	0.191435	2.08901	0.0367064	0.582471
ENSMUSG00000034210	Efcab14	3605.14	0.302421	0.144583	2.09168	0.0364671	0.582471
ENSMUSG00000034525	Ice1	10246.6	0.393137	0.18844	2.08627	0.0369539	0.582471
ENSMUSG00000036825	Ssx2ip	3295.89	0.259863	0.124494	2.08736	0.036856	0.582471
ENSMUSG00000044072	Eml6	1107.02	0.362492	0.173662	2.08734	0.0368575	0.582471
ENSMUSG00000078497	Zfp978	330.421	0.388028	0.185781	2.08863	0.036741	0.582471
ENSMUSG00000090211	Gm16050	270.606	-0.399564	0.191308	-2.08859	0.036745	0.582471
ENSMUSG00000092009	Myh15	83.3543	0.585434	0.280062	2.09037	0.0365845	0.582471
ENSMUSG00000094443	Sgo2b	722.661	0.409304	0.195834	2.09005	0.0366131	0.582471
ENSMUSG00000103079	Gm36307	4782.93	0.212282	0.101736	2.08659	0.0369254	0.582471
ENSMUSG00000029449	Rhof	755.144	-0.324898	0.15587	-2.08442	0.037122	0.583554
ENSMUSG00000056427	Slit3	98.0932	0.657248	0.315341	2.08425	0.0371378	0.583554
ENSMUSG00000061451	Tmem151a	923.855	-0.296288	0.142307	-2.08203	0.0373397	0.586081
ENSMUSG00000003346	Abhd17a	4103.54	-0.305678	0.147008	-2.07934	0.0375863	0.586906
ENSMUSG00000015747	Vps45	1157.4	-0.224485	0.108024	-2.07811	0.0376992	0.586906
ENSMUSG00000016128	Stard13	8786.33	0.316862	0.152308	2.0804	0.0374889	0.586906
ENSMUSG00000019944	Rhobtb1	2318.07	0.234773	0.112957	2.07844	0.0376692	0.586906
ENSMUSG00000025932	Eya1	1474.25	0.250912	0.120753	2.0779	0.0377189	0.586906
ENSMUSG00000042567	Nek10	1599.83	0.3769	0.181336	2.07846	0.0376675	0.586906
ENSMUSG00000055026	Gabrg3	38.789	0.763397	0.367164	2.07918	0.0376013	0.586906
ENSMUSG00000074063	Osgin1	2969.52	-0.223656	0.107637	-2.07788	0.0377206	0.586906
ENSMUSG00000015575	Atp6v0e	3446.6	-0.258713	0.124719	-2.07437	0.0380454	0.590966
ENSMUSG00000018501	Ncor1	1362.14	0.343699	0.166714	2.06161	0.039245	0.590966
ENSMUSG00000019892	Lrriq1	145.876	0.48393	0.235093	2.05846	0.0395461	0.590966
ENSMUSG00000019986	Ahi1	38.8744	0.817944	0.394703	2.0723	0.0382374	0.590966
ENSMUSG00000020962	Gtf2a1	3619.98	0.367925	0.178367	2.06274	0.0391377	0.590966
ENSMUSG00000021908	Ncoa4-ps	42.3351	-2.42947	1.17829	-2.06186	0.0392211	0.590966
ENSMUSG00000023883	Phf10	284.181	0.361467	0.175278	2.06225	0.0391835	0.590966
ENSMUSG00000024758	Rtn3	2217.79	0.216651	0.105038	2.06261	0.03915	0.590966
ENSMUSG00000025737	Wdr24	704.146	-0.265268	0.12837	-2.06643	0.0387877	0.590966
ENSMUSG00000026646	Suv39h2	5841.06	0.279121	0.134676	2.07254	0.0382147	0.590966
ENSMUSG00000026675	Hsd17b7	1558.43	0.273194	0.131955	2.07036	0.038419	0.590966
ENSMUSG00000027550	Lrrcc1	730.791	0.445594	0.216216	2.06087	0.0393157	0.590966
ENSMUSG00000028100	Nudt17	50.3765	-0.774688	0.374799	-2.06694	0.0387397	0.590966
ENSMUSG00000031497	Tnfsf13b	706.588	0.265426	0.128492	2.06571	0.0388562	0.590966
ENSMUSG00000031841	Cdh13	109.082	0.547987	0.265336	2.06526	0.0388986	0.590966
ENSMUSG00000032745	Gpbp1	8630.73	0.32899	0.159828	2.0584	0.039552	0.590966
ENSMUSG00000033728	Lrrc14	5016.19	-0.211782	0.102229	-2.07165	0.0382977	0.590966
ENSMUSG00000034336	Ina	1650.64	0.258333	0.12511	2.06484	0.0389377	0.590966
ENSMUSG00000034403	Pja1	6639.01	0.209401	0.101438	2.06433	0.0389864	0.590966
ENSMUSG00000034973	Dop1a	4095.05	0.432121	0.208765	2.06989	0.0384622	0.590966
ENSMUSG00000035069	Oma1	2515.42	0.2082	0.101088	2.0596	0.0394367	0.590966
ENSMUSG00000038095	Sbno1	647.499	0.32927	0.159928	2.05886	0.0395078	0.590966
ENSMUSG00000038535	Zfp280d	1598.26	0.398285	0.192266	2.07152	0.0383098	0.590966
ENSMUSG00000042390	Gatad2b	1724.28	0.267117	0.129543	2.06199	0.0392087	0.590966
ENSMUSG00000042650	Alkbh5	23725.6	0.227008	0.1102	2.05996	0.0394027	0.590966
ENSMUSG00000042810	Krba1	1473.53	-0.334731	0.162197	-2.06373	0.0390432	0.590966
ENSMUSG00000044528	Tram1l1	87.3768	0.721925	0.34994	2.063	0.039113	0.590966
ENSMUSG00000046324	Ermp1	28533.1	0.283405	0.136792	2.07179	0.0382849	0.590966
ENSMUSG00000052572	Dlg2	517.227	-0.28496	0.138141	-2.06281	0.0391306	0.590966
ENSMUSG00000056258	Kcnq3	42.271	0.810866	0.392011	2.06848	0.0385952	0.590966
ENSMUSG00000060012	Kif13b	903.041	0.32407	0.156959	2.06469	0.0389525	0.590966
ENSMUSG00000062078	Qki	2820.15	0.720177	0.348955	2.06381	0.039036	0.590966
ENSMUSG00000068758	Il3ra	36.5882	-0.79481	0.386123	-2.05843	0.0395484	0.590966
ENSMUSG00000070407	Hs3st3b1	30.9838	-0.952465	0.462687	-2.05855	0.0395371	0.590966
ENSMUSG00000075705	Msrb1	166.875	-0.405928	0.197201	-2.05845	0.039547	0.590966
ENSMUSG00000085840	Gm11261	38.3142	-0.836902	0.405969	-2.06149	0.0392561	0.590966
ENSMUSG00000092074	Dynlt1a	414.035	-0.295292	0.143257	-2.06128	0.0392762	0.590966
ENSMUSG00000102982	Gm38319	138.646	-0.448259	0.216847	-2.06717	0.0387185	0.590966
ENSMUSG00000010064	Slc38a3	50.438	-1.10558	0.5375	-2.0569	0.0396962	0.591183
ENSMUSG00000018395	Kif3a	2442.22	0.250529	0.122009	2.05336	0.040038	0.591183
ENSMUSG00000020492	Ska2	382.777	0.332885	0.161985	2.05504	0.0398756	0.591183
ENSMUSG00000022244	Amacr	282.827	-0.392269	0.190625	-2.05781	0.0396086	0.591183
ENSMUSG00000023026	Dip2b	2508.56	0.370484	0.180279	2.05506	0.0398731	0.591183
ENSMUSG00000024299	Adamts10	34.3013	-1.01146	0.491969	-2.05594	0.0397879	0.591183
ENSMUSG00000028180	Zranb2	1533.91	0.308946	0.150477	2.0531	0.0400627	0.591183
ENSMUSG00000029787	Avl9	1150.63	0.386213	0.188033	2.05396	0.0399792	0.591183
ENSMUSG00000060860	Ube2s	4152.43	-0.212367	0.10334	-2.05504	0.039875	0.591183
ENSMUSG00000066030	Oog2	11418.7	0.200331	0.0975724	2.05315	0.0400576	0.591183
ENSMUSG00000074890	Lcmt2	1015.07	-0.288828	0.140588	-2.05443	0.0399344	0.591183
ENSMUSG00000085067	Gm15631	147.087	0.462424	0.225078	2.0545	0.0399273	0.591183
ENSMUSG00000007908	Hmgcll1	1981.68	0.273161	0.133154	2.05147	0.0402215	0.59204
ENSMUSG00000036402	Gng12	6105	0.208438	0.101695	2.04964	0.0403996	0.59204
ENSMUSG00000036529	Sbf1	1517.03	-0.271242	0.1323	-2.05021	0.0403444	0.59204
ENSMUSG00000037458	Azin1	3894.6	0.260215	0.126986	2.04916	0.0404463	0.59204
ENSMUSG00000039686	Zer1	63.4909	-0.616015	0.300225	-2.05184	0.0401849	0.59204
ENSMUSG00000040549	Ckap5	5127.76	0.425988	0.207933	2.04868	0.0404934	0.59204
ENSMUSG00000041423	Paqr6	2927.84	-0.237703	0.11602	-2.04881	0.0404805	0.59204
ENSMUSG00000044308	Ubr3	592.53	0.403179	0.196624	2.0505	0.0403152	0.59204
ENSMUSG00000062743	Zfp677	153.98	0.495302	0.241652	2.04965	0.0403988	0.59204
ENSMUSG00000020868	Xylt2	103.319	-0.482342	0.235647	-2.04689	0.0406692	0.592122
ENSMUSG00000028552	Eps15	2263.89	0.31749	0.155155	2.04628	0.040729	0.592122
ENSMUSG00000030987	Stim1	137.589	-0.619452	0.302705	-2.04639	0.0407178	0.592122
ENSMUSG00000039840	Epg5	964.59	0.397859	0.194409	2.04651	0.0407067	0.592122
ENSMUSG00000041415	Dicer1	13422	0.314412	0.153682	2.04585	0.0407709	0.592122
ENSMUSG00000045693	Nlrp4e	4375.51	0.262702	0.128419	2.04567	0.0407889	0.592122
ENSMUSG00000047284	Neurl4	238.151	-0.426789	0.208607	-2.0459	0.0407657	0.592122
ENSMUSG00000025223	Ldb1	2963.07	-0.255906	0.125176	-2.04437	0.0409167	0.592188
ENSMUSG00000028107	Tars2	1004.22	-0.289723	0.141718	-2.04436	0.0409177	0.592188
ENSMUSG00000038151	Prdm1	1331.33	0.256599	0.125489	2.04479	0.0408756	0.592188
ENSMUSG00000013822	Elof1	20835.3	-0.230152	0.112864	-2.0392	0.0414301	0.592862
ENSMUSG00000024290	Rock1	8521.69	0.698671	0.342279	2.04123	0.0412276	0.592862
ENSMUSG00000029103	Lrpap1	2010.93	-0.24516	0.119973	-2.04346	0.0410068	0.592862
ENSMUSG00000031787	Katnb1	1396.04	-0.283402	0.138902	-2.0403	0.0413207	0.592862
ENSMUSG00000032295	Man2c1	275.114	-0.406975	0.199336	-2.04165	0.0411861	0.592862
ENSMUSG00000034575	Tent4a	14066.5	0.269623	0.132168	2.04	0.0413503	0.592862
ENSMUSG00000045962	Wnk1	2620.55	0.269669	0.13209	2.04155	0.041196	0.592862
ENSMUSG00000046323	Dppa3	36314	-0.181887	0.0891532	-2.04016	0.0413341	0.592862
ENSMUSG00000047842	Diras2	7127.9	-0.211003	0.103459	-2.03949	0.0414014	0.592862
ENSMUSG00000061136	Prpf40a	3178.99	0.325357	0.159492	2.03996	0.0413542	0.592862
ENSMUSG00000074127	Cmtm2a	158.213	-0.433853	0.212677	-2.03996	0.0413543	0.592862
ENSMUSG00000091350	Vmn2r92	45.3665	-0.689089	0.337974	-2.03888	0.0414618	0.592862
ENSMUSG00000003226	Ranbp2	716.475	0.44874	0.22022	2.03769	0.0415807	0.593375
ENSMUSG00000029436	Mmp17	106.208	-0.609483	0.299071	-2.03792	0.0415577	0.593375
ENSMUSG00000030655	Smg1	258.701	0.596273	0.29279	2.03652	0.0416978	0.594453
ENSMUSG00000111856	6530413G14Rik	89.0771	-0.591017	0.290291	-2.03595	0.0417556	0.594685
ENSMUSG00000011267	Zfp296	19099.9	-0.252796	0.124766	-2.02616	0.0427481	0.595185
ENSMUSG00000019773	Fbxo5	5437.79	0.236526	0.116374	2.03246	0.0421071	0.595185
ENSMUSG00000020689	Itgb3	2759.28	-0.204923	0.10096	-2.02975	0.0423823	0.595185
ENSMUSG00000024026	Glo1	272.41	-0.402753	0.198708	-2.02686	0.0426771	0.595185
ENSMUSG00000024077	Strn	19249.7	0.335987	0.165507	2.03004	0.042352	0.595185
ENSMUSG00000025722	Wdr73	2157.32	-0.282263	0.139144	-2.02857	0.0425025	0.595185
ENSMUSG00000027469	Tpx2	9022.04	0.246344	0.121459	2.02822	0.042538	0.595185
ENSMUSG00000027495	Fam210b	1170.72	-0.228886	0.112911	-2.02714	0.0426483	0.595185
ENSMUSG00000033565	Rbfox2	5567.91	0.191184	0.0941251	2.03117	0.0422379	0.595185
ENSMUSG00000034761	Map4k5	11870.1	0.332867	0.163806	2.03208	0.0421455	0.595185
ENSMUSG00000036707	Cab39	2128.04	0.276832	0.136176	2.0329	0.0420631	0.595185
ENSMUSG00000037857	Nufip2	4004.81	0.324226	0.159806	2.02888	0.0424706	0.595185
ENSMUSG00000039058	Ak5	570.547	0.280478	0.138179	2.02982	0.042375	0.595185
ENSMUSG00000039219	Arid4b	438.638	0.494231	0.243241	2.03186	0.0421682	0.595185
ENSMUSG00000042029	Ncapg2	4043.45	0.316974	0.156001	2.03187	0.0421664	0.595185
ENSMUSG00000047126	Cltc	10856.6	0.362339	0.1783	2.03219	0.0421349	0.595185
ENSMUSG00000047213	Ythdf3	10557	0.303001	0.149488	2.02693	0.0426699	0.595185
ENSMUSG00000056749	Nfil3	8490.13	-0.210028	0.103514	-2.02898	0.04246	0.595185
ENSMUSG00000064339	mt-Rnr2	7264.61	-0.260971	0.12879	-2.02634	0.0427304	0.595185
ENSMUSG00000070327	Rnf213	807.697	0.294468	0.145118	2.02916	0.0424415	0.595185
ENSMUSG00000096935	1700113A16Rik	42.5055	-0.707975	0.348962	-2.0288	0.0424782	0.595185
ENSMUSG00000109389	Or4k50-ps1	512.271	0.38401	0.188804	2.03391	0.0419603	0.595185
ENSMUSG00000117655	6720468P15Rik	627.292	0.29673	0.146385	2.02705	0.042657	0.595185
ENSMUSG00000000340	Dbt	280.3	0.377775	0.187689	2.01277	0.0441386	0.595975
ENSMUSG00000009640	Dmap1	7121.02	-0.210989	0.104519	-2.01867	0.0435216	0.595975
ENSMUSG00000017167	Cntnap1	315.154	-0.32048	0.158922	-2.01658	0.0437393	0.595975
ENSMUSG00000019726	Lyst	667.988	0.373301	0.184721	2.0209	0.0432906	0.595975
ENSMUSG00000020163	Uqcr11	2274	-0.269637	0.133414	-2.02106	0.043274	0.595975
ENSMUSG00000021738	Atxn7	1440.44	0.364898	0.180887	2.01727	0.0436668	0.595975
ENSMUSG00000024976	Shoc2	4790.32	0.316134	0.156384	2.02152	0.0432262	0.595975
ENSMUSG00000027014	Cwc22	1691.94	0.314111	0.155888	2.01498	0.0439066	0.595975
ENSMUSG00000027827	Kcnab1	63.1631	0.704738	0.349972	2.0137	0.0440408	0.595975
ENSMUSG00000028651	Ppie	2182.92	0.214906	0.106718	2.01378	0.0440329	0.595975
ENSMUSG00000031066	Usp11	2092.97	-0.241228	0.119644	-2.01622	0.0437771	0.595975
ENSMUSG00000031489	Adrb3	81.2069	0.522471	0.25956	2.01291	0.0441242	0.595975
ENSMUSG00000032217	Rnf111	5765.12	0.290972	0.144144	2.01862	0.0435263	0.595975
ENSMUSG00000033904	Ccp110	1968.13	0.316664	0.156982	2.01721	0.0436739	0.595975
ENSMUSG00000034324	Tmem132c	1143.34	-0.227816	0.113011	-2.01588	0.0438126	0.595975
ENSMUSG00000034994	Eef2	5330.65	-0.263966	0.1311	-2.01347	0.0440654	0.595975
ENSMUSG00000039456	Morc3	1813.21	0.302619	0.149461	2.02474	0.0428938	0.595975
ENSMUSG00000040481	Bptf	2151.89	0.311197	0.154377	2.01582	0.0438186	0.595975
ENSMUSG00000047501	Cldn4	1085.22	-0.256999	0.127503	-2.01563	0.043839	0.595975
ENSMUSG00000047888	Tnrc6b	1605.61	0.310455	0.153553	2.02181	0.0431959	0.595975
ENSMUSG00000051860	Samd7	2486.62	0.25043	0.124053	2.01874	0.0435145	0.595975
ENSMUSG00000053199	Arhgap20	517.412	0.325638	0.161645	2.01453	0.0439542	0.595975
ENSMUSG00000057522	Spop	3564.35	0.240412	0.118897	2.02202	0.0431747	0.595975
ENSMUSG00000060739	Nsa2	397.874	-0.298238	0.147543	-2.02136	0.0432426	0.595975
ENSMUSG00000062210	Tnfaip8	6786.89	0.207176	0.102552	2.0202	0.0433622	0.595975
ENSMUSG00000063406	Tmed5	369.384	0.335726	0.165852	2.02425	0.0429446	0.595975
ENSMUSG00000064061	Dzip3	1006.6	0.387497	0.192392	2.0141	0.0439987	0.595975
ENSMUSG00000066749	Or8b9	210.405	-0.368949	0.182179	-2.0252	0.0428469	0.595975
ENSMUSG00000070298	Trcg1	62.8585	-0.584198	0.289855	-2.01548	0.0438544	0.595975
ENSMUSG00000070733	Fryl	1905.44	0.321525	0.159613	2.0144	0.0439672	0.595975
ENSMUSG00000092219	Gm20443	114.354	-0.448618	0.222793	-2.01361	0.0440501	0.595975
ENSMUSG00000092381	Lncob1	61.3182	-0.627744	0.310908	-2.01907	0.0434805	0.595975
ENSMUSG00000070639	Lrrc8b	5292.4	0.297419	0.147867	2.0114	0.0442831	0.597362
ENSMUSG00000005483	Dnajb1	14419.2	-0.191456	0.0952257	-2.01055	0.0443735	0.598018
ENSMUSG00000002428	Hltf	852.844	0.412522	0.205433	2.00806	0.0446366	0.599249
ENSMUSG00000021068	Nin	10649.3	0.332521	0.165655	2.00731	0.0447163	0.599249
ENSMUSG00000022788	Fgd4	602.171	0.305371	0.152085	2.0079	0.0446544	0.599249
ENSMUSG00000023495	Pcbp4	119.09	-0.449357	0.223733	-2.00845	0.0445951	0.599249
ENSMUSG00000026740	Dnajc1	1286.72	0.284997	0.141947	2.00777	0.0446672	0.599249
ENSMUSG00000038179	Slamf7	160.289	-0.416488	0.207482	-2.00734	0.044713	0.599249
ENSMUSG00000004535	Tax1bp1	11661.2	0.330813	0.165163	2.00296	0.0451821	0.599312
ENSMUSG00000013465	Nelfb	712.13	-0.322464	0.160807	-2.00528	0.0449331	0.599312
ENSMUSG00000014418	Hps5	1267.89	0.293304	0.14634	2.00427	0.0450413	0.599312
ENSMUSG00000021733	Slc4a7	1138.15	0.404207	0.201606	2.00493	0.0449706	0.599312
ENSMUSG00000022974	Paxbp1	932.337	0.297587	0.148562	2.00311	0.0451655	0.599312
ENSMUSG00000025933	Tmem14a	230.046	-0.350273	0.174836	-2.00343	0.0451308	0.599312
ENSMUSG00000026972	Arrdc1	23417	-0.241119	0.120278	-2.00468	0.0449974	0.599312
ENSMUSG00000030450	Oca2	639.807	-0.252108	0.125689	-2.0058	0.0448771	0.599312
ENSMUSG00000052751	Repin1	1183.69	-0.29571	0.147495	-2.00488	0.0449764	0.599312
ENSMUSG00000057342	Sphk2	2573.84	-0.253684	0.126606	-2.00372	0.0450996	0.599312
ENSMUSG00000099708	Gm29361	66.1293	0.728565	0.363295	2.00543	0.0449167	0.599312
ENSMUSG00000041598	Cdc42ep4	162.498	-0.653081	0.32631	-2.00141	0.0453479	0.600347
ENSMUSG00000045098	Kmt5b	357.498	0.292236	0.146025	2.00128	0.0453623	0.600347
ENSMUSG00000098214	Gm27047	133.175	0.515211	0.257469	2.00106	0.0453861	0.600347
ENSMUSG00000036368	Rmdn2	72.3501	0.559722	0.279858	2.00002	0.0454976	0.601267
ENSMUSG00000021318	Gli3	727.783	0.458545	0.229397	1.99892	0.0456172	0.60229
ENSMUSG00000026691	Fmo3	179.655	0.410545	0.205499	1.9978	0.0457388	0.602863
ENSMUSG00000047757	Fancb	549.985	0.300529	0.150435	1.99774	0.0457449	0.602863
ENSMUSG00000027016	Zfp385b	362.305	0.333066	0.166786	1.99697	0.0458285	0.603226
ENSMUSG00000032380	Dapk2	251.224	-0.369033	0.18482	-1.99671	0.0458568	0.603226
ENSMUSG00000014243	Zswim7	682.166	-0.263332	0.131912	-1.99628	0.0459038	0.60329
ENSMUSG00000021198	Unc79	130.968	0.549016	0.275137	1.99543	0.0459962	0.603948
ENSMUSG00000022026	Olfm4	62.2279	-0.588191	0.294906	-1.9945	0.0460973	0.60472
ENSMUSG00000046589	Lrrc8e	5007.68	-0.202148	0.101426	-1.99307	0.0462541	0.606222
ENSMUSG00000027799	Nbea	626.745	0.255837	0.128477	1.99131	0.0464467	0.607124
ENSMUSG00000031731	Ap1g1	2594.13	0.250357	0.125751	1.99089	0.0464928	0.607124
ENSMUSG00000061759	Armt1	68.0972	0.625627	0.314192	1.99122	0.0464562	0.607124
ENSMUSG00000064128	Cenpj	3674.41	0.373897	0.187743	1.99154	0.0464215	0.607124
ENSMUSG00000024991	Eif3a	1796.5	0.312492	0.157017	1.99018	0.0465708	0.607588
ENSMUSG00000007570	Fance	1890.37	-0.260027	0.130744	-1.98883	0.0467201	0.608541
ENSMUSG00000030172	Erc1	375.188	0.32084	0.161327	1.98875	0.046729	0.608541
ENSMUSG00000039831	Arhgap29	2993.57	0.253716	0.127709	1.98667	0.0469584	0.610417
ENSMUSG00000041119	Pde9a	205.291	-0.427834	0.215323	-1.98694	0.0469286	0.610417
ENSMUSG00000022837	Iqcb1	1328.93	0.268715	0.135298	1.98609	0.0470232	0.610704
ENSMUSG00000010461	Eya4	157.537	0.457778	0.230614	1.98505	0.0471394	0.611459
ENSMUSG00000034485	Uaca	87.1364	-0.517356	0.260659	-1.9848	0.0471669	0.611459
ENSMUSG00000018238	Gdf9	262452	-0.194011	0.0981557	-1.97657	0.0480907	0.611907
ENSMUSG00000019849	Prep	18998.9	0.189885	0.0960894	1.97612	0.0481406	0.611907
ENSMUSG00000020190	Mknk2	567.18	-0.292407	0.147744	-1.97915	0.0477991	0.611907
ENSMUSG00000020715	Ern1	19551.8	0.322376	0.163145	1.97601	0.0481541	0.611907
ENSMUSG00000023403	Stk31	3432.77	0.301527	0.152224	1.98081	0.0476128	0.611907
ENSMUSG00000023977	Ubr2	1276.22	0.303311	0.153414	1.97708	0.048033	0.611907
ENSMUSG00000026251	Chrnd	1700.83	-0.248293	0.125368	-1.98051	0.0476461	0.611907
ENSMUSG00000031371	Haus7	1936.08	0.231626	0.117118	1.97772	0.0479607	0.611907
ENSMUSG00000033671	Cep350	272.388	0.465887	0.235595	1.9775	0.0479856	0.611907
ENSMUSG00000035969	Rusc2	1026.41	-0.328755	0.166024	-1.98017	0.0476843	0.611907
ENSMUSG00000036218	Pdzrn4	961.459	-0.266891	0.134833	-1.97941	0.0477695	0.611907
ENSMUSG00000037343	Taf2	843.542	0.324952	0.163804	1.98379	0.0472793	0.611907
ENSMUSG00000042608	Stk40	3995.1	-0.256723	0.129628	-1.98046	0.0476513	0.611907
ENSMUSG00000047866	Lonp2	4177.8	-0.196555	0.0993655	-1.9781	0.0479169	0.611907
ENSMUSG00000054409	Tmem74	1144.48	0.287029	0.145224	1.97646	0.0481023	0.611907
ENSMUSG00000054723	Vmac	99.7613	-0.458503	0.23127	-1.98254	0.0474185	0.611907
ENSMUSG00000056782	Or52n2b	92.856	0.500631	0.253081	1.97815	0.0479123	0.611907
ENSMUSG00000059447	Hadhb	458.738	0.336849	0.16993	1.98228	0.0474474	0.611907
ENSMUSG00000063971	Krt88	358.516	-0.347807	0.175577	-1.98094	0.0475975	0.611907
ENSMUSG00000073700	Klhl21	819.492	-0.382919	0.193812	-1.97573	0.0481857	0.611907
ENSMUSG00000078453	Abracl	27.0941	0.882321	0.446158	1.9776	0.0479742	0.611907
ENSMUSG00000106718	Gm20052	3229.71	-0.188596	0.0954351	-1.97617	0.0481354	0.611907
ENSMUSG00000114995	Gm49284	53.3918	-0.905491	0.456463	-1.98371	0.0472883	0.611907
ENSMUSG00000119965	Gm46120	1616.36	-0.259428	0.131339	-1.97526	0.0482389	0.612039
ENSMUSG00000030279	C2cd5	23146.6	0.227894	0.115472	1.97359	0.0484282	0.612267
ENSMUSG00000030814	Bcl7c	11358.8	-0.209404	0.106089	-1.97385	0.0483985	0.612267
ENSMUSG00000047205	Dusp18	1920.88	0.219157	0.111027	1.9739	0.0483926	0.612267
ENSMUSG00000118100	Gm50340	273.37	-0.328871	0.166584	-1.97421	0.0483582	0.612267
ENSMUSG00000019877	Serinc1	2334.26	0.262636	0.133255	1.97093	0.0487321	0.613424
ENSMUSG00000041702	Btbd7	379.778	0.426671	0.216333	1.97229	0.0485764	0.613424
ENSMUSG00000076612	Ighg2c	26.469	-0.916142	0.464832	-1.97091	0.0487342	0.613424
ENSMUSG00000086399	Gm16144	1382.96	-0.245885	0.124756	-1.97092	0.0487325	0.613424
ENSMUSG00000114263	Gm7201	242.024	0.428709	0.2174	1.97199	0.0486113	0.613424
ENSMUSG00000021375	Kif13a	172.91	0.368065	0.186842	1.96993	0.0488463	0.614295
ENSMUSG00000000420	Galnt1	1426.15	0.305836	0.155765	1.96345	0.0495936	0.614831
ENSMUSG00000000804	Usp32	336.66	0.377088	0.192977	1.95405	0.0506949	0.614831
ENSMUSG00000003308	Keap1	939.38	-0.283691	0.14506	-1.95568	0.0505026	0.614831
ENSMUSG00000003345	Csnk1g2	5250.04	-0.262138	0.133851	-1.95843	0.0501801	0.614831
ENSMUSG00000015653	Steap2	5126.42	0.210777	0.107482	1.96104	0.0498744	0.614831
ENSMUSG00000015668	Pdzd11	4482.1	-0.198698	0.101308	-1.96133	0.0498409	0.614831
ENSMUSG00000018707	Dync1h1	286.945	0.354069	0.180647	1.96001	0.0499951	0.614831
ENSMUSG00000020078	Vps26a	12492.8	0.241538	0.123591	1.95433	0.0506626	0.614831
ENSMUSG00000020275	Rel	371.498	0.398182	0.202928	1.96219	0.0497409	0.614831
ENSMUSG00000020375	Rufy1	16538.5	0.190556	0.0971825	1.96081	0.0499013	0.614831
ENSMUSG00000021010	Npas3	228.345	-0.477747	0.243172	-1.96464	0.0494558	0.614831
ENSMUSG00000021901	Bap1	9817.01	-0.187764	0.0956229	-1.96358	0.0495785	0.614831
ENSMUSG00000022012	Enox1	15138.1	-0.207527	0.10612	-1.95559	0.0505131	0.614831
ENSMUSG00000022521	Crebbp	3262.1	0.277609	0.141433	1.96283	0.0496654	0.614831
ENSMUSG00000022673	Mcm4	9064.49	0.253075	0.129427	1.95534	0.0505425	0.614831
ENSMUSG00000025234	Arih1	6625.08	0.28527	0.145728	1.95755	0.0502829	0.614831
ENSMUSG00000025544	Tm9sf2	26588.8	0.210985	0.107563	1.9615	0.0498206	0.614831
ENSMUSG00000025558	Dock9	1857.18	0.297787	0.151821	1.96143	0.0498288	0.614831
ENSMUSG00000026594	Ralgps2	5276.93	0.238302	0.121471	1.9618	0.0497857	0.614831
ENSMUSG00000026617	Bpnt1	113.01	0.50292	0.2571	1.95613	0.0504504	0.614831
ENSMUSG00000027104	Atf2	3151.81	0.325324	0.165814	1.96198	0.0497647	0.614831
ENSMUSG00000027583	Zbtb46	5118.88	-0.223166	0.113636	-1.96387	0.0495457	0.614831
ENSMUSG00000030747	Dgat2	3787.62	-0.214375	0.109611	-1.95577	0.0504917	0.614831
ENSMUSG00000032306	Mpi	521.401	-0.260436	0.132275	-1.9689	0.0489649	0.614831
ENSMUSG00000033411	Ctdspl2	2416.78	0.292295	0.149549	1.9545	0.0506418	0.614831
ENSMUSG00000033577	Myo6	1073.15	0.317336	0.162327	1.95492	0.050592	0.614831
ENSMUSG00000035191	Rfpl4	50680.7	-0.176526	0.0902564	-1.95583	0.0504856	0.614831
ENSMUSG00000035236	Scai	277.008	0.362052	0.184168	1.96588	0.0493126	0.614831
ENSMUSG00000036111	Lmo1	9970.45	-0.206766	0.105615	-1.95774	0.0502601	0.614831
ENSMUSG00000038015	Prm2	279.131	-0.324717	0.165372	-1.96355	0.0495822	0.614831
ENSMUSG00000040720	Virma	4785.27	0.284181	0.144343	1.96879	0.0489778	0.614831
ENSMUSG00000044221	Grsf1	3325	0.226067	0.114929	1.96702	0.0491808	0.614831
ENSMUSG00000052609	Plekhg3	8347.49	-0.241216	0.123053	-1.96026	0.0499659	0.614831
ENSMUSG00000057719	Sh3rf2	1737.31	0.32637	0.166882	1.95569	0.0505018	0.614831
ENSMUSG00000061130	Ppm1b	6747.17	0.21683	0.110363	1.9647	0.0494484	0.614831
ENSMUSG00000062132	Arhgap33os	47.8004	0.682257	0.346685	1.96795	0.0490743	0.614831
ENSMUSG00000062604	Srpk2	5970.07	0.273847	0.139776	1.95918	0.0500921	0.614831
ENSMUSG00000063077	Kif1b	1571.1	0.361744	0.185058	1.95476	0.0506109	0.614831
ENSMUSG00000064326	Siva1	4235.76	-0.257431	0.130875	-1.96699	0.0491839	0.614831
ENSMUSG00000074212	Dnajb14	251.678	0.357581	0.182128	1.96335	0.0496053	0.614831
ENSMUSG00000074238	Ap1ar	2177.47	0.25856	0.132291	1.95448	0.0506442	0.614831
ENSMUSG00000114891	Gm47272	1469.99	-0.23416	0.118981	-1.96806	0.0490616	0.614831
ENSMUSG00000001552	Jup	2033.23	-0.249222	0.127579	-1.95348	0.0507627	0.615132
ENSMUSG00000022881	Rfc4	523.883	-0.265362	0.135913	-1.95244	0.0508858	0.615581
ENSMUSG00000040848	Sft2d2	692.717	0.294174	0.150651	1.95269	0.0508567	0.615581
ENSMUSG00000030516	Tjp1	2966.93	0.384848	0.197207	1.95149	0.0509985	0.616422
ENSMUSG00000034533	Scn10a	4244.39	0.225378	0.115527	1.95088	0.0510719	0.616788
ENSMUSG00000026615	Eprs	4423.47	0.25078	0.128617	1.94982	0.051198	0.617645
ENSMUSG00000030443	Zfp583	354.732	0.320398	0.164344	1.94955	0.0512292	0.617645
ENSMUSG00000018428	Akap1	15775	0.200216	0.102728	1.94898	0.0512973	0.617945
ENSMUSG00000009569	Mrtfb	1699.19	0.285553	0.146586	1.94803	0.0514114	0.617968
ENSMUSG00000015745	Plekho1	424.446	-0.315164	0.161798	-1.94788	0.0514289	0.617968
ENSMUSG00000030102	Itpr1	1371.37	0.350387	0.179815	1.9486	0.0513429	0.617968
ENSMUSG00000010505	Myt1	1454.04	0.265965	0.13678	1.94448	0.0518381	0.61931
ENSMUSG00000016487	Ppfibp1	1075.58	0.319041	0.164029	1.94503	0.0517714	0.61931
ENSMUSG00000022119	Rbm26	4204.66	0.354809	0.182589	1.94321	0.051991	0.61931
ENSMUSG00000027855	Sycp1	276.803	0.548918	0.282209	1.94508	0.0517659	0.61931
ENSMUSG00000031015	Swap70	1173.55	0.246376	0.126802	1.94299	0.052017	0.61931
ENSMUSG00000031862	Atp13a1	4794.01	-0.253406	0.130389	-1.94346	0.0519603	0.61931
ENSMUSG00000032411	Tfdp2	2130.17	0.267724	0.13772	1.94398	0.0518984	0.61931
ENSMUSG00000039883	Lrrc17	2907.81	-1.61944	0.833265	-1.94349	0.0519571	0.61931
ENSMUSG00000051343	Rab11fip5	734.615	-0.307115	0.157881	-1.94523	0.0517469	0.61931
ENSMUSG00000062373	Tmem65	2432.37	0.253662	0.130474	1.94416	0.0518762	0.61931
ENSMUSG00000095909	Zfp997	114.116	0.55748	0.286602	1.94514	0.0517584	0.61931
ENSMUSG00000052915	Msl1	1186.17	0.25062	0.129014	1.94257	0.0520681	0.619402
ENSMUSG00000117051	Gm10512	153.909	-0.463735	0.238768	-1.9422	0.0521133	0.619425
ENSMUSG00000025271	Pfkfb1	391.096	-0.274733	0.14161	-1.94006	0.0523723	0.619471
ENSMUSG00000037369	Kdm6a	7515	0.305615	0.15759	1.93931	0.0524637	0.619471
ENSMUSG00000039701	Usp53	1923.97	0.309908	0.159665	1.94099	0.0522597	0.619471
ENSMUSG00000042306	S100a14	662.745	0.28504	0.146963	1.93954	0.0524361	0.619471
ENSMUSG00000052707	Tnrc6a	377.838	0.306736	0.157966	1.94178	0.0521635	0.619471
ENSMUSG00000071252	2210408I21Rik	520.309	-0.406283	0.209496	-1.93934	0.0524601	0.619471
ENSMUSG00000101373	Zfp813-ps	1107.89	0.294809	0.151968	1.93994	0.0523871	0.619471
ENSMUSG00000117563	Gm7575	50.5286	0.719962	0.371053	1.94032	0.0523408	0.619471
ENSMUSG00000070544	Top1	6590.42	0.368146	0.189869	1.93895	0.0525075	0.619475
ENSMUSG00000071856	Mcc	3558.4	0.287835	0.148505	1.93822	0.0525964	0.620013
ENSMUSG00000041235	Chd7	3490.26	0.268619	0.138699	1.93671	0.0527805	0.621671
ENSMUSG00000022474	Pmm1	1748.14	-0.253745	0.131078	-1.93583	0.052888	0.621993
ENSMUSG00000035614	Togaram1	5180.88	0.274799	0.141984	1.93542	0.0529384	0.621993
ENSMUSG00000055045	Gm11190	318.275	-0.288302	0.148946	-1.93561	0.0529153	0.621993
ENSMUSG00000000126	Wnt9a	54.6647	-0.876989	0.454575	-1.92925	0.0536999	0.622313
ENSMUSG00000001052	Sec24b	2352.68	0.260085	0.134563	1.93281	0.0532598	0.622313
ENSMUSG00000002105	Slc39a13	89.3716	-0.615166	0.318405	-1.93202	0.0533567	0.622313
ENSMUSG00000004667	Polr2e	3565.78	-0.213662	0.110726	-1.92965	0.0536505	0.622313
ENSMUSG00000014496	Ankrd28	1704.6	0.295515	0.152944	1.93219	0.0533367	0.622313
ENSMUSG00000020841	Cpd	711.879	0.400739	0.207602	1.93032	0.0535666	0.622313
ENSMUSG00000025261	Huwe1	1265.7	0.294947	0.152766	1.93071	0.0535183	0.622313
ENSMUSG00000025609	Mkln1	7906.38	0.192121	0.0993582	1.93362	0.0531598	0.622313
ENSMUSG00000029189	Sel1l3	91.6734	0.530677	0.274924	1.93027	0.0535734	0.622313
ENSMUSG00000029844	Hoxa1	61.1571	-0.617818	0.320303	-1.92885	0.053749	0.622313
ENSMUSG00000030660	Pik3c2a	1866.44	0.431838	0.223291	1.93397	0.0531171	0.622313
ENSMUSG00000039987	Phtf2	6542.77	0.30757	0.159452	1.92891	0.053742	0.622313
ENSMUSG00000055567	Unc80	899.682	0.338947	0.175496	1.93137	0.0534374	0.622313
ENSMUSG00000056973	Ces1d	124.785	0.461669	0.238739	1.93378	0.0531399	0.622313
ENSMUSG00000068284	Usf3	147.794	0.460638	0.238585	1.93071	0.0535191	0.622313
ENSMUSG00000071660	Ttc9c	2343.36	0.252648	0.130659	1.93365	0.0531566	0.622313
ENSMUSG00000099881	2810013P06Rik	122.645	-0.44463	0.2305	-1.92899	0.0537327	0.622313
ENSMUSG00000113400	Gm8605	187.898	0.388615	0.20137	1.92985	0.0536249	0.622313
ENSMUSG00000022494	Shisa9	76.2459	0.545458	0.282886	1.92819	0.0538317	0.622766
ENSMUSG00000003660	Snrnp200	4325.67	0.318314	0.165606	1.92211	0.0545917	0.623737
ENSMUSG00000019647	Sema6a	522.524	-0.337422	0.175378	-1.92396	0.0543591	0.623737
ENSMUSG00000019802	Sec63	1147.17	0.276488	0.143524	1.92641	0.0540526	0.623737
ENSMUSG00000026425	Srgap2	1394.55	0.256413	0.133486	1.9209	0.0547444	0.623737
ENSMUSG00000028514	Usp24	624.085	0.401175	0.208546	1.92368	0.054395	0.623737
ENSMUSG00000028631	Kcnq4	221.851	-0.367691	0.191224	-1.92283	0.0545013	0.623737
ENSMUSG00000030322	Mbd4	798.043	0.261768	0.136222	1.92164	0.0546515	0.623737
ENSMUSG00000030811	Fbxl19	3413.55	-0.353224	0.183558	-1.92432	0.054315	0.623737
ENSMUSG00000034653	Ythdc2	742.81	0.376063	0.195611	1.9225	0.0545427	0.623737
ENSMUSG00000034871	Fam151a	9618.02	-0.223696	0.116277	-1.92382	0.0543767	0.623737
ENSMUSG00000041642	Kif21b	304.537	-0.309328	0.160939	-1.92202	0.054603	0.623737
ENSMUSG00000046201	Scaf8	2160.2	0.311504	0.162024	1.92258	0.0545325	0.623737
ENSMUSG00000054280	Prr14l	1128.2	0.374466	0.194712	1.92318	0.0544578	0.623737
ENSMUSG00000060679	Mrps9	1069.47	0.214768	0.11176	1.9217	0.054644	0.623737
ENSMUSG00000062203	Gspt1	3924.73	0.178786	0.0930719	1.92094	0.0547388	0.623737
ENSMUSG00000063087	Gm10125	52.8118	-0.607399	0.31615	-1.92123	0.0547022	0.623737
ENSMUSG00000079685	Ulbp1	144.311	0.499796	0.259903	1.92301	0.0544787	0.623737
ENSMUSG00000085134	Gm11659	158.107	-0.370539	0.192667	-1.92321	0.0544536	0.623737
ENSMUSG00000117605	Gm50097	707.93	0.325729	0.1695	1.9217	0.0546432	0.623737
ENSMUSG00000028188	Spata1	84.9202	0.502383	0.261602	1.92041	0.0548056	0.623937
ENSMUSG00000002997	Prkar2b	1330.68	0.225747	0.117583	1.91989	0.0548717	0.624193
ENSMUSG00000003948	Mmd	147.439	0.43933	0.229019	1.91831	0.0550713	0.624561
ENSMUSG00000024081	Cebpz	2182.36	0.291048	0.151719	1.91834	0.0550681	0.624561
ENSMUSG00000024140	Epas1	34.5454	0.83945	0.437612	1.91825	0.0550788	0.624561
ENSMUSG00000036693	Nop14	1628.76	0.236714	0.123384	1.91852	0.055045	0.624561
ENSMUSG00000000320	Alox12	571.18	-0.242977	0.12802	-1.89796	0.057701	0.624568
ENSMUSG00000005672	Kit	13899.1	0.290481	0.153782	1.88891	0.0589033	0.624568
ENSMUSG00000014592	Camta1	4153.6	0.270189	0.143111	1.88797	0.0590301	0.624568
ENSMUSG00000015759	Cnih1	6586.66	-0.18274	0.0966609	-1.89053	0.0586871	0.624568
ENSMUSG00000018379	Srsf1	2458.34	0.220532	0.116736	1.88915	0.0588716	0.624568
ENSMUSG00000018820	Zfyve27	190.195	-0.526898	0.278668	-1.89077	0.0586545	0.624568
ENSMUSG00000019789	Hey2	154.791	0.38816	0.202626	1.91565	0.0554093	0.624568
ENSMUSG00000020122	Egfr	4706.61	0.190678	0.100237	1.90228	0.0571341	0.624568
ENSMUSG00000020307	Cdc34	3655.87	-0.197302	0.103216	-1.91154	0.0559351	0.624568
ENSMUSG00000020315	Sptbn1	1557.11	0.357149	0.18735	1.90632	0.0566087	0.624568
ENSMUSG00000021097	Clmn	71.1272	0.666358	0.349923	1.9043	0.0568713	0.624568
ENSMUSG00000021123	Rdh12	2598.37	-0.196255	0.103293	-1.89999	0.0574344	0.624568
ENSMUSG00000021377	Dek	3291.89	0.328142	0.172448	1.90284	0.0570615	0.624568
ENSMUSG00000021670	Hmgcr	4268.1	0.225766	0.117959	1.91394	0.0556274	0.624568
ENSMUSG00000022292	Rrm2b	5335.04	0.318624	0.167514	1.90208	0.0571607	0.624568
ENSMUSG00000022568	Scrib	94.5791	-0.571108	0.298315	-1.91445	0.055563	0.624568
ENSMUSG00000022710	Usp7	15874.3	0.282811	0.147933	1.91175	0.055908	0.624568
ENSMUSG00000022803	Popdc2	729.105	-0.228522	0.120447	-1.89728	0.0577909	0.624568
ENSMUSG00000024270	Slc39a6	12656	0.22333	0.117468	1.9012	0.0572756	0.624568
ENSMUSG00000024477	Pggt1b	684.045	0.303032	0.158259	1.91479	0.0555199	0.624568
ENSMUSG00000024576	Csnk1a1	10480.2	0.206564	0.108846	1.89776	0.0577272	0.624568
ENSMUSG00000024947	Men1	4849.2	-0.250185	0.131481	-1.90282	0.057064	0.624568
ENSMUSG00000024970	Spindoc	3111.33	-0.268349	0.141708	-1.89368	0.0582681	0.624568
ENSMUSG00000025330	Padi4	251.645	-0.344063	0.179806	-1.91352	0.0556811	0.624568
ENSMUSG00000025499	Hras	4361.57	-0.204264	0.107935	-1.89248	0.0584269	0.624568
ENSMUSG00000025509	Pnpla2	2070.08	-0.196419	0.103639	-1.89523	0.0580625	0.624568
ENSMUSG00000025579	Gaa	4550.69	-0.308612	0.160987	-1.91699	0.0552391	0.624568
ENSMUSG00000025651	Uqcrc1	452.716	-0.384267	0.201575	-1.90632	0.0566082	0.624568
ENSMUSG00000026083	Eif5b	4339.59	0.35674	0.188224	1.89529	0.0580535	0.624568
ENSMUSG00000026579	F5	50.8575	0.629162	0.329785	1.90779	0.0564177	0.624568
ENSMUSG00000026860	Sh3glb2	1744.01	-0.230043	0.120219	-1.91354	0.0556791	0.624568
ENSMUSG00000026922	Agpat2	3280.14	-0.222305	0.116427	-1.9094	0.0562108	0.624568
ENSMUSG00000027575	Arfgap1	1874.53	-0.211236	0.111138	-1.90067	0.0573456	0.624568
ENSMUSG00000027628	Aar2	176.872	-0.482532	0.25565	-1.88747	0.0590972	0.624568
ENSMUSG00000028423	Nfx1	2795.05	0.219246	0.114399	1.91649	0.0553026	0.624568
ENSMUSG00000029073	Cptp	1554.8	-0.228133	0.120133	-1.89901	0.0575638	0.624568
ENSMUSG00000029465	Arpc3	6895.73	-0.193647	0.102556	-1.88821	0.0589983	0.624568
ENSMUSG00000029563	Foxp2	156.312	-0.533542	0.278267	-1.91737	0.0551904	0.624568
ENSMUSG00000030086	Chchd6	3077.49	-0.23728	0.124552	-1.90507	0.0567712	0.624568
ENSMUSG00000030096	Slc6a6	2951.69	0.253858	0.133596	1.90019	0.0574083	0.624568
ENSMUSG00000030232	Aebp2	2008.46	0.258299	0.136351	1.89437	0.0581759	0.624568
ENSMUSG00000030303	Far2	138.297	0.500062	0.260802	1.9174	0.055187	0.624568
ENSMUSG00000031246	Sh3bgrl	209.406	0.382975	0.20214	1.8946	0.0581454	0.624568
ENSMUSG00000031928	Mre11a	1246.96	0.269867	0.142426	1.89479	0.0581201	0.624568
ENSMUSG00000032263	Bckdhb	691.687	-0.244247	0.127934	-1.90916	0.0562411	0.624568
ENSMUSG00000032409	Atr	1037.44	0.408379	0.215934	1.89122	0.058595	0.624568
ENSMUSG00000032562	Gnai2	6214.76	-0.184844	0.0969119	-1.90734	0.0564762	0.624568
ENSMUSG00000033282	Rpgrip1l	1032.58	0.409954	0.217086	1.88844	0.0589672	0.624568
ENSMUSG00000033706	Smyd5	842.493	-0.260211	0.137214	-1.8964	0.0579078	0.624568
ENSMUSG00000033819	Ppp1r16a	35.1711	-1.01642	0.537175	-1.89216	0.0584698	0.624568
ENSMUSG00000034724	Cnot6l	3912.49	0.29216	0.15411	1.8958	0.0579871	0.624568
ENSMUSG00000035107	Dcbld2	6377.58	0.298753	0.157618	1.89542	0.0580365	0.624568
ENSMUSG00000035151	Elmod2	14387.6	0.301091	0.157977	1.90591	0.0566614	0.624568
ENSMUSG00000035212	Leprot	4661.72	0.205335	0.10791	1.90283	0.057063	0.624568
ENSMUSG00000035298	Klhl35	54.9386	0.621392	0.32828	1.89287	0.0583746	0.624568
ENSMUSG00000035776	Cd99l2	1744.46	-0.236113	0.123698	-1.90879	0.0562891	0.624568
ENSMUSG00000036966	Spryd3	7371.53	-0.199004	0.105157	-1.89245	0.0584313	0.624568
ENSMUSG00000037106	Fer1l6	116.513	0.449714	0.236232	1.9037	0.0569499	0.624568
ENSMUSG00000037210	Fam193a	3314.71	0.348526	0.182657	1.90809	0.0563798	0.624568
ENSMUSG00000037570	Mcrs1	2842.02	-0.214385	0.112959	-1.8979	0.0577093	0.624568
ENSMUSG00000038774	Ascc3	1249.89	0.344941	0.180328	1.91285	0.055767	0.624568
ENSMUSG00000038895	Zfp653	4075.91	-0.220072	0.116141	-1.89486	0.0581104	0.624568
ENSMUSG00000039191	Rbpj	529.224	0.394316	0.208159	1.8943	0.0581848	0.624568
ENSMUSG00000039298	Cdk5rap2	3373.84	0.301138	0.15753	1.91163	0.0559237	0.624568
ENSMUSG00000040297	Suco	4079.98	0.346956	0.181731	1.90917	0.0562405	0.624568
ENSMUSG00000040435	Ppp1r15a	5885.06	-0.206796	0.108437	-1.90706	0.0565126	0.624568
ENSMUSG00000041133	Smc1a	2696.15	0.281336	0.147596	1.90612	0.0566349	0.624568
ENSMUSG00000041153	Osgin2	36.2612	-0.87216	0.462232	-1.88685	0.0591811	0.624568
ENSMUSG00000041498	Kif14	1370.18	0.297948	0.156094	1.90877	0.0562914	0.624568
ENSMUSG00000043259	Fam13c	8566.87	0.233819	0.123904	1.8871	0.0591474	0.624568
ENSMUSG00000047412	Zbtb44	2306.88	0.252314	0.133425	1.89106	0.0586168	0.624568
ENSMUSG00000049658	Bdp1	253.429	0.400584	0.211642	1.89274	0.0583922	0.624568
ENSMUSG00000054387	Mdm4	58855	0.266862	0.140559	1.89858	0.0576195	0.624568
ENSMUSG00000056004	Elapor2	3288.92	0.370387	0.1935	1.91414	0.0556021	0.624568
ENSMUSG00000058063	Trim31	362.403	0.286575	0.149834	1.91261	0.0557974	0.624568
ENSMUSG00000058690	Ccser2	2205.51	0.285163	0.151094	1.88732	0.0591168	0.624568
ENSMUSG00000061536	Sec22c	666.565	0.26012	0.137506	1.8917	0.0585306	0.624568
ENSMUSG00000064194	Zfp936	1391.31	0.338875	0.179435	1.88857	0.058949	0.624568
ENSMUSG00000064307	Lrrc51	106.901	-0.46753	0.247541	-1.88869	0.0589328	0.624568
ENSMUSG00000070719	Pla2g4d	439.922	-0.293711	0.154133	-1.90556	0.0567071	0.624568
ENSMUSG00000070871	Ccnyl1	1810.38	0.246151	0.128879	1.90994	0.0561412	0.624568
ENSMUSG00000073102	Drc1	252.636	-0.370952	0.19556	-1.89687	0.0578452	0.624568
ENSMUSG00000073125	Xlr3b	62.6101	-0.566869	0.300086	-1.88902	0.0588892	0.624568
ENSMUSG00000073616	Cops9	3219.9	-0.214043	0.112204	-1.90763	0.0564391	0.624568
ENSMUSG00000076437	Selenoh	456.261	-0.314806	0.164282	-1.91626	0.0553325	0.624568
ENSMUSG00000079436	Kcnj13	45.6567	-0.692829	0.362793	-1.90971	0.0561703	0.624568
ENSMUSG00000082352	Gm13228	127.24	0.504019	0.267173	1.88649	0.0592289	0.624568
ENSMUSG00000082675	Gm6382	27.1683	0.888403	0.465095	1.91016	0.056113	0.624568
ENSMUSG00000085723	Gm15915	175.68	-0.412695	0.217006	-1.90177	0.0572012	0.624568
ENSMUSG00000090733	Rps27	468.455	-0.294371	0.155045	-1.89862	0.0576149	0.624568
ENSMUSG00000106015	Gm42980	4658.15	-0.216107	0.114546	-1.88664	0.0592087	0.624568
ENSMUSG00000107070	Gm35191	368.84	0.320992	0.169165	1.89751	0.0577603	0.624568
ENSMUSG00000113019	Gm47467	28.8555	-0.888648	0.470209	-1.8899	0.0587712	0.624568
ENSMUSG00000116190	Gm41386	52.9123	0.648916	0.342843	1.89275	0.0583909	0.624568
ENSMUSG00000120171	Gm32474	48.7074	-0.62206	0.329468	-1.88808	0.0590158	0.624568
ENSMUSG00000075166	Or8i2	227.423	0.355074	0.188308	1.8856	0.0593485	0.625368
ENSMUSG00000002768	Mea1	12683.1	-0.225953	0.119995	-1.88302	0.0596979	0.625658
ENSMUSG00000005102	Eif2ak4	3674.56	0.273818	0.145446	1.88261	0.0597534	0.625658
ENSMUSG00000007880	Arid1a	4586.84	0.285316	0.151626	1.88171	0.0598758	0.625658
ENSMUSG00000023905	Tnfrsf12a	51.444	-0.608583	0.323254	-1.88268	0.0597438	0.625658
ENSMUSG00000028256	Odf2l	640.692	0.301526	0.159955	1.88507	0.0594209	0.625658
ENSMUSG00000028760	Eif4g3	4738.91	0.272931	0.145082	1.88122	0.0599414	0.625658
ENSMUSG00000031093	Dock11	424.256	0.32751	0.173969	1.88258	0.0597569	0.625658
ENSMUSG00000031782	Coq9	2465.21	-0.288947	0.153602	-1.88114	0.0599525	0.625658
ENSMUSG00000033318	Gstt2	1687.44	-0.279597	0.148643	-1.881	0.0599721	0.625658
ENSMUSG00000033379	Atp6v0b	3060.96	-0.241551	0.128424	-1.88088	0.0599886	0.625658
ENSMUSG00000033991	Skic3	4782.48	0.389236	0.20693	1.881	0.0599719	0.625658
ENSMUSG00000042105	Inpp5f	1258.29	0.252991	0.13444	1.88182	0.0598609	0.625658
ENSMUSG00000097692	A230060F14Rik	86.4115	0.481297	0.255384	1.8846	0.0594837	0.625658
ENSMUSG00000113410	Gm20043	129.742	-0.41528	0.220713	-1.88154	0.0598987	0.625658
ENSMUSG00000041644	Slc5a12	652.132	0.335744	0.178561	1.88027	0.0600708	0.626058
ENSMUSG00000020310	Madcam1	118.009	-0.517672	0.275636	-1.8781	0.0603674	0.627747
ENSMUSG00000032932	Hspa13	260.625	0.413155	0.219911	1.87874	0.0602806	0.627747
ENSMUSG00000056476	Med12l	290.759	0.365757	0.194732	1.87826	0.0603462	0.627747
ENSMUSG00000105416	Gm42553	711.573	-0.282483	0.150433	-1.8778	0.0604084	0.627747
ENSMUSG00000026039	Sgo2a	962.569	0.375351	0.199936	1.87736	0.0604686	0.6279
ENSMUSG00000061374	Fiz1	7518.96	-0.205826	0.109654	-1.87705	0.0605109	0.6279
ENSMUSG00000021900	Btd	1024.3	-0.251502	0.13407	-1.87591	0.0606683	0.629076
ENSMUSG00000024073	Birc6	393.859	0.437095	0.233312	1.87343	0.0610087	0.631232
ENSMUSG00000030400	Ercc2	451.838	-0.410306	0.219005	-1.8735	0.0609995	0.631232
ENSMUSG00000091091	Kcnmb3	1219.55	0.201246	0.107415	1.87353	0.0609948	0.631232
ENSMUSG00000032908	Sgpp2	79.4853	0.540748	0.288961	1.87135	0.0612961	0.632318
ENSMUSG00000033335	Dnm2	6109.44	-0.212561	0.113592	-1.87126	0.0613091	0.632318
ENSMUSG00000036197	Gxylt1	2156.67	0.314207	0.167915	1.87123	0.0613136	0.632318
ENSMUSG00000050700	Emilin3	85.6334	-0.533524	0.285155	-1.871	0.0613454	0.632318
ENSMUSG00000051638	Gm9857	218.455	-0.335309	0.179235	-1.87078	0.0613751	0.632318
ENSMUSG00000069755	Zfp125	62.3606	0.534317	0.285615	1.87076	0.0613789	0.632318
ENSMUSG00000049550	Clip1	2782.88	0.275149	0.147141	1.86997	0.0614876	0.632981
ENSMUSG00000034518	Hmgxb4	4894.65	0.278952	0.149216	1.86946	0.0615591	0.633261
ENSMUSG00000029199	Lias	90.6398	-0.655745	0.350925	-1.86862	0.0616763	0.634012
ENSMUSG00000038534	Osbpl7	260.334	-0.297512	0.159255	-1.86815	0.0617414	0.634224
ENSMUSG00000040913	Fbxw4	5602.13	-0.222091	0.118943	-1.86721	0.0618728	0.634664
ENSMUSG00000079555	Haus3	10372.5	0.284736	0.152493	1.86721	0.061873	0.634664
ENSMUSG00000002210	Smg9	765.224	-0.252628	0.135762	-1.86082	0.06277	0.634758
ENSMUSG00000005506	Celf1	5325.02	0.19307	0.103666	1.86242	0.0625434	0.634758
ENSMUSG00000009876	Cox4i2	107.969	0.497268	0.266751	1.86417	0.0622981	0.634758
ENSMUSG00000027102	Hoxd8	26.5457	0.812807	0.435727	1.86541	0.0621246	0.634758
ENSMUSG00000027220	Syt13	51.8994	0.714691	0.383976	1.86129	0.0627032	0.634758
ENSMUSG00000029191	Rfc1	3692.38	0.322713	0.173035	1.86501	0.0621801	0.634758
ENSMUSG00000032178	Ilf3	3680.48	0.186778	0.100314	1.86193	0.0626134	0.634758
ENSMUSG00000034157	Cipc	732.841	0.237702	0.127632	1.8624	0.0625469	0.634758
ENSMUSG00000034175	Rhbdd3	275.704	-0.4071	0.218186	-1.86584	0.0620637	0.634758
ENSMUSG00000035992	Fnip1	712.904	0.385664	0.207244	1.86092	0.062756	0.634758
ENSMUSG00000036087	Slain2	5866.04	0.274145	0.147159	1.86292	0.0624737	0.634758
ENSMUSG00000037608	Bclaf1	2345.21	0.320532	0.171978	1.8638	0.0623496	0.634758
ENSMUSG00000044447	Dock5	5304.64	0.314019	0.168671	1.86172	0.062642	0.634758
ENSMUSG00000066235	Pomgnt2	583.42	-0.286808	0.153978	-1.86266	0.0625104	0.634758
ENSMUSG00000097040	2610316D01Rik	358.658	-0.276442	0.148133	-1.86617	0.0620179	0.634758
ENSMUSG00000098096	Gm26969	109.031	0.454221	0.243621	1.86446	0.0622568	0.634758
ENSMUSG00000100603	1700129L04Rik	63.7932	0.585175	0.314293	1.86188	0.0626206	0.634758
ENSMUSG00000105547	Iglc3	829.928	-0.273952	0.147045	-1.86305	0.0624556	0.634758
ENSMUSG00000110788	Gm33700	446.553	0.251702	0.135104	1.86302	0.0624589	0.634758
ENSMUSG00000120507	2310047K21Rik	177.113	0.357485	0.191728	1.86454	0.0622455	0.634758
ENSMUSG00000026155	Smap1	1344.62	0.225609	0.121327	1.85952	0.0629536	0.635617
ENSMUSG00000027333	Smox	6380.16	-0.17328	0.0932277	-1.85868	0.0630726	0.635617
ENSMUSG00000030905	Crym	227.839	0.341741	0.183989	1.85739	0.063255	0.635617
ENSMUSG00000038807	Rap1gap2	422.645	-0.334633	0.180111	-1.85792	0.0631799	0.635617
ENSMUSG00000042605	Atxn2	7079.89	0.257284	0.138341	1.85978	0.0629161	0.635617
ENSMUSG00000051506	Wdfy4	125.651	0.591129	0.318236	1.85752	0.0632378	0.635617
ENSMUSG00000061048	Cdh3	3960.22	-0.225784	0.121554	-1.85748	0.0632433	0.635617
ENSMUSG00000063160	Numbl	315.239	-0.384519	0.206876	-1.85869	0.0630709	0.635617
ENSMUSG00000113581	Dio3os	58.42	-0.607583	0.326922	-1.85849	0.063099	0.635617
ENSMUSG00000035517	Tdrd7	1044.33	0.289887	0.156102	1.85703	0.0633065	0.635688
ENSMUSG00000038212	Mfsd14b	4925.93	0.225334	0.12138	1.85644	0.0633913	0.635928
ENSMUSG00000059108	Ifitm6	4618.88	-0.208997	0.112592	-1.85624	0.0634194	0.635928
ENSMUSG00000014329	Bicc1	349.544	0.381038	0.205353	1.85553	0.0635207	0.635981
ENSMUSG00000015087	Rabl6	550.923	-0.333748	0.179999	-1.85417	0.0637153	0.635981
ENSMUSG00000027363	Usp8	3557.03	0.24122	0.130138	1.85358	0.0637993	0.635981
ENSMUSG00000029088	Kcnip4	91.4495	0.479798	0.25886	1.8535	0.06381	0.635981
ENSMUSG00000047193	Dync2h1	248.128	0.411936	0.222088	1.85483	0.0636203	0.635981
ENSMUSG00000050424	Pnma5	1709.61	0.211372	0.114046	1.8534	0.063825	0.635981
ENSMUSG00000063273	Naa15	560.856	0.37926	0.204578	1.85386	0.0637588	0.635981
ENSMUSG00000064138	Fam172a	1867.66	0.237122	0.127903	1.85392	0.0637508	0.635981
ENSMUSG00000118559	A930007A09Rik	27.5167	0.779042	0.419796	1.85576	0.0634873	0.635981
ENSMUSG00000037966	Ninj1	18755.9	-0.212276	0.114572	-1.85277	0.0639149	0.636434
ENSMUSG00000020051	Pah	32.4019	0.776037	0.419599	1.84947	0.06439	0.637088
ENSMUSG00000021969	Zdhhc20	1842.32	0.213603	0.115475	1.84977	0.0643462	0.637088
ENSMUSG00000024759	Atl3	590.466	0.262719	0.141956	1.8507	0.0642121	0.637088
ENSMUSG00000026781	Acbd5	3017.62	0.311945	0.168602	1.85019	0.0642863	0.637088
ENSMUSG00000028718	Stil	270.597	0.393433	0.212589	1.85067	0.064217	0.637088
ENSMUSG00000032042	Srpr	1546.97	-0.208021	0.112507	-1.84895	0.0644645	0.637088
ENSMUSG00000035649	Zcchc7	1648.08	0.259409	0.140327	1.8486	0.0645153	0.637088
ENSMUSG00000037519	Ppfia1	8939.85	0.25654	0.138701	1.84959	0.0643722	0.637088
ENSMUSG00000040713	Creg1	694.231	-0.268864	0.145387	-1.8493	0.064415	0.637088
ENSMUSG00000041241	Mul1	2366.39	-0.207273	0.11207	-1.8495	0.0643851	0.637088
ENSMUSG00000053774	Ubxn7	1756.62	0.215638	0.116645	1.84867	0.0645049	0.637088
ENSMUSG00000097320	Tmem147os	178.484	-0.391942	0.211934	-1.84936	0.0644063	0.637088
ENSMUSG00000000295	Hddc2	437.155	-0.264587	0.150651	-1.75629	0.0790392	0.637186
ENSMUSG00000000441	Raf1	9471.81	0.194555	0.106259	1.83095	0.0671077	0.637186
ENSMUSG00000000605	Clcn4	164.529	0.418893	0.229037	1.82893	0.0674097	0.637186
ENSMUSG00000000787	Ddx3x	11892	0.262965	0.150621	1.74588	0.0808326	0.637186
ENSMUSG00000001151	Pcnt	13605	0.267787	0.151705	1.76518	0.0775327	0.637186
ENSMUSG00000001168	Oas1h	31966.6	-0.166261	0.0919727	-1.80772	0.0706507	0.637186
ENSMUSG00000001173	Ocrl	1114.42	0.287938	0.164078	1.75488	0.07928	0.637186
ENSMUSG00000001751	Naglu	483.855	-0.256235	0.142696	-1.79567	0.0725467	0.637186
ENSMUSG00000001755	Coasy	2240.96	-0.225032	0.129001	-1.74442	0.0810859	0.637186
ENSMUSG00000001774	Chordc1	1608.8	0.263743	0.145631	1.81103	0.070136	0.637186
ENSMUSG00000001855	Nup214	35204.6	0.265447	0.148051	1.79294	0.0729822	0.637186
ENSMUSG00000001911	Nfix	218.257	0.354585	0.196099	1.80819	0.0705766	0.637186
ENSMUSG00000001998	Ap4e1	410.876	0.260356	0.148574	1.75237	0.0797108	0.637186
ENSMUSG00000002020	Ltbp2	1781.07	-0.21059	0.116752	-1.80373	0.0712729	0.637186
ENSMUSG00000002107	Celf2	3755.15	0.289556	0.162694	1.77976	0.0751158	0.637186
ENSMUSG00000002688	Prkd1	3053.88	-0.266144	0.145821	-1.82515	0.067979	0.637186
ENSMUSG00000002897	Il17ra	1770.22	-0.245931	0.134826	-1.82406	0.0681426	0.637186
ENSMUSG00000003134	Tbc1d8	11719.8	0.213685	0.115792	1.84543	0.0649757	0.637186
ENSMUSG00000003344	Btbd2	2069.1	-0.245184	0.135954	-1.80344	0.0713197	0.637186
ENSMUSG00000003868	Ruvbl2	8926.64	-0.196374	0.10783	-1.82115	0.0685847	0.637186
ENSMUSG00000003872	Lin7b	140.947	-0.483847	0.269466	-1.79558	0.0725621	0.637186
ENSMUSG00000004633	Chn2	962.316	0.239863	0.137114	1.74937	0.0802277	0.637186
ENSMUSG00000004677	Myo9b	2675.43	-0.229118	0.130819	-1.75141	0.0798757	0.637186
ENSMUSG00000004843	Chmp2b	1095.4	0.21894	0.120031	1.82403	0.0681471	0.637186
ENSMUSG00000004952	Rasa4	17149	-0.186786	0.106472	-1.75431	0.0793767	0.637186
ENSMUSG00000005161	Prdx2	23334.6	-0.208021	0.115961	-1.79389	0.0728307	0.637186
ENSMUSG00000005371	Fbxo11	1321.49	0.263895	0.146656	1.79941	0.0719536	0.637186
ENSMUSG00000005892	Trh	978.273	-0.392197	0.216534	-1.81125	0.0701025	0.637186
ENSMUSG00000006019	Dhx34	1148.99	-0.352909	0.19923	-1.77137	0.0764999	0.637186
ENSMUSG00000006930	Hap1	32.2056	-0.749493	0.424161	-1.767	0.0772279	0.637186
ENSMUSG00000007029	Vars	678.425	-0.351798	0.197242	-1.78358	0.0744913	0.637186
ENSMUSG00000007610	Gtpbp3	85.3393	-0.702486	0.392469	-1.78992	0.0734675	0.637186
ENSMUSG00000009470	Tnpo1	5445.45	0.265363	0.151792	1.74821	0.0804285	0.637186
ENSMUSG00000009741	Ubp1	7129.73	0.199345	0.109991	1.81237	0.0699287	0.637186
ENSMUSG00000015002	Efr3a	1363.07	0.28046	0.159661	1.75659	0.0789871	0.637186
ENSMUSG00000015013	Trappc2l	1420.27	-0.267811	0.149739	-1.78852	0.0736919	0.637186
ENSMUSG00000015461	Atf6b	2522.97	-0.24604	0.140199	-1.75493	0.0792706	0.637186
ENSMUSG00000015880	Ncapg	16622.4	0.275391	0.151824	1.81389	0.0696954	0.637186
ENSMUSG00000016664	Pacsin2	21457.2	0.17377	0.0989022	1.75698	0.0789204	0.637186
ENSMUSG00000016918	Sulf1	41.3335	0.626203	0.351846	1.77976	0.0751148	0.637186
ENSMUSG00000017550	Atad5	1165.28	0.375743	0.211597	1.77575	0.0757742	0.637186
ENSMUSG00000017747	Ghdc	406.574	-0.290379	0.162375	-1.78832	0.0737242	0.637186
ENSMUSG00000018239	Zcchc10	13313.3	0.207763	0.118931	1.74692	0.0806515	0.637186
ENSMUSG00000018572	Phf23	2944.24	-0.205285	0.116434	-1.7631	0.0778839	0.637186
ENSMUSG00000018666	Cbx1	2280.16	0.184065	0.102766	1.7911	0.0732768	0.637186
ENSMUSG00000018800	Abca5	125.401	0.465648	0.260781	1.78559	0.074165	0.637186
ENSMUSG00000018861	Fdxr	239.594	-0.33654	0.191695	-1.7556	0.0791569	0.637186
ENSMUSG00000019943	Atp2b1	2707.91	0.314156	0.177673	1.76817	0.0770331	0.637186
ENSMUSG00000019984	Med23	5148.74	0.227759	0.126917	1.79455	0.0727258	0.637186
ENSMUSG00000020075	Ddx21	626.963	0.263665	0.143846	1.83296	0.0668085	0.637186
ENSMUSG00000020175	Rab36	99.7373	0.459443	0.260226	1.76555	0.0774709	0.637186
ENSMUSG00000020189	Osbpl8	6047.18	0.300583	0.168675	1.78202	0.0747456	0.637186
ENSMUSG00000020297	Nsg2	80.0432	-0.566977	0.320153	-1.77095	0.0765682	0.637186
ENSMUSG00000020368	Canx	8312.02	0.237335	0.131717	1.80185	0.0715687	0.637186
ENSMUSG00000020459	Mtif2	409.395	0.266361	0.150143	1.77404	0.0760558	0.637186
ENSMUSG00000020463	Ppp4r3b	1802.97	0.335095	0.187818	1.78415	0.0743989	0.637186
ENSMUSG00000020516	Rps6kb1	1706.73	0.237522	0.132308	1.79522	0.0726189	0.637186
ENSMUSG00000020538	Srebf1	7333.06	-0.2482	0.134819	-1.84099	0.0656234	0.637186
ENSMUSG00000020561	Polr1f	528.4	-0.247061	0.138439	-1.78462	0.0743234	0.637186
ENSMUSG00000020690	Efcab3	46.8157	0.634694	0.348452	1.82146	0.0685364	0.637186
ENSMUSG00000020721	Helz	1127.11	0.295157	0.160574	1.83814	0.0660416	0.637186
ENSMUSG00000020723	Cacng4	446.926	-0.239469	0.133274	-1.79681	0.0723654	0.637186
ENSMUSG00000020832	Eral1	794.622	-0.325976	0.185923	-1.75328	0.0795534	0.637186
ENSMUSG00000020834	Dhrs13	661.39	-0.278223	0.152911	-1.8195	0.0688346	0.637186
ENSMUSG00000020849	Ywhae	18414.2	0.180723	0.102898	1.75633	0.0790321	0.637186
ENSMUSG00000020982	Nemf	2289.49	0.245892	0.139591	1.76151	0.0781518	0.637186
ENSMUSG00000021055	Esr2	3638.67	-0.191607	0.108643	-1.76364	0.077792	0.637186
ENSMUSG00000021066	Atl1	6111.86	0.217526	0.124348	1.74933	0.0802345	0.637186
ENSMUSG00000021147	Wdr37	2836.76	0.263978	0.144841	1.82254	0.0683731	0.637186
ENSMUSG00000021156	Zmynd11	974.912	0.245479	0.135991	1.80512	0.0710565	0.637186
ENSMUSG00000021484	Lman2	5617.33	0.196139	0.106446	1.84261	0.0653859	0.637186
ENSMUSG00000021518	Ptdss1	2683.79	0.185339	0.101176	1.83186	0.0669727	0.637186
ENSMUSG00000021684	Pde8b	522.072	0.260461	0.142118	1.83271	0.0668456	0.637186
ENSMUSG00000021706	Zfyve16	709.09	0.29404	0.16655	1.76547	0.0774845	0.637186
ENSMUSG00000021774	Ube2e1	1175.1	0.199329	0.112956	1.76466	0.0776213	0.637186
ENSMUSG00000021962	Dcp1a	50463	0.244396	0.137551	1.77677	0.075606	0.637186
ENSMUSG00000022401	Xpnpep3	378.503	0.291142	0.163212	1.78383	0.0744514	0.637186
ENSMUSG00000022469	Rapgef3	1836.7	-0.222778	0.121124	-1.83925	0.0658778	0.637186
ENSMUSG00000022507	Hapstr1	2651.65	0.187503	0.106926	1.75357	0.0795043	0.637186
ENSMUSG00000022553	Maf1	466.4	-0.440986	0.246271	-1.79065	0.0733496	0.637186
ENSMUSG00000022601	Zbtb11	1356.53	0.284964	0.159502	1.78658	0.0740047	0.637186
ENSMUSG00000022723	Crybg3	1628.52	0.27524	0.153903	1.7884	0.0737122	0.637186
ENSMUSG00000022769	Sdf2l1	1241.35	-0.237131	0.131092	-1.80888	0.0704689	0.637186
ENSMUSG00000022833	Ccdc14	9234.87	0.251199	0.143525	1.7502	0.0800831	0.637186
ENSMUSG00000022973	Synj1	4031.51	0.299361	0.167724	1.78485	0.0742857	0.637186
ENSMUSG00000023031	Cela1	442.725	-0.278059	0.153641	-1.8098	0.070327	0.637186
ENSMUSG00000023353	Agap3	2887.59	-0.254649	0.144741	-1.75935	0.0785188	0.637186
ENSMUSG00000023927	Satb1	4151.18	0.237768	0.133123	1.78608	0.0740864	0.637186
ENSMUSG00000023938	Aars2	999.541	-0.288562	0.162106	-1.78008	0.0750631	0.637186
ENSMUSG00000023973	Cnpy3	733.995	-0.220594	0.12053	-1.83021	0.0672189	0.637186
ENSMUSG00000024052	Lpin2	15730.4	0.218905	0.11984	1.82664	0.0677539	0.637186
ENSMUSG00000024068	Spast	5991.03	0.234546	0.131999	1.77688	0.0755874	0.637186
ENSMUSG00000024083	Pja2	886.993	0.311169	0.168736	1.84412	0.0651656	0.637186
ENSMUSG00000024127	Prepl	3088.66	0.177567	0.0976647	1.81813	0.0690441	0.637186
ENSMUSG00000024180	Pgap6	4038.68	-0.215674	0.1216	-1.77364	0.0761222	0.637186
ENSMUSG00000024197	Plin3	3120.23	-0.224393	0.125976	-1.78124	0.074874	0.637186
ENSMUSG00000024201	Kdm4b	997.604	-0.290831	0.162085	-1.79432	0.0727628	0.637186
ENSMUSG00000024266	Adad2	704.442	-0.289789	0.165164	-1.75456	0.0793353	0.637186
ENSMUSG00000024325	Ring1	94.5025	-0.655495	0.360192	-1.81985	0.0687821	0.637186
ENSMUSG00000024335	Brd2	5654.03	-0.19687	0.109456	-1.79861	0.0720798	0.637186
ENSMUSG00000024384	Iws1	2126.2	0.201237	0.1144	1.75906	0.0785681	0.637186
ENSMUSG00000024388	Myo7b	55.7154	-0.612392	0.337801	-1.81288	0.0698508	0.637186
ENSMUSG00000024513	Mbd2	647.546	0.223875	0.126863	1.76469	0.0776161	0.637186
ENSMUSG00000024654	Asrgl1	95.5357	0.490664	0.271715	1.8058	0.0709491	0.637186
ENSMUSG00000024772	Ehd1	1387.43	-0.244978	0.133474	-1.83539	0.0664477	0.637186
ENSMUSG00000024780	Cdc37l1	4502.55	0.197801	0.10805	1.83064	0.0671546	0.637186
ENSMUSG00000024790	Sac3d1	436.354	-0.317891	0.181217	-1.7542	0.0793955	0.637186
ENSMUSG00000024847	Aip	3793.17	-0.205943	0.114684	-1.79575	0.0725349	0.637186
ENSMUSG00000024940	Ltbp3	729.442	-0.283477	0.155325	-1.82506	0.0679922	0.637186
ENSMUSG00000025059	Gk	5035.62	0.210972	0.1191	1.77139	0.0764956	0.637186
ENSMUSG00000025243	Slc6a20b	1912.01	-0.199412	0.1099	-1.81449	0.0696028	0.637186
ENSMUSG00000025630	Hprt	1969.05	0.197697	0.108825	1.81666	0.0692699	0.637186
ENSMUSG00000025736	Jmjd8	173.376	-0.379279	0.215546	-1.75962	0.078473	0.637186
ENSMUSG00000025912	Mybl1	165.717	0.483526	0.267508	1.80752	0.0706815	0.637186
ENSMUSG00000025982	Sf3b1	11408.1	0.250075	0.141645	1.7655	0.0774799	0.637186
ENSMUSG00000026209	Dnpep	325.492	-0.362176	0.197959	-1.82955	0.0673174	0.637186
ENSMUSG00000026240	Cops7b	1702.3	-0.213877	0.116194	-1.8407	0.0656657	0.637186
ENSMUSG00000026271	Gpr35	3719.24	0.195605	0.111013	1.76199	0.0780703	0.637186
ENSMUSG00000026427	Eif2d	3455.93	-0.192035	0.108109	-1.77631	0.0756819	0.637186
ENSMUSG00000026490	Cdc42bpa	4067.67	0.312815	0.174334	1.79434	0.0727593	0.637186
ENSMUSG00000026687	Aldh9a1	17467.3	0.204944	0.114046	1.79703	0.0723306	0.637186
ENSMUSG00000026692	Fmo4	336.547	0.292377	0.165729	1.76418	0.077701	0.637186
ENSMUSG00000026764	Kif5c	2263.5	0.377517	0.213672	1.76681	0.0772607	0.637186
ENSMUSG00000026854	Usp20	2647.42	-0.256675	0.142231	-1.80463	0.071132	0.637186
ENSMUSG00000026872	Zeb2	45.7642	0.60549	0.343356	1.76345	0.0778248	0.637186
ENSMUSG00000026924	Sec16a	6428.78	0.301411	0.171194	1.76064	0.078299	0.637186
ENSMUSG00000026999	Nup35	2333.81	-0.185648	0.104867	-1.77032	0.076674	0.637186
ENSMUSG00000027086	Fastkd1	1792.76	0.255254	0.143014	1.78482	0.0742898	0.637186
ENSMUSG00000027236	Eif3j1	634.984	0.277417	0.150932	1.83803	0.0660574	0.637186
ENSMUSG00000027298	Tyro3	66.9248	-0.600619	0.33209	-1.8086	0.0705124	0.637186
ENSMUSG00000027652	Ralgapb	4335.83	0.295944	0.161122	1.83677	0.0662443	0.637186
ENSMUSG00000027703	Lrriq4	286.265	-0.293192	0.160472	-1.82707	0.06769	0.637186
ENSMUSG00000027770	Dhx36	1788.47	0.324639	0.180923	1.79434	0.0727585	0.637186
ENSMUSG00000028017	Egf	1236	0.272212	0.147452	1.8461	0.0648773	0.637186
ENSMUSG00000028073	Pear1	191.717	-0.423978	0.237227	-1.78722	0.0739015	0.637186
ENSMUSG00000028080	Lrba	229.86	0.325891	0.183721	1.77384	0.0760901	0.637186
ENSMUSG00000028098	Rnf115	1137.68	0.195277	0.111921	1.74477	0.0810241	0.637186
ENSMUSG00000028343	Erp44	4506.49	0.215804	0.117581	1.83537	0.0664506	0.637186
ENSMUSG00000028458	Tesk1	920.069	-0.245427	0.13523	-1.81488	0.0695422	0.637186
ENSMUSG00000028602	Tnfrsf8	141.437	-0.464761	0.266278	-1.7454	0.0809159	0.637186
ENSMUSG00000028640	Tfap2c	2077.59	0.201979	0.112047	1.80263	0.0714468	0.637186
ENSMUSG00000028788	Ptp4a2	5803.82	0.239434	0.136718	1.75129	0.0798953	0.637186
ENSMUSG00000028798	Eif3i	2973.67	-0.223257	0.124999	-1.78606	0.0740892	0.637186
ENSMUSG00000028836	Slc30a2	562.597	-0.276341	0.149734	-1.84554	0.0649587	0.637186
ENSMUSG00000028838	Extl1	761.878	-0.317284	0.175773	-1.80508	0.0710624	0.637186
ENSMUSG00000028857	Tmem222	1831.84	-0.23207	0.12942	-1.79316	0.0729477	0.637186
ENSMUSG00000028898	Trnau1ap	1541.89	-0.247506	0.135982	-1.82013	0.0687391	0.637186
ENSMUSG00000028927	Padi2	226.578	-0.314646	0.172616	-1.82281	0.068332	0.637186
ENSMUSG00000028969	Cdk5	5204.97	-0.178854	0.0996914	-1.79407	0.0728016	0.637186
ENSMUSG00000029009	Mthfr	254.689	-0.376611	0.206825	-1.82092	0.0686195	0.637186
ENSMUSG00000029104	Htt	840.135	0.316163	0.177966	1.77654	0.0756444	0.637186
ENSMUSG00000029121	Crmp1	337.652	-0.300845	0.164085	-1.83348	0.0667317	0.637186
ENSMUSG00000029131	Dnajb6	4044.1	0.171528	0.0973723	1.76156	0.078143	0.637186
ENSMUSG00000029174	Tbc1d1	9970.78	0.23565	0.132579	1.77742	0.0754987	0.637186
ENSMUSG00000029406	Pitpnm2	554.523	-0.24523	0.140531	-1.74502	0.0809817	0.637186
ENSMUSG00000029408	Abcb9	6818.97	-0.275366	0.152018	-1.8114	0.0700792	0.637186
ENSMUSG00000029420	Rimbp2	366.355	0.350923	0.192883	1.81936	0.0688572	0.637186
ENSMUSG00000029502	Golga3	3330.44	0.213115	0.119335	1.78585	0.0741228	0.637186
ENSMUSG00000029681	Bcl7b	3212.62	0.184104	0.101876	1.80713	0.070742	0.637186
ENSMUSG00000029782	Tmem209	9741.88	0.188824	0.107114	1.76284	0.077928	0.637186
ENSMUSG00000029840	Mtpn	3367.1	0.220903	0.12579	1.75612	0.0790674	0.637186
ENSMUSG00000029998	Pcyox1	3105.4	0.209607	0.113516	1.84649	0.0648209	0.637186
ENSMUSG00000030008	Pradc1	3647.18	-0.217317	0.123802	-1.75536	0.0791976	0.637186
ENSMUSG00000030084	Plxna1	2028.31	0.346163	0.188015	1.84114	0.0656009	0.637186
ENSMUSG00000030588	Yif1b	997.989	-0.280089	0.153076	-1.82974	0.0672888	0.637186
ENSMUSG00000030946	Lhpp	2570.94	-0.206373	0.114847	-1.79694	0.0723451	0.637186
ENSMUSG00000031129	Slc9a9	38.276	0.912804	0.498769	1.83011	0.0672329	0.637186
ENSMUSG00000031381	Piga	1760.68	0.24634	0.137963	1.78556	0.0741706	0.637186
ENSMUSG00000031537	Ikbkb	2958	0.176123	0.0995038	1.77002	0.0767241	0.637186
ENSMUSG00000031584	Gsr	223.441	0.333326	0.182906	1.82239	0.0683957	0.637186
ENSMUSG00000031605	Klhl2	1322.56	0.201109	0.111284	1.80717	0.0707351	0.637186
ENSMUSG00000031644	Nek1	2122.23	0.335397	0.184607	1.81681	0.0692456	0.637186
ENSMUSG00000031786	Drc7	55.4138	-0.542907	0.303523	-1.78868	0.073666	0.637186
ENSMUSG00000031858	Mau2	4629.93	-0.201218	0.112114	-1.79476	0.072692	0.637186
ENSMUSG00000031980	Agt	68.5738	-0.540106	0.303063	-1.78216	0.0747239	0.637186
ENSMUSG00000032018	Sc5d	3734.58	0.209708	0.118462	1.77025	0.076686	0.637186
ENSMUSG00000032122	Slc37a2	57.831	-0.576088	0.316964	-1.81752	0.0691378	0.637186
ENSMUSG00000032175	Tyk2	1231.03	-0.271339	0.150293	-1.8054	0.0710114	0.637186
ENSMUSG00000032239	Rp9	4462.45	-0.171423	0.0967728	-1.7714	0.0764948	0.637186
ENSMUSG00000032253	Phip	3014.16	0.367649	0.210222	1.74886	0.0803151	0.637186
ENSMUSG00000032344	Cgas	3384.64	0.227215	0.123304	1.84271	0.0653707	0.637186
ENSMUSG00000032407	U2surp	2155.69	0.339716	0.188983	1.7976	0.0722399	0.637186
ENSMUSG00000032437	Stt3b	24855.7	0.237069	0.128363	1.84686	0.0647675	0.637186
ENSMUSG00000032624	Eml4	4065.45	0.285726	0.162014	1.76359	0.077801	0.637186
ENSMUSG00000032776	Mctp2	8283.88	0.238791	0.135841	1.75788	0.0787682	0.637186
ENSMUSG00000032915	Adgre4	585.746	0.245239	0.134705	1.82056	0.068673	0.637186
ENSMUSG00000032998	Foxj3	16974.9	0.249474	0.142694	1.74832	0.080408	0.637186
ENSMUSG00000033276	Stk36	5870.86	-0.952532	0.530099	-1.7969	0.0723522	0.637186
ENSMUSG00000033972	Zfp944	1464.06	0.289669	0.164716	1.7586	0.0786453	0.637186
ENSMUSG00000033987	Dnah17	974.839	-0.225124	0.128628	-1.7502	0.0800838	0.637186
ENSMUSG00000033998	Kcnk1	400.049	0.267753	0.147084	1.82042	0.0686957	0.637186
ENSMUSG00000034071	Zfp551	53.3538	0.564012	0.323062	1.74583	0.0808398	0.637186
ENSMUSG00000034083	Ccdc174	1835.44	0.279407	0.155271	1.79948	0.071943	0.637186
ENSMUSG00000034303	Ccdc15	732.563	0.287955	0.164227	1.75339	0.0795344	0.637186
ENSMUSG00000034450	Gulo	1428.42	0.232119	0.12829	1.80933	0.0704	0.637186
ENSMUSG00000034544	Rsrc1	1719.34	0.25967	0.147613	1.75913	0.0785558	0.637186
ENSMUSG00000034601	2700049A03Rik	10839.9	0.310229	0.169958	1.82533	0.067952	0.637186
ENSMUSG00000034673	Pbx2	766.904	-0.297888	0.163336	-1.82377	0.0681863	0.637186
ENSMUSG00000034893	Cog3	2218.12	0.234216	0.129034	1.81516	0.0694997	0.637186
ENSMUSG00000035142	Nubpl	745.611	0.313217	0.174074	1.79933	0.0719666	0.637186
ENSMUSG00000035506	Slc12a8	983.781	-0.22586	0.124429	-1.81517	0.0694973	0.637186
ENSMUSG00000035638	Muc20	911.363	0.239099	0.132788	1.80061	0.0717651	0.637186
ENSMUSG00000035781	R3hdm4	4532.67	0.188127	0.107057	1.75725	0.0788749	0.637186
ENSMUSG00000036114	Rpp25l	2827.95	-0.222664	0.124658	-1.7862	0.0740666	0.637186
ENSMUSG00000036339	Tmem260	586.452	0.321418	0.177802	1.80774	0.0706475	0.637186
ENSMUSG00000036403	Cep135	1170.45	0.348759	0.189159	1.84374	0.0652214	0.637186
ENSMUSG00000036655	Colec11	61.2325	0.530413	0.303991	1.74483	0.0810141	0.637186
ENSMUSG00000036817	Sun1	5092.58	0.191305	0.104538	1.83	0.0672498	0.637186
ENSMUSG00000037487	Ubr5	626.111	0.320354	0.1825	1.75536	0.0791972	0.637186
ENSMUSG00000037533	Rapgef6	1079.87	0.324009	0.185181	1.74969	0.0801727	0.637186
ENSMUSG00000037579	Kcnh3	5657.81	-0.239303	0.132951	-1.79993	0.0718711	0.637186
ENSMUSG00000037808	Fam76b	785.538	0.374963	0.205607	1.82369	0.0681987	0.637186
ENSMUSG00000037935	Smarce1	2299.82	0.191102	0.105915	1.8043	0.0711843	0.637186
ENSMUSG00000037999	Arap2	2375.98	0.352245	0.201006	1.75241	0.0797035	0.637186
ENSMUSG00000038070	Cntln	467.834	0.414792	0.235165	1.76384	0.0777593	0.637186
ENSMUSG00000038084	Opa1	2364.76	0.320622	0.175371	1.82825	0.0675116	0.637186
ENSMUSG00000038280	Ostm1	231.53	0.382512	0.212382	1.80106	0.0716937	0.637186
ENSMUSG00000038352	Arl5c	206.308	-0.409848	0.229915	-1.78261	0.0746504	0.637186
ENSMUSG00000038374	Rbm8a	2460.41	0.189953	0.106863	1.77753	0.0754805	0.637186
ENSMUSG00000038406	Scaf1	3698.69	-0.238756	0.1357	-1.75944	0.0785025	0.637186
ENSMUSG00000038415	Foxq1	76.5922	-0.482985	0.276669	-1.74571	0.0808613	0.637186
ENSMUSG00000038429	Usp5	4549.01	-0.230466	0.124911	-1.84504	0.0650313	0.637186
ENSMUSG00000038473	Nos1ap	406.819	0.275109	0.149361	1.84191	0.0654885	0.637186
ENSMUSG00000038582	Pptc7	3828.6	0.218996	0.118762	1.84399	0.0651839	0.637186
ENSMUSG00000038630	Zkscan16	523.647	0.282483	0.15964	1.76951	0.0768093	0.637186
ENSMUSG00000038803	Ost4	681.712	-0.292694	0.159452	-1.83562	0.0664139	0.637186
ENSMUSG00000039065	Atpsckmt	445.019	-0.25515	0.1446	-1.76452	0.0776443	0.637186
ENSMUSG00000039278	Pcsk1n	62.7138	-0.5835	0.322188	-1.81105	0.0701325	0.637186
ENSMUSG00000039485	Tspyl4	1700.01	0.253121	0.140289	1.80429	0.0711856	0.637186
ENSMUSG00000039523	Cep104	2931.14	0.24734	0.139901	1.76796	0.0770679	0.637186
ENSMUSG00000039585	Myo9a	647.013	0.314632	0.171261	1.83715	0.0661874	0.637186
ENSMUSG00000039640	Mrpl12	5029.29	-0.215579	0.123201	-1.74981	0.080151	0.637186
ENSMUSG00000039716	Dock3	3353.33	0.25543	0.14249	1.79262	0.0730336	0.637186
ENSMUSG00000039810	Zc3h10	401.638	-0.300026	0.167221	-1.79419	0.0727836	0.637186
ENSMUSG00000039934	Gsap	415.589	0.307361	0.170741	1.80016	0.0718361	0.637186
ENSMUSG00000039956	Mrap	1244.96	-0.216141	0.12174	-1.77543	0.0758268	0.637186
ENSMUSG00000039990	Edrf1	18643.7	0.24665	0.140054	1.76111	0.078219	0.637186
ENSMUSG00000040533	Matn1	157.059	0.364851	0.200315	1.82138	0.0685486	0.637186
ENSMUSG00000040629	Mael	3344.86	0.189159	0.107696	1.75642	0.0790174	0.637186
ENSMUSG00000040648	Ppip5k2	7172.45	0.340779	0.193176	1.76408	0.0777179	0.637186
ENSMUSG00000040693	Slco4c1	142.109	0.404973	0.221252	1.83037	0.0671944	0.637186
ENSMUSG00000040714	Klc3	78.9222	-0.715255	0.394369	-1.81367	0.069729	0.637186
ENSMUSG00000041144	Dnah7b	462.992	0.288286	0.163994	1.7579	0.0787643	0.637186
ENSMUSG00000041297	Cdk13	842.405	0.262579	0.149992	1.75063	0.0800105	0.637186
ENSMUSG00000041298	Katnal1	1473.68	0.189795	0.106768	1.77764	0.0754638	0.637186
ENSMUSG00000041372	B4galnt3	640.232	-0.233938	0.128769	-1.81673	0.0692585	0.637186
ENSMUSG00000041417	Pik3r1	2772.14	0.274185	0.148444	1.84705	0.0647395	0.637186
ENSMUSG00000041763	Tpp2	1220.1	0.252212	0.138654	1.819	0.0689109	0.637186
ENSMUSG00000041781	Cpsf2	2012.55	0.266756	0.145013	1.83953	0.0658378	0.637186
ENSMUSG00000041923	Nol4	197.55	0.402038	0.228335	1.76074	0.078283	0.637186
ENSMUSG00000042190	Cmklr1	57.0276	-0.593755	0.334647	-1.77427	0.0760184	0.637186
ENSMUSG00000042377	Fam83g	21884.1	-0.211533	0.119095	-1.77616	0.0757065	0.637186
ENSMUSG00000042410	Agps	2996.81	0.274494	0.149414	1.83714	0.0661898	0.637186
ENSMUSG00000042523	Dnal1	65.3154	0.536918	0.305169	1.75941	0.078508	0.637186
ENSMUSG00000042589	Cux2	1276.81	-0.253841	0.140866	-1.802	0.0715452	0.637186
ENSMUSG00000042670	Immp1l	2119.76	-0.211525	0.117283	-1.80354	0.0713037	0.637186
ENSMUSG00000042688	Mapk6	6409.19	0.231338	0.129902	1.78087	0.0749337	0.637186
ENSMUSG00000042772	Smg7	627.401	0.274993	0.15221	1.80667	0.0708139	0.637186
ENSMUSG00000042831	Alkbh6	379.893	-0.272965	0.150911	-1.80879	0.070484	0.637186
ENSMUSG00000042978	Sbk1	2390.91	-0.237473	0.129145	-1.83881	0.0659436	0.637186
ENSMUSG00000043155	Hpdl	44.8818	-0.639726	0.359445	-1.77976	0.0751156	0.637186
ENSMUSG00000043411	Usp48	3497.3	0.224526	0.127952	1.75477	0.0792988	0.637186
ENSMUSG00000043415	Otud1	1367.58	-0.199486	0.109739	-1.81781	0.069093	0.637186
ENSMUSG00000044033	Ccdc141	258.375	0.383821	0.21384	1.79489	0.0726704	0.637186
ENSMUSG00000044117	Bmerb1	46.1683	-0.642427	0.354263	-1.81342	0.0697676	0.637186
ENSMUSG00000044367	Slc16a13	2578.41	-0.227266	0.128312	-1.77119	0.0765283	0.637186
ENSMUSG00000044795	Cyb5d1	201.309	0.311331	0.17423	1.78689	0.0739547	0.637186
ENSMUSG00000044857	Lemd2	262.59	-0.518574	0.286872	-1.80768	0.0706561	0.637186
ENSMUSG00000046598	Bdh1	3115.66	0.167472	0.0954121	1.75525	0.0792163	0.637186
ENSMUSG00000046774	8030474K03Rik	39.0609	0.698703	0.393082	1.7775	0.0754866	0.637186
ENSMUSG00000047777	Phf13	14538.9	0.167981	0.0961235	1.74755	0.0805418	0.637186
ENSMUSG00000047909	Ankrd16	180.048	-0.35341	0.19569	-1.80597	0.070923	0.637186
ENSMUSG00000047963	Stbd1	9417.53	-0.184626	0.102162	-1.80719	0.070732	0.637186
ENSMUSG00000048076	Arf1	22366	0.156978	0.0887753	1.76827	0.0770165	0.637186
ENSMUSG00000048592	Gm5946	3853.16	0.215006	0.117874	1.82403	0.0681475	0.637186
ENSMUSG00000049690	Nckap5	998.367	0.289748	0.163448	1.77272	0.0762756	0.637186
ENSMUSG00000049764	Zfp280b	12560.2	0.242973	0.138012	1.76053	0.0783185	0.637186
ENSMUSG00000050428	Fbxo46	3293.02	-0.278454	0.159273	-1.74828	0.0804153	0.637186
ENSMUSG00000050612	Txndc2	8121.9	-0.197879	0.109682	-1.80412	0.0712126	0.637186
ENSMUSG00000051557	Pusl1	409.968	-0.495574	0.270733	-1.83049	0.067177	0.637186
ENSMUSG00000051768	Xrcc1	10426.1	-0.209177	0.114577	-1.82564	0.0679053	0.637186
ENSMUSG00000052026	Slc6a7	1233.82	-0.250477	0.143352	-1.74728	0.080588	0.637186
ENSMUSG00000052102	Gnpda1	53.2657	0.566401	0.315556	1.79493	0.0726651	0.637186
ENSMUSG00000052214	Opa3	1443.59	-0.229233	0.130206	-1.76054	0.0783169	0.637186
ENSMUSG00000052616	Terb1	1533.36	0.295599	0.165824	1.78261	0.0746506	0.637186
ENSMUSG00000052631	Sh2d6	385.596	-0.268699	0.154046	-1.74427	0.0811114	0.637186
ENSMUSG00000052934	Fbxo31	3126	-0.250156	0.139003	-1.79964	0.0719179	0.637186
ENSMUSG00000053062	Jam2	1483.85	-0.203161	0.112519	-1.80557	0.0709857	0.637186
ENSMUSG00000053164	Gpr21	65.2419	0.576777	0.327286	1.7623	0.0780183	0.637186
ENSMUSG00000053338	Tarm1	96.3216	-0.514014	0.292674	-1.75627	0.0790427	0.637186
ENSMUSG00000053560	Ier2	123.294	-0.647868	0.352103	-1.84	0.0657689	0.637186
ENSMUSG00000055415	Atp10b	2094.21	0.248533	0.14238	1.74555	0.0808886	0.637186
ENSMUSG00000056153	Socs6	2521.07	0.208976	0.117404	1.77997	0.0750807	0.637186
ENSMUSG00000056216	Cebpg	2971.22	0.216786	0.119225	1.81829	0.0690194	0.637186
ENSMUSG00000057335	Cep170	737.424	0.293298	0.166335	1.7633	0.0778495	0.637186
ENSMUSG00000057506	Bloc1s2	309.141	0.284421	0.159561	1.78252	0.0746648	0.637186
ENSMUSG00000058056	Palld	4418.09	0.245793	0.136753	1.79736	0.0722789	0.637186
ENSMUSG00000058620	Adra2b	38.1986	-0.847779	0.47205	-1.79595	0.0725021	0.637186
ENSMUSG00000058709	Egln2	1637.01	-0.239467	0.131235	-1.82472	0.0680434	0.637186
ENSMUSG00000059327	Eda	271.642	0.392503	0.221271	1.77385	0.0760874	0.637186
ENSMUSG00000059898	Dsc3	27.0105	1.08937	0.589665	1.84744	0.0646837	0.637186
ENSMUSG00000059991	Nptx2	2454.57	-0.177392	0.0992903	-1.7866	0.0740024	0.637186
ENSMUSG00000060548	Tnfrsf19	76.0109	0.558665	0.305706	1.82746	0.0676304	0.637186
ENSMUSG00000061477	Rps7	2336.95	-0.194443	0.109554	-1.77486	0.0759217	0.637186
ENSMUSG00000061607	Mdc1	726.465	0.307671	0.167893	1.83255	0.0668697	0.637186
ENSMUSG00000062127	Cttnbp2nl	7881.84	0.236606	0.135029	1.75226	0.0797289	0.637186
ENSMUSG00000062444	Ap3b2	264.901	-0.351532	0.198308	-1.77266	0.076285	0.637186
ENSMUSG00000062960	Kdr	137.917	0.501546	0.273821	1.83165	0.0670031	0.637186
ENSMUSG00000063142	Kcnma1	834.237	0.225266	0.127872	1.76165	0.0781279	0.637186
ENSMUSG00000063550	Nup98	10566.6	0.268952	0.148844	1.80694	0.0707722	0.637186
ENSMUSG00000064127	Med14	3898.32	0.267036	0.151487	1.76276	0.0779407	0.637186
ENSMUSG00000066568	Lsm14a	14320.5	0.224945	0.122794	1.83189	0.0669681	0.637186
ENSMUSG00000066829	Zfp810	56.1336	-0.554085	0.314293	-1.76296	0.0779076	0.637186
ENSMUSG00000066900	Suds3	4263.02	-0.213845	0.119801	-1.785	0.0742605	0.637186
ENSMUSG00000068036	Afdn	3560.26	0.304054	0.174201	1.74542	0.0809117	0.637186
ENSMUSG00000068302	Noto	5110.03	-0.247958	0.139537	-1.777	0.0755682	0.637186
ENSMUSG00000068882	Ssb	18305.7	0.293349	0.163162	1.7979	0.0721923	0.637186
ENSMUSG00000070604	Vsig10l	510.907	-0.273839	0.15277	-1.79249	0.0730541	0.637186
ENSMUSG00000070923	Klhl9	2462.02	0.272227	0.153363	1.77504	0.0758908	0.637186
ENSMUSG00000071226	Cecr2	8527.39	0.30425	0.165672	1.83646	0.0662901	0.637186
ENSMUSG00000071253	Slc25a16	1391.63	0.205084	0.11343	1.80802	0.0706031	0.637186
ENSMUSG00000071424	Grid2	62.8431	0.515559	0.284996	1.80901	0.07045	0.637186
ENSMUSG00000071646	Mta2	229.479	-0.415047	0.226112	-1.83558	0.0664203	0.637186
ENSMUSG00000073007	Tent5d	76.8706	0.546812	0.300963	1.81688	0.0692362	0.637186
ENSMUSG00000073639	Rab18	2945.69	0.229287	0.125031	1.83384	0.0666772	0.637186
ENSMUSG00000073702	Rpl31	953.286	-0.204194	0.113732	-1.7954	0.0725898	0.637186
ENSMUSG00000074305	Peak1	6187.48	0.316944	0.173825	1.82336	0.0682495	0.637186
ENSMUSG00000074582	Arfgef2	1586.29	0.378441	0.208177	1.81789	0.0690816	0.637186
ENSMUSG00000074738	Fndc10	235.069	-0.299745	0.170073	-1.76245	0.0779928	0.637186
ENSMUSG00000075427	Or10ad1c	526.694	0.232756	0.133455	1.74407	0.0811466	0.637186
ENSMUSG00000078515	Ddi2	8237.54	0.23192	0.132546	1.74974	0.0801634	0.637186
ENSMUSG00000079334	Naa80	2214.61	-0.214453	0.119766	-1.7906	0.0733582	0.637186
ENSMUSG00000079563	Pglyrp2	243.814	-0.307141	0.172324	-1.78235	0.0746929	0.637186
ENSMUSG00000081739	Mdm4-ps	26.3181	0.748354	0.428929	1.7447	0.0810364	0.637186
ENSMUSG00000082935	Gm7658	37.4061	-0.77286	0.434078	-1.78046	0.0750005	0.637186
ENSMUSG00000083403	Gm13041	757	0.326556	0.186531	1.75068	0.0800011	0.637186
ENSMUSG00000084990	Gm14549	94.4322	-0.454903	0.248304	-1.83204	0.0669457	0.637186
ENSMUSG00000085982	9530051G07Rik	273.283	0.350702	0.196649	1.78339	0.0745222	0.637186
ENSMUSG00000086008	Gm8817	165.007	0.408874	0.229143	1.78437	0.0743643	0.637186
ENSMUSG00000086842	Gm15681	14322.1	0.190084	0.104348	1.82163	0.0685109	0.637186
ENSMUSG00000086938	4930481A15Rik	47.5468	-0.620855	0.340867	-1.8214	0.0685465	0.637186
ENSMUSG00000089832	Shkbp1	397.697	-0.284285	0.155199	-1.83174	0.0669898	0.637186
ENSMUSG00000090150	Acad11	1163.59	0.238216	0.130243	1.82901	0.0673982	0.637186
ENSMUSG00000092354	Gm20548	2364.2	-0.180438	0.102621	-1.75829	0.0786975	0.637186
ENSMUSG00000093482	Gm20619	35.3986	-0.679951	0.389158	-1.74724	0.0805962	0.637186
ENSMUSG00000096210	H1f0	3695.66	-0.170017	0.0926333	-1.83538	0.0664495	0.637186
ENSMUSG00000096255	Dynlt1b	512.441	-0.74943	0.419508	-1.78645	0.0740263	0.637186
ENSMUSG00000097039	Pvt1	1064.05	-0.219577	0.125565	-1.74871	0.080341	0.637186
ENSMUSG00000097207	6030443J06Rik	274.532	0.374361	0.213789	1.75108	0.0799322	0.637186
ENSMUSG00000097215	Gm26550	44.8171	-0.69123	0.390013	-1.77232	0.0763408	0.637186
ENSMUSG00000097434	Gm16630	75.423	0.502944	0.277688	1.81118	0.0701124	0.637186
ENSMUSG00000097493	9930014A18Rik	103.145	-0.454283	0.253646	-1.79102	0.0732907	0.637186
ENSMUSG00000097494	4933406C10Rik	97.9078	0.674721	0.378129	1.78436	0.0743645	0.637186
ENSMUSG00000097604	Gm17322	477.233	-0.276761	0.154749	-1.78845	0.0737033	0.637186
ENSMUSG00000102483	Catspere1	52.7925	-0.700703	0.392252	-1.78636	0.0740406	0.637186
ENSMUSG00000105304	Gm43696	40.3036	0.704978	0.383112	1.84013	0.0657485	0.637186
ENSMUSG00000106134	Gm42493	47.2197	-0.586507	0.333579	-1.75823	0.0787087	0.637186
ENSMUSG00000109155	Gm18757	322.06	0.314213	0.17751	1.77011	0.0767084	0.637186
ENSMUSG00000109372	Gm19410	289.034	0.309316	0.16786	1.8427	0.065373	0.637186
ENSMUSG00000111270	Gm47066	7890.14	-0.185711	0.104012	-1.78547	0.0741858	0.637186
ENSMUSG00000112388	AI463170	622.748	-0.256483	0.143035	-1.79315	0.0729483	0.637186
ENSMUSG00000113265	Gm30198	789.73	-0.238378	0.132533	-1.79863	0.0720766	0.637186
ENSMUSG00000113996	Gm48455	29.8194	0.779882	0.446802	1.74548	0.0809021	0.637186
ENSMUSG00000115178	Gm49220	127.17	-0.437067	0.24422	-1.78964	0.0735115	0.637186
ENSMUSG00000115726	Gm30083	36.6283	0.77239	0.430641	1.79358	0.0728801	0.637186
ENSMUSG00000116089	Gm7859	91.4209	-0.519996	0.284865	-1.82541	0.0679388	0.637186
ENSMUSG00000117927	Gm50271	57.737	-0.699368	0.399637	-1.75001	0.0801174	0.637186
ENSMUSG00000118180	Gm50223	157.672	-0.357231	0.199413	-1.79142	0.0732264	0.637186
ENSMUSG00000118333	4921531P14Rik	119.414	-0.496443	0.271741	-1.8269	0.0677155	0.637186
ENSMUSG00000119584	Rn18s-rs5	4953.72	-0.32215	0.177643	-1.81347	0.0697593	0.637186
ENSMUSG00000119987	Gm56807	45.4774	-1.03445	0.569832	-1.81536	0.0694683	0.637186
ENSMUSG00000120441	Gm57424	47.2194	-0.625536	0.340931	-1.83479	0.0665375	0.637186
ENSMUSG00000121230	Gm53374	158.935	-0.363787	0.197859	-1.83862	0.065971	0.637186
ENSMUSG00000040111	Gramd1b	44.7414	0.702007	0.402615	1.74362	0.0812257	0.637202
ENSMUSG00000062627	Mysm1	1689.37	0.312639	0.179312	1.74355	0.0812378	0.637202
ENSMUSG00000005469	Prkaca	1645.19	-0.178284	0.102499	-1.73937	0.08197	0.637582
ENSMUSG00000020023	Tmcc3	15027.6	0.207257	0.119186	1.73895	0.0820443	0.637582
ENSMUSG00000020513	Tubd1	1712.21	0.190466	0.109397	1.74105	0.0816747	0.637582
ENSMUSG00000020647	Ncoa1	1032.86	0.297101	0.1706	1.74151	0.0815949	0.637582
ENSMUSG00000021054	Sgpp1	157.821	-0.352789	0.20284	-1.73925	0.0819913	0.637582
ENSMUSG00000021795	Sftpd	39.5208	-0.610818	0.350887	-1.74078	0.0817217	0.637582
ENSMUSG00000022364	Tbc1d31	177.768	0.325217	0.186954	1.73956	0.081937	0.637582
ENSMUSG00000022564	Grina	7666.04	-0.2015	0.115839	-1.73948	0.08195	0.637582
ENSMUSG00000026131	Dst	1168.8	0.252008	0.144983	1.73819	0.0821781	0.637582
ENSMUSG00000026721	Rabgap1l	678.466	0.334053	0.191913	1.74065	0.0817456	0.637582
ENSMUSG00000031781	Ciapin1	10783.1	-0.208518	0.119722	-1.74168	0.0815641	0.637582
ENSMUSG00000032997	Chpf	2238.57	-0.267542	0.15389	-1.73852	0.082119	0.637582
ENSMUSG00000042508	Dmtf1	2058.44	0.235548	0.135481	1.7386	0.0821047	0.637582
ENSMUSG00000042535	Gtpbp1	5057.45	-0.202587	0.116416	-1.7402	0.0818247	0.637582
ENSMUSG00000042743	Sgtb	61.3664	-0.559691	0.321971	-1.73833	0.0821532	0.637582
ENSMUSG00000043800	Kifc5c-ps	101.555	0.40618	0.233508	1.73947	0.0819525	0.637582
ENSMUSG00000046139	Patl1	706.383	0.271047	0.155589	1.74207	0.0814961	0.637582
ENSMUSG00000059866	Tnip2	35.4009	-0.766379	0.440069	-1.7415	0.0815962	0.637582
ENSMUSG00000079049	Serpinb1c	300.403	0.33266	0.19117	1.74013	0.0818369	0.637582
ENSMUSG00000105076	A930003O13Rik	29.1417	-0.816808	0.469124	-1.74113	0.0816599	0.637582
ENSMUSG00000041075	Fzd7	468.165	-0.326771	0.188057	-1.73762	0.0822771	0.637659
ENSMUSG00000064367	mt-Nd5	2095.2	0.287857	0.165644	1.7378	0.0822453	0.637659
ENSMUSG00000038112	AW551984	263.084	0.296655	0.170761	1.73726	0.0823419	0.637815
ENSMUSG00000024570	Rbfa	360.773	-0.262468	0.151163	-1.73632	0.0825065	0.637919
ENSMUSG00000043015	Nemp2	273.371	0.280561	0.161598	1.73617	0.0825337	0.637919
ENSMUSG00000045427	Hnrnph2	752.412	0.214098	0.123314	1.7362	0.0825292	0.637919
ENSMUSG00000057133	Chd6	1397.66	0.339004	0.195258	1.73618	0.0825315	0.637919
ENSMUSG00000035919	Bbs9	2111.32	-0.195025	0.112353	-1.73582	0.0825957	0.638053
ENSMUSG00000004929	Thop1	8249.84	-0.235413	0.13568	-1.73506	0.0827304	0.638404
ENSMUSG00000005907	Pex1	2442.58	0.222596	0.12828	1.73524	0.082699	0.638404
ENSMUSG00000020346	Mgat1	3274.9	-0.177717	0.102521	-1.73347	0.0830129	0.63886
ENSMUSG00000022177	Haus4	7295.12	-0.201563	0.116263	-1.73369	0.0829734	0.63886
ENSMUSG00000024350	Dnajc18	505.901	0.246958	0.142433	1.73385	0.082945	0.63886
ENSMUSG00000057738	Sptan1	3473.52	0.315262	0.181793	1.73418	0.0828856	0.63886
ENSMUSG00000069808	Tlcd3a	1621.75	-0.189004	0.109005	-1.7339	0.0829361	0.63886
ENSMUSG00000004099	Dnmt1	121487	0.251498	0.145313	1.73074	0.0834986	0.639071
ENSMUSG00000019857	Asf1a	6520.3	0.167262	0.0966271	1.731	0.0834512	0.639071
ENSMUSG00000021483	Cdk20	18614.8	-0.197201	0.113983	-1.73008	0.0836151	0.639071
ENSMUSG00000022773	Ypel1	475.432	-0.226776	0.13098	-1.73139	0.0833829	0.639071
ENSMUSG00000025178	Pi4k2a	2284.42	-0.263388	0.152196	-1.73059	0.0835257	0.639071
ENSMUSG00000027177	Hipk3	353.751	0.266713	0.154009	1.7318	0.0833096	0.639071
ENSMUSG00000029757	Dync1i1	298.754	0.287265	0.165763	1.73299	0.0830983	0.639071
ENSMUSG00000042167	Tent2	1220.17	0.220121	0.127082	1.73211	0.0832536	0.639071
ENSMUSG00000050503	Fbxl22	740.635	-0.234497	0.135544	-1.73005	0.0836214	0.639071
ENSMUSG00000053553	3110082I17Rik	2704.57	-0.187169	0.10811	-1.73128	0.0834017	0.639071
ENSMUSG00000073643	Wdfy1	319.564	0.384192	0.222042	1.73027	0.0835826	0.639071
ENSMUSG00000078485	Plekhn1	140.608	0.360129	0.207961	1.73172	0.0833242	0.639071
ENSMUSG00000087700	Gm15283	92.5958	-0.463582	0.267832	-1.73087	0.0834751	0.639071
ENSMUSG00000005886	Ncoa2	3018.97	0.224529	0.129862	1.72898	0.0838125	0.64019
ENSMUSG00000020994	Pnn	2683.53	0.247279	0.143057	1.72854	0.0838912	0.640449
ENSMUSG00000099639	1700084F23Rik	179.045	-0.322114	0.186465	-1.72748	0.0840821	0.641563
ENSMUSG00000043059	Zfp513	5864.41	-0.360601	0.208779	-1.72719	0.0841336	0.641614
ENSMUSG00000032024	Clmp	71.1929	-0.496336	0.287437	-1.72677	0.0842092	0.641781
ENSMUSG00000067847	Romo1	1795.26	-0.2119	0.122729	-1.72657	0.0842453	0.641781
ENSMUSG00000090216	Gm16549	211.715	0.393296	0.227864	1.72601	0.0843457	0.642204
ENSMUSG00000035754	Wdr18	3554.39	-0.236323	0.136961	-1.72547	0.0844427	0.6426
ENSMUSG00000021671	Poc5	3153.71	0.183415	0.106326	1.72502	0.0845233	0.642872
ENSMUSG00000030945	Acsm2	52.6333	0.568617	0.329904	1.72358	0.0847838	0.643484
ENSMUSG00000035395	Dcaf8l	35.5246	0.733352	0.425335	1.72417	0.0846763	0.643484
ENSMUSG00000092008	Cyp2c69	131.754	0.427509	0.247989	1.7239	0.0847252	0.643484
ENSMUSG00000115729	Gm5468	110.46	-0.485775	0.281826	-1.72367	0.0847679	0.643484
ENSMUSG00000010651	Acaa1b	99.1491	-0.405888	0.235574	-1.72298	0.084893	0.643629
ENSMUSG00000046862	Pramel12	2342.42	-0.251154	0.145749	-1.7232	0.0848529	0.643629
ENSMUSG00000111342	4933404K13Rik	37.7996	-0.671335	0.389706	-1.72267	0.0849484	0.643708
ENSMUSG00000055737	Ghr	64.2717	0.573358	0.33294	1.72211	0.0850498	0.644135
ENSMUSG00000019806	Aig1	2546.61	-0.208723	0.121346	-1.72006	0.0854216	0.644858
ENSMUSG00000020135	Apc2	64.4833	-0.719921	0.418936	-1.71845	0.0857147	0.644858
ENSMUSG00000020914	Top2a	2529.81	0.254007	0.14772	1.71951	0.0855215	0.644858
ENSMUSG00000022043	Trim35	1595.12	0.197636	0.115017	1.71832	0.0857388	0.644858
ENSMUSG00000022983	Scaf4	4616.35	0.21414	0.124656	1.71784	0.085826	0.644858
ENSMUSG00000026005	Rpe	2338.68	-0.620776	0.361237	-1.71848	0.08571	0.644858
ENSMUSG00000032194	Kank2	762.987	-0.23169	0.134877	-1.71779	0.0858344	0.644858
ENSMUSG00000036591	Arhgap21	3576.91	0.315896	0.183906	1.71771	0.0858502	0.644858
ENSMUSG00000040901	Kcnk18	2294.33	0.350051	0.203481	1.72031	0.0853758	0.644858
ENSMUSG00000040945	Rcc2	5698.72	-0.21983	0.12792	-1.7185	0.0857052	0.644858
ENSMUSG00000041062	Mslnl	292.518	-0.362833	0.210895	-1.72045	0.0853515	0.644858
ENSMUSG00000041439	Mfsd6	1127.94	0.241892	0.140579	1.72068	0.0853091	0.644858
ENSMUSG00000050312	Nsun3	1000.81	0.244111	0.141864	1.72073	0.0852991	0.644858
ENSMUSG00000051403	Ppp1r37	1647.89	-0.284381	0.165568	-1.71762	0.0858669	0.644858
ENSMUSG00000063172	Hspb11	415.369	-0.252807	0.147139	-1.71816	0.0857679	0.644858
ENSMUSG00000066233	Tmem42	767.73	-0.226756	0.131879	-1.71943	0.0855365	0.644858
ENSMUSG00000003348	Mob3a	926.906	-0.198904	0.115895	-1.71624	0.0861177	0.645177
ENSMUSG00000022209	Dhrs2	818.732	-0.214209	0.124808	-1.71631	0.0861049	0.645177
ENSMUSG00000032570	Atp2c1	14205.2	0.22616	0.131716	1.71702	0.0859747	0.645177
ENSMUSG00000035027	Map2k2	4099.14	-0.243388	0.141822	-1.71615	0.0861349	0.645177
ENSMUSG00000074884	Serf2	2688.29	-0.183509	0.106892	-1.71677	0.0860218	0.645177
ENSMUSG00000024293	Esco1	6113.98	0.312818	0.182363	1.71536	0.0862784	0.645238
ENSMUSG00000024958	Gpr137	1725.75	-0.215934	0.125871	-1.71552	0.0862506	0.645238
ENSMUSG00000029363	Rfc5	2582.42	-0.174863	0.101934	-1.71545	0.086263	0.645238
ENSMUSG00000018565	Elp5	4096.94	-0.18548	0.10817	-1.7147	0.0863996	0.645807
ENSMUSG00000004637	Wwox	901.234	0.223934	0.130821	1.71176	0.0869414	0.646366
ENSMUSG00000021686	Ap3b1	3308.19	0.201436	0.117723	1.7111	0.0870621	0.646366
ENSMUSG00000022408	Fam83f	308.051	-0.468883	0.273714	-1.71304	0.0867049	0.646366
ENSMUSG00000028392	Bspry	1939.74	-0.177113	0.103461	-1.71189	0.0869177	0.646366
ENSMUSG00000028633	Ctps	16325.8	0.168389	0.0982594	1.71372	0.0865807	0.646366
ENSMUSG00000028938	Galntl5	42.831	0.677182	0.395697	1.71136	0.087014	0.646366
ENSMUSG00000031902	Nfatc3	108.235	0.411626	0.240275	1.71315	0.0866855	0.646366
ENSMUSG00000035722	Abca7	40.301	0.670016	0.391559	1.71115	0.0870531	0.646366
ENSMUSG00000042558	Adprs	429.805	-0.305367	0.178221	-1.71342	0.0866359	0.646366
ENSMUSG00000044791	Setd2	1096.14	0.356317	0.208167	1.71169	0.0869531	0.646366
ENSMUSG00000044813	Shb	2508.47	-0.190638	0.111303	-1.71279	0.0867513	0.646366
ENSMUSG00000045636	Mtus1	20617.1	0.302806	0.176922	1.71152	0.0869843	0.646366
ENSMUSG00000091474	2610021A01Rik	1744.47	0.312824	0.18273	1.71195	0.0869065	0.646366
ENSMUSG00000046854	Pip5kl1	63.8114	-0.599581	0.350515	-1.71057	0.08716	0.646421
ENSMUSG00000070000	Fcho1	6509.88	-0.228482	0.133569	-1.71059	0.0871564	0.646421
ENSMUSG00000018334	Ksr1	1593.89	-0.255817	0.149599	-1.71003	0.0872611	0.646592
ENSMUSG00000026725	Tnn	328.569	0.337637	0.197453	1.70996	0.0872735	0.646592
ENSMUSG00000027881	Prpf38b	2316.28	0.249806	0.146171	1.70899	0.0874521	0.646913
ENSMUSG00000036940	Kdm1a	3729.75	0.193686	0.113316	1.70925	0.0874046	0.646913
ENSMUSG00000048329	Mfsd6l	32.9398	-0.864897	0.506086	-1.70899	0.0874525	0.646913
ENSMUSG00000000184	Ccnd2	1187.74	0.305252	0.179049	1.70485	0.0882223	0.647446
ENSMUSG00000017969	Ptgis	3102.76	-0.211938	0.124413	-1.70351	0.0884732	0.647446
ENSMUSG00000021259	Cyp46a1	295.532	0.29027	0.170319	1.70427	0.0883299	0.647446
ENSMUSG00000023908	Pkmyt1	3450.4	-0.173215	0.101672	-1.70367	0.0884433	0.647446
ENSMUSG00000025938	Slco5a1	509.753	0.318472	0.186707	1.70573	0.0880576	0.647446
ENSMUSG00000029126	Nsg1	32.8643	-0.66312	0.389153	-1.70401	0.0883793	0.647446
ENSMUSG00000029713	Gnb2	1018.87	-0.241619	0.141647	-1.70578	0.088049	0.647446
ENSMUSG00000030108	Slc6a13	38.4206	-0.660325	0.387193	-1.70542	0.0881167	0.647446
ENSMUSG00000032936	Camkv	116.074	-0.546911	0.3209	-1.70431	0.0883237	0.647446
ENSMUSG00000033128	Gga1	1403.74	-0.282984	0.16612	-1.7035	0.0884754	0.647446
ENSMUSG00000035824	Tk2	4072.35	-0.178101	0.104311	-1.7074	0.0877472	0.647446
ENSMUSG00000037890	Wdr19	997.784	0.249776	0.146526	1.70465	0.0882594	0.647446
ENSMUSG00000040331	Nsmce4a	5589.88	-0.15856	0.0928229	-1.70819	0.0876005	0.647446
ENSMUSG00000040548	Tex2	2811.58	0.193227	0.113237	1.7064	0.0879343	0.647446
ENSMUSG00000040952	Rps19	755.078	-0.232897	0.136617	-1.70475	0.0882417	0.647446
ENSMUSG00000041362	Shtn1	2296.29	0.247394	0.145185	1.70399	0.0883825	0.647446
ENSMUSG00000048997	Atxn7l2	1642.02	-0.212949	0.124902	-1.70493	0.0882083	0.647446
ENSMUSG00000053626	Tll1	778.781	0.322925	0.189445	1.70459	0.0882715	0.647446
ENSMUSG00000059970	Hspa2	277.786	-0.298815	0.175076	-1.70677	0.0878648	0.647446
ENSMUSG00000064065	Ipcef1	5074.39	0.281334	0.165077	1.70425	0.0883337	0.647446
ENSMUSG00000083649	Rasl2-9	249.459	-0.297938	0.174631	-1.7061	0.0879903	0.647446
ENSMUSG00000024811	Tnks2	1640.11	0.349433	0.205222	1.7027	0.0886234	0.647864
ENSMUSG00000043445	Pgp	1279.31	-0.249922	0.146761	-1.70292	0.0885839	0.647864
ENSMUSG00000058656	Samd12	64.0572	0.503878	0.29597	1.70246	0.0886684	0.647864
ENSMUSG00000004085	Map3k20	628.473	0.305905	0.179797	1.70139	0.08887	0.648258
ENSMUSG00000025777	Gdap1	7469.12	0.238249	0.140042	1.70126	0.0888934	0.648258
ENSMUSG00000028837	Psmb2	7625.87	-0.176	0.103456	-1.70121	0.0889037	0.648258
ENSMUSG00000030934	Oat	1649.46	-0.229601	0.134934	-1.70158	0.0888338	0.648258
ENSMUSG00000003992	Ssbp2	2152.35	-0.182825	0.107606	-1.69902	0.089315	0.649572
ENSMUSG00000005312	Ubqln1	26094.6	0.183453	0.107977	1.69901	0.0893178	0.649572
ENSMUSG00000009108	Gnat2	400.016	-0.261375	0.153813	-1.6993	0.0892624	0.649572
ENSMUSG00000025221	Kcnip2	307.523	-0.273411	0.160933	-1.69891	0.0893354	0.649572
ENSMUSG00000027938	Creb3l4	4667.89	-0.161049	0.0947395	-1.69992	0.0891464	0.649572
ENSMUSG00000074247	Dda1	6992.04	-0.188647	0.111047	-1.6988	0.0893565	0.649572
ENSMUSG00000014776	Nol3	33.9323	-0.662302	0.390052	-1.69798	0.0895108	0.649703
ENSMUSG00000051674	Dcun1d4	1107.52	0.246337	0.145061	1.69816	0.089477	0.649703
ENSMUSG00000090553	Snrpe	2114.04	-0.195656	0.11521	-1.69827	0.0894577	0.649703
ENSMUSG00000035277	Arx	361.81	-0.272828	0.160712	-1.69762	0.089579	0.649868
ENSMUSG00000003581	Rnf215	1019.96	-0.22049	0.130455	-1.69017	0.0909954	0.650403
ENSMUSG00000006589	Aprt	360.602	-0.301065	0.178282	-1.6887	0.0912766	0.650403
ENSMUSG00000006932	Ctnnb1	10290.2	0.200109	0.117983	1.69609	0.0898693	0.650403
ENSMUSG00000009535	Rnmt	3227.66	0.214487	0.12654	1.69501	0.0900732	0.650403
ENSMUSG00000021699	Pde4d	114.45	0.409285	0.242244	1.68956	0.0911122	0.650403
ENSMUSG00000024069	Slc30a6	251.396	-0.350872	0.207602	-1.69012	0.0910057	0.650403
ENSMUSG00000025428	Atp5a1	17773.9	0.170854	0.101178	1.68865	0.0912866	0.650403
ENSMUSG00000026688	Mgst3	6422.65	-0.203409	0.119908	-1.69638	0.0898142	0.650403
ENSMUSG00000026726	Cubn	32.9011	0.721264	0.42574	1.69414	0.0902389	0.650403
ENSMUSG00000026987	Baz2b	2647.59	0.279924	0.165633	1.69002	0.0910235	0.650403
ENSMUSG00000028289	Epha7	209.021	-0.419284	0.248248	-1.68897	0.0912252	0.650403
ENSMUSG00000029263	Pigg	369.45	0.335249	0.197887	1.69415	0.0902372	0.650403
ENSMUSG00000029307	Dmp1	65.548	0.695323	0.410528	1.69373	0.090317	0.650403
ENSMUSG00000030291	Med21	3923.72	-0.183659	0.108622	-1.69082	0.0908721	0.650403
ENSMUSG00000031901	Dus2	738.378	-0.209354	0.123898	-1.68973	0.0910797	0.650403
ENSMUSG00000032493	Prss44	1080.53	-0.188549	0.111426	-1.69214	0.0906185	0.650403
ENSMUSG00000033826	Dnah8	7356.93	-0.228567	0.135023	-1.6928	0.0904939	0.650403
ENSMUSG00000034274	Thoc5	1446.69	-0.208441	0.123007	-1.69455	0.0901606	0.650403
ENSMUSG00000038319	Kcnh2	1717.65	-0.27331	0.161289	-1.69454	0.0901633	0.650403
ENSMUSG00000038611	Phrf1	1067.34	-0.248703	0.146668	-1.69569	0.0899453	0.650403
ENSMUSG00000038784	Cnot4	5617.47	0.245985	0.144997	1.69649	0.0897935	0.650403
ENSMUSG00000040511	Pvr	28.4457	0.711453	0.420208	1.6931	0.0904369	0.650403
ENSMUSG00000041697	Cox6a1	4738.36	-0.196902	0.116562	-1.68925	0.0911709	0.650403
ENSMUSG00000046352	Gjb2	172.527	0.355848	0.209874	1.69553	0.0899751	0.650403
ENSMUSG00000048707	Tprn	2168.27	-0.247683	0.146459	-1.69114	0.0908097	0.650403
ENSMUSG00000054385	Ceacam2	534.948	0.280664	0.165752	1.69328	0.0904023	0.650403
ENSMUSG00000055760	Gemin6	1266.7	-0.187749	0.110824	-1.69412	0.0902434	0.650403
ENSMUSG00000057101	Zfp180	110.348	0.455212	0.269482	1.68921	0.0911791	0.650403
[truncated: 29,260 more rows]

## Sheet: MII DESeq2 results
Ensembl.ID	Gene	baseMean	log2FoldChange	lfcSE	stat	pvalue	padj
ENSMUSG00000079487	Med12	251.543	-4.07322	0.391081	-10.4153	2.11183e-25	3.80743e-21
ENSMUSG00000029701	Rbm28	1231.85	0.951151	0.137826	6.90112	5.15946e-12	4.65099e-08
ENSMUSG00000000184	Ccnd2	148.899	-2.72162	0.462626	-5.88299	4.02922e-09	1.81607e-05
ENSMUSG00000045709	Smkr-ps	105.572	2.6178	0.442421	5.91699	3.2789e-09	1.81607e-05
ENSMUSG00000059493	Nhs	218.102	1.31972	0.233203	5.6591	1.52172e-08	5.48703e-05
ENSMUSG00000050232	Cxcr3	4211.13	1.15388	0.221394	5.21189	1.86923e-07	0.000561672
ENSMUSG00000087389	Gm15592	29.1558	3.40638	0.661118	5.15246	2.57089e-07	0.000662151
ENSMUSG00000035458	Tnni3	109.989	-1.94885	0.391704	-4.9753	6.51464e-07	0.00132906
ENSMUSG00000040204	Pclaf	21.4437	-4.97451	1.00055	-4.97176	6.63462e-07	0.00132906
ENSMUSG00000069793	Slfn9	16.1931	-7.42929	1.51214	-4.91309	8.96512e-07	0.00161632
ENSMUSG00000037035	Inhbb	66.1814	-3.09715	0.663724	-4.66632	3.06638e-06	0.0050258
ENSMUSG00000058440	Nrf1	1240.94	0.782251	0.17691	4.42176	9.79014e-06	0.0147089
ENSMUSG00000047712	Ust	1774.33	0.975451	0.224217	4.35048	1.35842e-05	0.0188392
ENSMUSG00000028393	Alad	78.8387	-2.12603	0.492651	-4.31549	1.59247e-05	0.0205075
ENSMUSG00000027875	Hmgcs2	121.43	-5.52667	1.29187	-4.27804	1.8855e-05	0.0216746
ENSMUSG00000067786	Nnat	37.5129	-3.49005	0.816655	-4.27359	1.92353e-05	0.0216746
ENSMUSG00000087179	5730471H19Rik	694.91	-0.703662	0.165723	-4.246	2.17616e-05	0.0230789
ENSMUSG00000019301	Hsd17b1	129.686	-2.53713	0.608069	-4.17244	3.01352e-05	0.0288422
ENSMUSG00000058013	Septin11	671.148	-0.83715	0.200732	-4.17048	3.03956e-05	0.0288422
ENSMUSG00000028995	Hycc1	914.624	-0.672189	0.161724	-4.15638	3.23326e-05	0.0291463
ENSMUSG00000000416	Cttnbp2	1853.68	-0.795361	0.195914	-4.05975	4.91246e-05	0.0385073
ENSMUSG00000026011	Ctla4	176.681	1.06171	0.260864	4.06999	4.70157e-05	0.0385073
ENSMUSG00000035262	Amh	13.0181	-7.11113	1.74602	-4.07276	4.64597e-05	0.0385073
ENSMUSG00000027199	Gatm	37.0283	-4.38451	1.08745	-4.03193	5.53213e-05	0.0415578
ENSMUSG00000041560	Nop53	155.732	-1.6741	0.420983	-3.97664	6.98958e-05	0.0484764
ENSMUSG00000096997	Gm26791	785.757	0.957204	0.240709	3.9766	6.99088e-05	0.0484764
ENSMUSG00000015656	Hspa8	600.908	-0.981847	0.253775	-3.86897	0.000109295	0.0703743
ENSMUSG00000053965	Pde5a	32.4753	-3.2711	0.845268	-3.8699	0.000108881	0.0703743
ENSMUSG00000034098	Fstl5	322.756	0.934159	0.243292	3.83966	0.000123207	0.0740435
ENSMUSG00000073226	Gm10482	464.127	0.945489	0.245926	3.84461	0.000120744	0.0740435
ENSMUSG00000030161	Gabarapl1	78.5414	-2.48006	0.654973	-3.78651	0.000152777	0.0861984
ENSMUSG00000071547	Nt5dc2	124.571	-2.2239	0.587376	-3.78616	0.000152995	0.0861984
ENSMUSG00000029030	Tprgl	3267.35	0.857057	0.229143	3.74027	0.00018382	0.0895701
ENSMUSG00000031841	Cdh13	134.076	1.08824	0.289999	3.75255	0.000175046	0.0895701
ENSMUSG00000034610	Tut4	147.099	-1.79731	0.479211	-3.75056	0.000176443	0.0895701
ENSMUSG00000045288	Ush1g	7.48893	-6.31297	1.68597	-3.74442	0.000180813	0.0895701
ENSMUSG00000045763	Basp1	318.951	-0.873983	0.233038	-3.75038	0.000176565	0.0895701
ENSMUSG00000032518	Rpsa	119.303	-1.59581	0.430192	-3.70953	0.000207646	0.0913085
ENSMUSG00000038855	Itpkb	17.8868	-4.74611	1.27666	-3.7176	0.000201128	0.0913085
ENSMUSG00000052131	Akr1b7	16.9457	-3.5174	0.947585	-3.71196	0.000205658	0.0913085
ENSMUSG00000095115	Itpripl2	7.65718	-6.34516	1.70842	-3.71405	0.000203971	0.0913085
ENSMUSG00000023004	Tuba1b	76.1289	-1.34514	0.365398	-3.6813	0.000232048	0.0996094
ENSMUSG00000001525	Tubb5	770.481	-0.899919	0.245269	-3.66911	0.000243396	0.102051
ENSMUSG00000015401	Cltrn	227.957	0.851307	0.235372	3.61686	0.000298194	0.122185
ENSMUSG00000020808	Pimreg	13.9381	-3.94055	1.09565	-3.59654	0.000322479	0.127683
ENSMUSG00000037058	Paip2	959.485	-0.804525	0.223859	-3.59389	0.000325775	0.127683
ENSMUSG00000032083	Apoa1	26.1172	-2.80677	0.792754	-3.54053	0.000399324	0.150513
ENSMUSG00000060036	Rpl3	178.568	-1.63929	0.463127	-3.53961	0.000400723	0.150513
ENSMUSG00000030160	Tmem52b	93.398	1.3043	0.370784	3.51768	0.000435329	0.150975
ENSMUSG00000037031	Tspan15	18.3918	-5.61427	1.59605	-3.51761	0.00043545	0.150975
ENSMUSG00000081859	Or52b6-ps1	417.898	0.866307	0.245547	3.52807	0.000418602	0.150975
ENSMUSG00000086008	Gm8817	31.3153	2.58251	0.733189	3.5223	0.000427823	0.150975
ENSMUSG00000024646	Cyb5a	279.904	-0.972809	0.279184	-3.48448	0.000493102	0.167738
ENSMUSG00000030824	Nucb1	689.777	-1.05455	0.306164	-3.44441	0.000572314	0.181022
ENSMUSG00000036782	Klhl13	5107.37	0.48726	0.141411	3.44569	0.000569606	0.181022
ENSMUSG00000041881	Ndufa7	101.95	-1.8974	0.549675	-3.45187	0.000556721	0.181022
ENSMUSG00000049892	Rasd1	35.22	-2.60732	0.756006	-3.44881	0.000563062	0.181022
ENSMUSG00000003949	Hlf	11.1892	-4.90239	1.4282	-3.43256	0.000597902	0.185855
ENSMUSG00000033276	Stk36	1607.44	-0.865404	0.253279	-3.4168	0.000633616	0.193618
ENSMUSG00000020048	Hsp90b1	2899.66	-0.782871	0.23135	-3.38392	0.000714576	0.214718
ENSMUSG00000028128	F3	36.9403	-3.2664	0.968314	-3.37329	0.00074276	0.219528
ENSMUSG00000034648	Lrrn1	18.7021	-5.72821	1.70696	-3.35579	0.000791388	0.222948
ENSMUSG00000040618	Pck2	40.9891	-2.80239	0.833322	-3.36291	0.000771256	0.222948
ENSMUSG00000070644	Etnk2	43.2272	-2.16486	0.645116	-3.35578	0.000791429	0.222948
ENSMUSG00000003970	Rpl8	279.465	-1.05627	0.318431	-3.3171	0.000909557	0.244175
ENSMUSG00000012848	Rps5	251.197	-1.25328	0.377867	-3.31672	0.000910815	0.244175
ENSMUSG00000032586	Traip	3218.04	0.423355	0.127377	3.32365	0.000888467	0.244175
ENSMUSG00000038175	Mylip	72.1487	-1.50635	0.454592	-3.31362	0.000920955	0.244175
ENSMUSG00000115965	Gm30564	218.609	1.14848	0.3476	3.30404	0.000953026	0.249016
ENSMUSG00000030303	Far2	272.276	1.03648	0.315636	3.28379	0.00102422	0.260512
ENSMUSG00000068874	Selenbp1	12.9707	-3.49478	1.0644	-3.28332	0.00102592	0.260512
ENSMUSG00000029621	Arpc1a	143.13	-1.40491	0.428735	-3.27687	0.00104966	0.262837
ENSMUSG00000030091	Nup210	183.769	-0.774079	0.237115	-3.26457	0.00109631	0.268201
ENSMUSG00000042272	Sestd1	6570.09	0.477233	0.146458	3.2585	0.00112004	0.268201
ENSMUSG00000043336	Filip1l	15.1699	-3.1098	0.953392	-3.26183	0.00110697	0.268201
ENSMUSG00000056069	Otulinl	11.315	-3.36044	1.03213	-3.25584	0.00113058	0.268201
ENSMUSG00000004451	Ralb	59.6595	-2.29991	0.712641	-3.22731	0.0012496	0.276932
ENSMUSG00000006360	Crip1	49.5917	-1.93735	0.601369	-3.22157	0.00127491	0.276932
ENSMUSG00000007379	Dennd2c	9.30059	-5.63569	1.74781	-3.22442	0.00126227	0.276932
ENSMUSG00000029614	Rpl6	110.257	-1.56352	0.485115	-3.22298	0.00126863	0.276932
ENSMUSG00000029822	Osbpl3	100.212	-1.33009	0.411601	-3.2315	0.00123143	0.276932
ENSMUSG00000047945	Marcksl1	157.662	-1.69021	0.524024	-3.22545	0.00125776	0.276932
ENSMUSG00000063838	Cdc42ep5	67.5841	-2.34705	0.728472	-3.22187	0.00127355	0.276932
ENSMUSG00000063457	Rps15	87.5914	-1.36955	0.426458	-3.21146	0.0013206	0.280108
ENSMUSG00000068762	Gstm6	28.179	-2.82112	0.878198	-3.21239	0.00131634	0.280108
ENSMUSG00000027366	Sppl2a	59.9902	-1.66107	0.518451	-3.20392	0.00135571	0.284146
ENSMUSG00000030744	Rps3	365.851	-1.33357	0.416657	-3.20065	0.00137116	0.284146
ENSMUSG00000033585	Ndn	15.2589	-2.87664	0.900178	-3.19563	0.00139525	0.285851
ENSMUSG00000006333	Rps9	215.305	-1.49219	0.47026	-3.17311	0.00150814	0.303882
ENSMUSG00000029484	Anxa3	32.2516	-2.81274	0.886903	-3.17142	0.00151697	0.303882
ENSMUSG00000049401	Ogfr	72.5074	-2.11004	0.666199	-3.16729	0.00153869	0.304846
ENSMUSG00000057895	Zfp105	11.335	-4.27724	1.35669	-3.15269	0.00161774	0.317024
ENSMUSG00000020792	Exoc7	79.8939	-1.40951	0.449575	-3.1352	0.00171739	0.319736
ENSMUSG00000021185	Dglucy	5.41055	-5.84815	1.86561	-3.13471	0.00172025	0.319736
ENSMUSG00000026238	Ptma	595.457	-0.6021	0.191854	-3.13832	0.0016992	0.319736
ENSMUSG00000028234	Rps20	79.2266	-1.32154	0.420556	-3.14237	0.00167586	0.319736
ENSMUSG00000048337	Npy4r	10.7737	-5.85065	1.8643	-3.13826	0.00169954	0.319736
ENSMUSG00000026773	Pfkfb3	262.068	-0.665214	0.212878	-3.12486	0.0017789	0.326937
ENSMUSG00000059070	Rpl18	109.137	-1.49041	0.477363	-3.12217	0.00179526	0.326937
ENSMUSG00000040363	Bcor	253.309	-0.760323	0.244018	-3.11585	0.00183415	0.330678
ENSMUSG00000015943	Bola1	25.4119	-1.87349	0.60203	-3.11195	0.00185854	0.331758
ENSMUSG00000022890	Atp5j	231.253	-1.48151	0.477454	-3.10295	0.00191604	0.33867
ENSMUSG00000002058	Unc119	54.2717	-1.63594	0.530042	-3.08645	0.00202565	0.341896
ENSMUSG00000028399	Ptprd	520.812	0.614913	0.198918	3.09128	0.00199294	0.341896
ENSMUSG00000033788	Dysf	31.5015	-1.6815	0.54489	-3.08594	0.00202911	0.341896
ENSMUSG00000062115	Rai1	99.6315	-1.33083	0.429692	-3.09717	0.00195379	0.341896
ENSMUSG00000081723	Gm15931	42.0575	2.55072	0.826116	3.0876	0.00201778	0.341896
ENSMUSG00000027575	Arfgap1	173.782	-1.17667	0.382265	-3.07816	0.00208285	0.347701
ENSMUSG00000025400	Tac2	597.401	0.53488	0.173963	3.07467	0.00210734	0.348562
ENSMUSG00000032915	Adgre4	613.172	0.491769	0.160171	3.07028	0.00213857	0.350511
ENSMUSG00000019850	Tnfaip3	10.9776	-4.30015	1.40216	-3.0668	0.00216361	0.350867
ENSMUSG00000031848	Lsm4	178.255	-0.842624	0.274955	-3.06459	0.00217966	0.350867
ENSMUSG00000020022	Ndufa12	90.5871	-1.24561	0.410649	-3.03326	0.00241925	0.362402
ENSMUSG00000020580	Rock2	550.015	-0.55853	0.184772	-3.0228	0.00250444	0.362402
ENSMUSG00000020695	Mrc2	7.14413	-6.24789	2.06523	-3.02528	0.00248403	0.362402
ENSMUSG00000021136	Smoc1	21.9652	-3.55629	1.17268	-3.03262	0.00242441	0.362402
ENSMUSG00000024012	Mtch1	378.772	-0.950922	0.312921	-3.03886	0.00237478	0.362402
ENSMUSG00000025742	Prps2	40.2301	-1.82114	0.59975	-3.03649	0.00239348	0.362402
ENSMUSG00000028970	Abcb1b	5150.94	-0.666855	0.220538	-3.02377	0.00249648	0.362402
ENSMUSG00000029178	Klf3	75.4208	-2.25781	0.747766	-3.0194	0.00253274	0.362402
ENSMUSG00000031320	Rps4x	104.503	-1.29769	0.427618	-3.03469	0.0024078	0.362402
ENSMUSG00000036466	Megf11	22.7982	2.18145	0.721455	3.02369	0.00249716	0.362402
ENSMUSG00000037138	Aff3	222.496	-0.741408	0.245404	-3.02118	0.00251794	0.362402
ENSMUSG00000037709	Fam13a	80.5861	-1.8202	0.598908	-3.0392	0.00237205	0.362402
ENSMUSG00000044986	Tst	21.8216	-2.84203	0.932906	-3.04643	0.00231579	0.362402
ENSMUSG00000061787	Rps17	74.8906	-1.42569	0.469255	-3.0382	0.00237999	0.362402
ENSMUSG00000050397	Foxl2	24.3125	-2.69996	0.895123	-3.01631	0.00255876	0.363243
ENSMUSG00000025027	Xpnpep1	203.815	-1.2863	0.427979	-3.00553	0.0026512	0.372125
ENSMUSG00000104622	Gm42541	11.1064	-3.3128	1.10272	-3.00422	0.0026626	0.372125
ENSMUSG00000005881	Ergic3	331.41	-0.796796	0.267894	-2.9743	0.00293658	0.378494
ENSMUSG00000021127	Zfp36l1	76.3274	-1.56716	0.530949	-2.95162	0.00316107	0.378494
ENSMUSG00000022025	Cnmd	70.8938	-2.03179	0.687285	-2.95625	0.00311405	0.378494
ENSMUSG00000023089	Ndufa5	120.826	-0.946227	0.316868	-2.98618	0.00282482	0.378494
ENSMUSG00000024781	Lipa	34.1551	-2.81725	0.951855	-2.95975	0.00307888	0.378494
ENSMUSG00000025190	Got1	1103.24	0.500062	0.1692	2.95545	0.00312213	0.378494
ENSMUSG00000027905	Ddx20	75.0075	-1.08656	0.36803	-2.95237	0.00315347	0.378494
ENSMUSG00000030541	Idh2	80.3029	-1.81975	0.608236	-2.99185	0.0027729	0.378494
ENSMUSG00000030603	Psmc4	473.478	-0.598346	0.201363	-2.97148	0.00296371	0.378494
ENSMUSG00000036995	Asap3	6.36406	-5.07423	1.70991	-2.96754	0.00300195	0.378494
ENSMUSG00000038059	Smim3	75.9573	-1.78034	0.599097	-2.9717	0.00296152	0.378494
ENSMUSG00000039269	2300002M23Rik	1435.8	0.548225	0.184217	2.97598	0.00292059	0.378494
ENSMUSG00000040952	Rps19	179.739	-1.50442	0.504875	-2.97978	0.00288453	0.378494
ENSMUSG00000041801	Phlda3	14.2955	-3.55513	1.18834	-2.99167	0.00277455	0.378494
ENSMUSG00000042750	Bex2	12.8612	-3.74434	1.26269	-2.96536	0.00302331	0.378494
ENSMUSG00000046133	C130073F10Rik	1262.2	0.512031	0.173279	2.95496	0.00312711	0.378494
ENSMUSG00000051727	Kctd14	133.877	-5.32339	1.80247	-2.95339	0.00314306	0.378494
ENSMUSG00000054850	Smim10l2a	5.03568	-5.7381	1.91726	-2.99286	0.00276379	0.378494
ENSMUSG00000055022	Cntn1	1109.6	0.525039	0.176378	2.97679	0.00291287	0.378494
ENSMUSG00000087365	C430049B03Rik	23.3299	-2.68054	0.909056	-2.94871	0.00319103	0.378494
ENSMUSG00000090862	Rps13	117.974	-1.06908	0.35789	-2.98717	0.00281573	0.378494
ENSMUSG00000095180	Rhox5	11.017	-5.88779	1.99593	-2.9499	0.00317877	0.378494
ENSMUSG00000105422	Gm6089	9.53862	-5.6754	1.91655	-2.96126	0.00306385	0.378494
ENSMUSG00000029061	Mmp23	51.3693	-2.44983	0.833128	-2.94052	0.00327667	0.381129
ENSMUSG00000042229	Rabif	1422.13	0.439117	0.149211	2.94293	0.0032512	0.381129
ENSMUSG00000046295	Ankle1	4.87852	-5.70214	1.93867	-2.94127	0.00326869	0.381129
ENSMUSG00000020644	Id2	103.079	-2.13223	0.729133	-2.92433	0.00345194	0.384167
ENSMUSG00000031264	Btk	1817.26	0.422877	0.14451	2.92627	0.0034305	0.384167
ENSMUSG00000032274	Cyp19a1	2349.92	0.34081	0.116305	2.93032	0.00338614	0.384167
ENSMUSG00000037161	Mgarp	142.467	-1.84045	0.629159	-2.92526	0.00344167	0.384167
ENSMUSG00000043716	Rpl7	145.451	-1.44015	0.491735	-2.92872	0.00340356	0.384167
ENSMUSG00000061032	Rrp1	364.005	-1.01764	0.347979	-2.92442	0.00345096	0.384167
ENSMUSG00000063108	Zfp26	35.3672	-2.12821	0.725883	-2.9319	0.00336898	0.384167
ENSMUSG00000045128	Rpl18a	310.4	-0.92646	0.31717	-2.92102	0.00348886	0.385893
ENSMUSG00000020267	Hint1	190.012	-1.17414	0.402304	-2.91853	0.00351684	0.386617
ENSMUSG00000077450	Rab11b	87.5515	-1.2026	0.41241	-2.91603	0.00354511	0.387363
ENSMUSG00000006024	Napa	332.011	-0.914899	0.314911	-2.90526	0.00366945	0.389844
ENSMUSG00000032612	Usp4	431.603	-0.531612	0.18359	-2.89565	0.0037837	0.389844
ENSMUSG00000036295	Lrrn3	4.21958	5.57871	1.92391	2.89967	0.00373561	0.389844
ENSMUSG00000037805	Rpl10a	38.101	-1.87927	0.648883	-2.89617	0.00377753	0.389844
ENSMUSG00000041343	Ankrd42	333.767	0.573382	0.197106	2.909	0.00362586	0.389844
ENSMUSG00000041445	Mmrn2	18.896	4.01957	1.38815	2.89562	0.00378406	0.389844
ENSMUSG00000046470	Sox18	5.25895	-5.80293	2.00382	-2.89593	0.00378037	0.389844
ENSMUSG00000048398	Gm5065	2752.86	0.471799	0.162604	2.90152	0.00371358	0.389844
ENSMUSG00000072235	Tuba1a	80.973	-2.23876	0.77278	-2.89703	0.00376718	0.389844
ENSMUSG00000111080	Gm20300	4.88107	-5.70267	1.96806	-2.89762	0.0037601	0.389844
ENSMUSG00000020798	Spns3	4.64141	-5.62949	1.94603	-2.8928	0.0038182	0.391127
ENSMUSG00000007039	Ddah2	43.2823	-2.2667	0.785613	-2.88527	0.00391081	0.393861
ENSMUSG00000021094	Dhrs7	50.3933	-2.18459	0.756469	-2.88788	0.00387849	0.393861
ENSMUSG00000031431	Tsc22d3	68.1895	-1.83796	0.637461	-2.88325	0.00393595	0.393861
ENSMUSG00000032860	P2ry2	4.21216	5.57632	1.93339	2.88422	0.0039239	0.393861
ENSMUSG00000047215	Rpl9	113.618	-1.67497	0.581225	-2.8818	0.00395412	0.393861
ENSMUSG00000000693	Loxl3	18.7524	-3.34754	1.16381	-2.87636	0.00402286	0.398506
ENSMUSG00000083403	Gm13041	517.779	0.564594	0.196857	2.86804	0.00413026	0.406909
ENSMUSG00000040414	Slc25a28	49.3503	-1.54201	0.538596	-2.86301	0.00419633	0.408278
ENSMUSG00000040901	Kcnk18	1794.39	-0.511486	0.178736	-2.86168	0.004214	0.408278
ENSMUSG00000049775	Tmsb4x	230.288	-1.47254	0.514536	-2.86188	0.00421139	0.408278
ENSMUSG00000083749	Gm13100	616.664	0.816975	0.285643	2.86013	0.00423473	0.408278
ENSMUSG00000019139	Isyna1	244.519	-1.09015	0.381706	-2.85599	0.00429032	0.410425
ENSMUSG00000025964	Adam23	58.4091	-1.83488	0.64267	-2.85508	0.00430253	0.410425
ENSMUSG00000030357	Fkbp4	281.534	-0.978083	0.343275	-2.84927	0.00438198	0.411472
ENSMUSG00000034290	Nek9	38.7262	-2.39634	0.84053	-2.85099	0.0043584	0.411472
ENSMUSG00000035930	Chst4	4.20391	-5.48016	1.92267	-2.85029	0.00436793	0.411472
ENSMUSG00000024614	Tmx3	572.643	-0.567122	0.199341	-2.84499	0.00444123	0.414875
ENSMUSG00000026979	Psd4	8.71959	-5.53821	1.95412	-2.83411	0.00459529	0.418427
ENSMUSG00000029314	Gpat3	466.529	-0.626096	0.220644	-2.83759	0.00454561	0.418427
ENSMUSG00000030782	Tgfb1i1	95.4209	-1.8538	0.653023	-2.83881	0.00452827	0.418427
ENSMUSG00000055485	Soga1	25.8412	-2.58262	0.910827	-2.83547	0.00457585	0.418427
ENSMUSG00000056076	Eif3b	509.842	-0.619964	0.218742	-2.83422	0.00459373	0.418427
ENSMUSG00000037152	Ndufc1	70.5176	-1.53279	0.542285	-2.82654	0.00470546	0.42458
ENSMUSG00000047799	Oog4	6331.19	0.460855	0.163064	2.82623	0.00470996	0.42458
ENSMUSG00000029661	Col1a2	10.0383	-4.91029	1.73914	-2.8234	0.00475177	0.426217
ENSMUSG00000022475	Hdac7	4.26261	-5.50555	1.95281	-2.81929	0.00481302	0.429574
ENSMUSG00000025764	Jade1	61.366	-2.15544	0.764965	-2.81769	0.00483699	0.429587
ENSMUSG00000058643	Speer4f1	4.34037	5.62438	1.99818	2.81475	0.00488156	0.43142
ENSMUSG00000005779	Psmb4	247.208	-1.00367	0.357338	-2.80874	0.00497356	0.433181
ENSMUSG00000031671	Setd6	1250.27	0.383121	0.136349	2.80986	0.00495635	0.433181
ENSMUSG00000097207	6030443J06Rik	248.541	0.678185	0.241206	2.81164	0.00492893	0.433181
ENSMUSG00000020092	Pald1	17.9824	-2.79295	0.997799	-2.79911	0.0051244	0.437857
ENSMUSG00000031198	Fundc2	24.3866	-2.08889	0.745733	-2.80113	0.00509248	0.437857
ENSMUSG00000068391	Chrac1	38.0974	-1.6634	0.594254	-2.79914	0.00512387	0.437857
ENSMUSG00000068452	Duox2	50.2268	1.35596	0.484123	2.80085	0.00509685	0.437857
ENSMUSG00000004044	Cavin1	78.9105	-1.56863	0.562079	-2.79077	0.00525836	0.43907
ENSMUSG00000021948	Prkcd	249.265	-1.23811	0.444967	-2.78248	0.00539458	0.43907
ENSMUSG00000022978	Mis18a	1575.45	-0.819046	0.293979	-2.78607	0.00533518	0.43907
ENSMUSG00000023104	Rfc2	62.5386	-1.44974	0.521012	-2.78254	0.00539355	0.43907
ENSMUSG00000037946	Fgd3	11.2234	-3.52284	1.263	-2.78927	0.00528262	0.43907
ENSMUSG00000038515	Grtp1	16.3603	-2.25549	0.809348	-2.7868	0.00532309	0.43907
ENSMUSG00000038777	Sema6c	19.1708	-3.25637	1.16593	-2.79295	0.00522302	0.43907
ENSMUSG00000050410	Tcf19	7.894	-4.3575	1.55933	-2.79447	0.00519841	0.43907
ENSMUSG00000059534	Uqcr10	207.583	-1.16869	0.419356	-2.78688	0.00532186	0.43907
ENSMUSG00000060402	Chst8	23.8491	-3.06806	1.1035	-2.7803	0.00543084	0.43907
ENSMUSG00000097072	Foxl2os	17.3079	-3.02116	1.08103	-2.79469	0.00519495	0.43907
ENSMUSG00000117294	Gm49839	11.435	-5.07341	1.82432	-2.78099	0.00541941	0.43907
ENSMUSG00000058135	Gstm1	137.853	-2.87287	1.03486	-2.77609	0.00550176	0.442818
ENSMUSG00000003038	Hmgn2	286.487	-0.97907	0.353095	-2.77283	0.00555716	0.443256
ENSMUSG00000003072	Atp5d	345.249	-0.965502	0.348455	-2.77081	0.00559167	0.443256
ENSMUSG00000024782	Ak3	135.933	-1.66298	0.600354	-2.77	0.00560555	0.443256
ENSMUSG00000026358	Rgs1	6.30312	-6.06554	2.18716	-2.77324	0.00555004	0.443256
ENSMUSG00000026175	Vil1	1999.99	-0.457328	0.165273	-2.7671	0.00565565	0.445266
ENSMUSG00000025289	Prdx4	97.663	-2.0198	0.730905	-2.76342	0.00571995	0.446429
ENSMUSG00000037499	Nenf	48.2501	-1.84913	0.66905	-2.76381	0.00571301	0.446429
ENSMUSG00000067818	Myl9	12.9853	-3.00276	1.08811	-2.75962	0.00578684	0.449702
ENSMUSG00000000399	Ndufa9	163.236	-1.14199	0.420564	-2.71538	0.00661991	0.450954
ENSMUSG00000010505	Myt1	2524.1	0.355765	0.130644	2.72317	0.00646596	0.450954
ENSMUSG00000014856	Tmem208	53.6141	-1.62864	0.600755	-2.71099	0.00670821	0.450954
ENSMUSG00000017404	Rpl19	126.656	-1.39806	0.513877	-2.72061	0.0065161	0.450954
ENSMUSG00000018770	Atp5g3	359.721	-0.941598	0.34686	-2.71464	0.00663485	0.450954
ENSMUSG00000019997	Ccn2	5.97631	-5.99419	2.2094	-2.71304	0.00666694	0.450954
ENSMUSG00000020027	Socs2	212.757	-1.36224	0.500209	-2.72335	0.00646236	0.450954
ENSMUSG00000020053	Igf1	121.732	-1.75874	0.640477	-2.74598	0.0060331	0.450954
ENSMUSG00000020766	Galk1	111.598	-1.6234	0.600492	-2.70345	0.00686236	0.450954
ENSMUSG00000021193	Pitrm1	290.304	-0.813863	0.295291	-2.75614	0.00584878	0.450954
ENSMUSG00000021196	Pfkp	342.271	-1.11265	0.409315	-2.71833	0.0065612	0.450954
ENSMUSG00000021273	Fdft1	423.852	-0.574757	0.211604	-2.71619	0.00660375	0.450954
ENSMUSG00000022216	Psme1	137.936	-1.71624	0.62844	-2.73095	0.00631514	0.450954
ENSMUSG00000024098	Twsg1	876.152	-0.653383	0.241134	-2.70963	0.00673587	0.450954
ENSMUSG00000025260	Hsd17b10	103.239	-1.66467	0.609249	-2.73233	0.00628883	0.450954
ENSMUSG00000027714	Exosc9	573.564	0.481623	0.175315	2.74718	0.00601102	0.450954
ENSMUSG00000028416	Bag1	274.369	-1.3208	0.484509	-2.72605	0.00640976	0.450954
ENSMUSG00000028597	Gpx7	66.5457	-2.09894	0.771154	-2.72181	0.00649252	0.450954
ENSMUSG00000028763	Hspg2	43.626	-2.14809	0.792557	-2.71033	0.00672173	0.450954
ENSMUSG00000028949	Smarcd3	31.5243	-2.04766	0.745249	-2.74762	0.00600302	0.450954
ENSMUSG00000031820	Babam1	159.475	-0.912288	0.334549	-2.72692	0.00639287	0.450954
ENSMUSG00000032299	Commd4	70.4984	-1.82056	0.662724	-2.74708	0.00601282	0.450954
ENSMUSG00000033055	Ankrd54	50.7713	-1.47809	0.543463	-2.71976	0.00653287	0.450954
ENSMUSG00000033965	Slc16a2	14.8686	-3.53286	1.29843	-2.72087	0.00651101	0.450954
ENSMUSG00000034892	Rps29	168.224	-0.957579	0.350632	-2.73101	0.00631405	0.450954
ENSMUSG00000037440	Vnn1	10.6244	-5.00121	1.81679	-2.75277	0.00590933	0.450954
ENSMUSG00000037892	Pcdh18	4.32455	-5.52766	2.01303	-2.74594	0.0060338	0.450954
ENSMUSG00000038546	Ranbp9	11361.2	0.348371	0.127047	2.74207	0.00610532	0.450954
ENSMUSG00000039323	Igfbp2	21.551	-2.80953	1.0246	-2.74207	0.00610535	0.450954
ENSMUSG00000040354	Mars1	105.254	-1.13249	0.419025	-2.70267	0.0068785	0.450954
ENSMUSG00000041420	Meis3	6.74707	-4.27242	1.55704	-2.74394	0.00607066	0.450954
ENSMUSG00000042699	Dhx9	159.693	-0.691612	0.255654	-2.70527	0.0068249	0.450954
ENSMUSG00000046532	Ar	41.6066	-1.95837	0.71865	-2.72507	0.00642881	0.450954
ENSMUSG00000046598	Bdh1	2728.89	0.405169	0.149624	2.70792	0.00677072	0.450954
ENSMUSG00000049265	Kcnk3	13.7313	-4.1501	1.53286	-2.70742	0.00678082	0.450954
ENSMUSG00000050017	Pitpnb	85.6844	-1.64464	0.604491	-2.7207	0.00651433	0.450954
ENSMUSG00000052914	Cyp2j6	5.28525	-4.79398	1.75154	-2.73702	0.00619994	0.450954
ENSMUSG00000058145	Adamts17	467.636	0.461659	0.16952	2.72334	0.00646264	0.450954
ENSMUSG00000061603	Akap6	345.751	0.864716	0.319694	2.70483	0.00683403	0.450954
ENSMUSG00000071644	Eef1g	78.2652	-1.57909	0.576374	-2.73969	0.00614978	0.450954
ENSMUSG00000090733	Rps27	79.7938	-1.75934	0.648006	-2.71501	0.00662743	0.450954
ENSMUSG00000093904	Tomm20	53.4906	-1.23402	0.45121	-2.73492	0.00623957	0.450954
ENSMUSG00000094483	Purb	96.4773	-1.2388	0.452974	-2.73482	0.00624136	0.450954
ENSMUSG00000033938	Ndufb7	72.4817	-1.3013	0.48318	-2.6932	0.00707699	0.462287
ENSMUSG00000020534	Shmt1	192.515	0.715533	0.265858	2.69141	0.00711513	0.4631
ENSMUSG00000024940	Ltbp3	193.659	-0.988433	0.367816	-2.6873	0.00720319	0.467145
ENSMUSG00000017176	Nt5c3b	40.0369	-1.888	0.703146	-2.68507	0.00725136	0.468459
ENSMUSG00000029029	Wrap73	76.9217	-1.0155	0.378357	-2.68397	0.00727543	0.468459
ENSMUSG00000074832	Zfp998	28.5795	-1.79538	0.669466	-2.6818	0.00732262	0.46982
ENSMUSG00000032038	St3gal4	169.564	-1.31692	0.492478	-2.67407	0.00749367	0.47909
ENSMUSG00000030203	Dusp16	317.932	0.574376	0.214989	2.67166	0.0075478	0.480846
ENSMUSG00000041117	Ccdc8	41.9162	-2.22118	0.831846	-2.67018	0.00758097	0.481258
ENSMUSG00000020712	Tcam1	136.68	0.827239	0.310318	2.66578	0.00768102	0.4837
ENSMUSG00000027962	Vcam1	75.4773	1.13697	0.426588	2.66527	0.00769275	0.4837
ENSMUSG00000031818	Cox4i1	393.053	-1.06843	0.401271	-2.66262	0.00775359	0.4837
ENSMUSG00000032578	Cish	7.34077	-5.284	1.98279	-2.66493	0.00770044	0.4837
ENSMUSG00000058600	Rpl30	49.6504	-1.38851	0.521401	-2.66305	0.00774363	0.4837
ENSMUSG00000018167	Stard3	82.6102	-1.24558	0.468531	-2.65847	0.00784955	0.487999
ENSMUSG00000017765	Slc12a4	65.6819	-2.06216	0.776253	-2.65655	0.00789441	0.489101
ENSMUSG00000003809	Gcdh	50.3249	-1.29079	0.487497	-2.64779	0.00810198	0.489757
ENSMUSG00000006705	Pknox1	77.4247	-1.2913	0.487888	-2.64671	0.00812785	0.489757
ENSMUSG00000009545	Kcnq1	3603.67	0.361238	0.136532	2.64581	0.00814949	0.489757
ENSMUSG00000021606	Ndufs6	83.8273	-1.07151	0.40492	-2.64623	0.00813954	0.489757
ENSMUSG00000021957	Tkt	277.358	-1.12816	0.425604	-2.65073	0.00803183	0.489757
ENSMUSG00000023034	Nr4a1	120.438	-3.24335	1.22434	-2.64905	0.00807177	0.489757
ENSMUSG00000030284	Creld1	91.6237	-1.60473	0.6055	-2.65026	0.008043	0.489757
ENSMUSG00000060534	Dcc	101.589	0.976175	0.367896	2.6534	0.00796848	0.489757
ENSMUSG00000060802	B2m	366.849	-0.867932	0.327425	-2.65078	0.0080306	0.489757
ENSMUSG00000000627	Sema4f	5.90671	-4.96641	1.88358	-2.63669	0.00837201	0.490301
ENSMUSG00000003847	Nfat5	101.071	-1.55352	0.587715	-2.64333	0.00820956	0.490301
ENSMUSG00000003955	Fam162a	167.492	-1.24398	0.471828	-2.63651	0.0083763	0.490301
ENSMUSG00000004951	Hspb1	119.598	-0.909404	0.345155	-2.63477	0.00841944	0.490301
ENSMUSG00000020170	Frs2	507.476	-0.453365	0.1716	-2.64199	0.00824214	0.490301
ENSMUSG00000022201	Zfr	12914.9	-0.301252	0.114355	-2.63435	0.00842974	0.490301
ENSMUSG00000028932	Psmc2	324.494	-0.673816	0.25551	-2.63714	0.00836074	0.490301
ENSMUSG00000033594	Spata2l	14.9381	-3.55945	1.34874	-2.6391	0.0083126	0.490301
ENSMUSG00000036438	Calm2	1159.15	-0.625327	0.237362	-2.63449	0.00842648	0.490301
ENSMUSG00000043535	Setx	1432.5	-0.385052	0.146167	-2.63432	0.00843048	0.490301
ENSMUSG00000020361	Hspa4	486.244	-0.610879	0.231995	-2.63316	0.00845943	0.490402
ENSMUSG00000002625	Akap8l	268.74	-0.702786	0.26734	-2.62881	0.00856845	0.492837
ENSMUSG00000015023	Ddx19a	2819.81	0.441484	0.168204	2.6247	0.00867252	0.492837
ENSMUSG00000032688	Malt1	10.1452	-3.05904	1.16559	-2.62446	0.00867866	0.492837
ENSMUSG00000036622	Atp13a2	163.844	-0.849975	0.323669	-2.62606	0.00863794	0.492837
ENSMUSG00000041841	Rpl37	109.435	-1.20752	0.460198	-2.62391	0.00869278	0.492837
ENSMUSG00000048647	Exd1	417.069	0.606106	0.230806	2.62604	0.00863854	0.492837
ENSMUSG00000057863	Rpl36	96.2734	-1.39274	0.530564	-2.62502	0.00866429	0.492837
ENSMUSG00000031479	Vps36	261.022	-0.659047	0.251394	-2.62158	0.00875242	0.494663
ENSMUSG00000003814	Calr	1889	-0.68753	0.26259	-2.61826	0.00883787	0.495878
ENSMUSG00000035898	Uba6	112.923	-0.857069	0.327288	-2.6187	0.0088266	0.495878
ENSMUSG00000071661	Zbtb3	6.84988	-5.18257	1.97993	-2.61755	0.00885645	0.495878
ENSMUSG00000049807	Arhgap23	39.9074	-1.96388	0.750665	-2.61619	0.00889169	0.496311
ENSMUSG00000033590	Myo5c	8.71361	-3.20066	1.22578	-2.61113	0.00902442	0.500619
ENSMUSG00000038768	9130409I23Rik	1887.28	0.353729	0.135416	2.61216	0.00899711	0.500619
ENSMUSG00000006442	Srm	176.067	-0.742313	0.284872	-2.60578	0.00916662	0.506948
ENSMUSG00000045667	Smtnl2	20.3599	-1.8571	0.713356	-2.60332	0.00923245	0.509027
ENSMUSG00000120992	D17H6S56E-5	32.8876	-7.4787	2.87491	-2.60137	0.00928522	0.510376
ENSMUSG00000033880	Lgals3bp	21.2843	-2.99243	1.15109	-2.59966	0.00933162	0.511367
ENSMUSG00000025264	Tsr2	16.7058	-2.37095	0.912532	-2.59821	0.00937117	0.511978
ENSMUSG00000026872	Zeb2	100.971	-1.47801	0.56957	-2.59495	0.00946035	0.513356
ENSMUSG00000027870	Hao2	59.7317	-2.37622	0.916348	-2.59314	0.00951029	0.513356
ENSMUSG00000029552	Tes	582.255	-0.974544	0.375666	-2.59417	0.00948189	0.513356
ENSMUSG00000047407	Tgif1	306.092	-1.20917	0.465906	-2.5953	0.00945079	0.513356
ENSMUSG00000003269	Cyth2	166.736	-0.872401	0.336843	-2.58993	0.00959954	0.513561
ENSMUSG00000025362	Rps26	102.074	-1.20205	0.4641	-2.59007	0.0095957	0.513561
ENSMUSG00000038417	Fig4	129.737	-0.952496	0.367554	-2.59145	0.00955733	0.513561
ENSMUSG00000022956	Atp5o	138.379	-1.1312	0.437454	-2.58587	0.00971326	0.517487
ENSMUSG00000024181	Mrpl28	178.799	-0.758976	0.293577	-2.58527	0.00973032	0.517487
ENSMUSG00000023367	Tmem176a	21.6651	-2.76367	1.06947	-2.58414	0.00976225	0.517657
ENSMUSG00000045767	B230219D22Rik	247.32	-0.559976	0.216917	-2.58152	0.00983668	0.518554
ENSMUSG00000073838	Tufm	53.6237	-1.40966	0.545894	-2.5823	0.00981431	0.518554
ENSMUSG00000029060	Mib2	83.9164	-1.47738	0.573213	-2.57736	0.00995579	0.523303
ENSMUSG00000027282	Mtch2	114.252	-1.35605	0.526563	-2.57528	0.0100159	0.524932
ENSMUSG00000038690	Atp5j2	180.636	-0.97315	0.378807	-2.56899	0.0101996	0.529221
ENSMUSG00000040562	Gstm2	141.645	-3.17178	1.23368	-2.571	0.0101407	0.529221
ENSMUSG00000074607	Tox2	239.325	-1.01765	0.39621	-2.56846	0.0102152	0.529221
ENSMUSG00000091002	Tcerg1l	571.399	0.504261	0.196185	2.57034	0.0101599	0.529221
ENSMUSG00000056004	Elapor2	5154.5	0.478566	0.186414	2.56722	0.0102517	0.529591
ENSMUSG00000030327	Necap1	62.5095	-1.75891	0.68594	-2.56424	0.0103403	0.529617
ENSMUSG00000047557	Lxn	30.3877	-1.79505	0.699741	-2.56531	0.0103085	0.529617
ENSMUSG00000050846	Zfp623	24.8565	-1.70117	0.663194	-2.56512	0.0103141	0.529617
ENSMUSG00000027642	Rpn2	702.254	-0.89735	0.350464	-2.56046	0.0104533	0.529661
ENSMUSG00000028599	Tnfrsf1b	40.9843	-2.8089	1.09681	-2.56097	0.0104379	0.529661
ENSMUSG00000037960	Card19	138.581	-1.38989	0.542816	-2.56052	0.0104516	0.529661
ENSMUSG00000086007	1700057H21Rik	88.3079	-1.30203	0.508548	-2.56028	0.0104587	0.529661
ENSMUSG00000057522	Spop	1357.16	-0.412059	0.16108	-2.55811	0.0105243	0.531492
ENSMUSG00000026627	Pacc1	66.6605	-1.6398	0.641758	-2.55517	0.0106134	0.534497
ENSMUSG00000031068	Glrx3	66.7535	-1.48921	0.583088	-2.55401	0.010649	0.534792
ENSMUSG00000004931	Apba3	72.3187	-1.46971	0.576002	-2.55158	0.0107237	0.537048
ENSMUSG00000021495	Fam193b	56.5969	-1.3669	0.537029	-2.54531	0.0109182	0.539583
ENSMUSG00000028081	Rps3a1	200.333	-0.870138	0.341885	-2.54512	0.0109239	0.539583
ENSMUSG00000028469	Npr2	53.7375	-1.98874	0.78101	-2.54637	0.010885	0.539583
ENSMUSG00000039533	Mmd2	5.65808	-5.90868	2.32077	-2.546	0.0108965	0.539583
ENSMUSG00000040659	Efhd2	39.3703	-2.51506	0.986996	-2.5482	0.010828	0.539583
ENSMUSG00000051579	Tceal8	1635.28	0.496443	0.195251	2.5426	0.0110032	0.542013
ENSMUSG00000068220	Lgals1	267.845	-1.2476	0.491034	-2.54076	0.0110611	0.543381
ENSMUSG00000002820	Atg4d	27.9285	-1.94554	0.76732	-2.5355	0.0112287	0.549238
ENSMUSG00000006800	Sulf2	1269	-0.692981	0.274027	-2.52888	0.0114427	0.549238
ENSMUSG00000010453	Kansl3	230.323	-0.763264	0.301354	-2.53278	0.0113162	0.549238
ENSMUSG00000012428	Steap4	1698.43	0.584777	0.231129	2.53009	0.0114033	0.549238
ENSMUSG00000028470	Hint2	51.0502	-1.46278	0.578395	-2.52903	0.0114378	0.549238
ENSMUSG00000037086	Prr32	1074.08	0.459812	0.18167	2.53102	0.011373	0.549238
ENSMUSG00000055866	Per2	72.3147	-1.10419	0.436571	-2.52924	0.0114311	0.549238
ENSMUSG00000074622	Mafb	3.43986	-5.19389	2.04933	-2.53444	0.0112629	0.549238
ENSMUSG00000081683	Fzd10	3.7366	-5.30651	2.09866	-2.52852	0.0114545	0.549238
ENSMUSG00000019791	Hint3	17.5655	-1.94169	0.769	-2.52496	0.0115711	0.551892
ENSMUSG00000071655	Ubxn1	163.274	-1.11285	0.440628	-2.52559	0.0115504	0.551892
ENSMUSG00000022234	Cct5	919.971	-0.548962	0.217998	-2.5182	0.0117957	0.55191
ENSMUSG00000027187	Cat	107.004	-1.171	0.465023	-2.51815	0.0117972	0.55191
ENSMUSG00000034994	Eef2	1526.59	-0.499415	0.198265	-2.51892	0.0117716	0.55191
ENSMUSG00000049134	Nrap	253.98	0.646913	0.256614	2.52096	0.0117036	0.55191
ENSMUSG00000050677	Ccdc96	6.6833	-4.26265	1.69312	-2.51763	0.0118147	0.55191
ENSMUSG00000060938	Rpl26	67.1174	-1.30438	0.517873	-2.51873	0.011778	0.55191
ENSMUSG00000062867	Impdh2	32.8367	-1.68197	0.668091	-2.51758	0.0118164	0.55191
ENSMUSG00000094441	Zfp955a	1153.74	0.355329	0.141042	2.51932	0.0117583	0.55191
ENSMUSG00000059401	Mamld1	127.232	-1.5062	0.599525	-2.51232	0.011994	0.558761
ENSMUSG00000040713	Creg1	191.987	-0.777051	0.309476	-2.51086	0.0120438	0.559632
ENSMUSG00000023832	Acat2	94.1092	-1.11144	0.443241	-2.50754	0.0121576	0.563471
ENSMUSG00000001056	Nhp2	92.2771	-0.995423	0.398488	-2.498	0.0124896	0.564384
ENSMUSG00000009927	Rps25	100.87	-1.14175	0.458227	-2.49167	0.0127144	0.564384
ENSMUSG00000017405	Nek8	49.4722	-1.34047	0.535466	-2.50338	0.0123014	0.564384
ENSMUSG00000020949	Fkbp3	134.97	-0.833653	0.332937	-2.50393	0.0122821	0.564384
ENSMUSG00000022246	Rai14	1608.04	0.384968	0.15419	2.49672	0.0125348	0.564384
ENSMUSG00000024824	Rad9a	29.7613	-1.98779	0.796608	-2.49531	0.0125846	0.564384
ENSMUSG00000027217	Tspan18	16.3212	-2.76836	1.11039	-2.49314	0.012662	0.564384
ENSMUSG00000031170	Slc38a5	71.4322	-2.04891	0.822398	-2.49139	0.0127246	0.564384
ENSMUSG00000031807	Pgls	84.9974	-1.49456	0.598551	-2.49696	0.0125264	0.564384
ENSMUSG00000032265	Tent5a	91.7649	-1.60891	0.643285	-2.50109	0.0123813	0.564384
ENSMUSG00000033628	Pik3c3	260.324	0.581488	0.23289	2.49683	0.0125307	0.564384
ENSMUSG00000049382	Krt8	84.8345	-1.19271	0.476831	-2.50132	0.012373	0.564384
ENSMUSG00000053522	Lgals7	9.66647	-3.0199	1.20581	-2.50445	0.0122642	0.564384
ENSMUSG00000066030	Oog2	3354.37	0.310122	0.124544	2.49006	0.0127721	0.564384
ENSMUSG00000069295	Vmn1r196	4.68096	4.71999	1.89487	2.49094	0.0127407	0.564384
ENSMUSG00000075592	Nynrin	6.21655	-5.04985	2.01937	-2.50071	0.0123944	0.564384
ENSMUSG00000079509	Zfx	53.8122	-1.42624	0.572662	-2.49054	0.0127551	0.564384
ENSMUSG00000090291	Lrrc10b	3.38046	-5.16621	2.07344	-2.49161	0.0127165	0.564384
ENSMUSG00000117192	Gm18649	8.73804	2.81806	1.12912	2.4958	0.0125674	0.564384
ENSMUSG00000020894	Vamp2	55.617	-1.87504	0.753304	-2.4891	0.0128069	0.564535
ENSMUSG00000028458	Tesk1	269.452	-0.716386	0.288091	-2.48666	0.0128947	0.567021
ENSMUSG00000120223	Gm32611	29.202	1.73638	0.69877	2.4849	0.0129587	0.568448
ENSMUSG00000008668	Rps18	119.444	-1.18732	0.47938	-2.47678	0.0132573	0.569757
ENSMUSG00000020076	Ddx50	305.174	-0.499364	0.202338	-2.46796	0.0135884	0.569757
ENSMUSG00000022967	Ifnar1	297.712	-0.75802	0.306227	-2.47535	0.0133104	0.569757
ENSMUSG00000027404	Snrpb	237.075	-1.13075	0.456909	-2.47478	0.0133319	0.569757
ENSMUSG00000029009	Mthfr	95.4894	-1.12161	0.451821	-2.48241	0.0130497	0.569757
ENSMUSG00000030111	A2m	4.63194	-5.62494	2.27025	-2.47768	0.0132241	0.569757
ENSMUSG00000037628	Cdkn3	6.14263	-3.96928	1.60622	-2.47119	0.0134664	0.569757
ENSMUSG00000044378	Slc15a5	1436.03	0.361625	0.146594	2.46685	0.0136308	0.569757
ENSMUSG00000048078	Tenm4	78.9176	-1.39827	0.566408	-2.46866	0.013562	0.569757
ENSMUSG00000054102	Nlrp9a	12206.6	0.332431	0.134178	2.47754	0.013229	0.569757
ENSMUSG00000056130	Ticam2	3.65248	-5.2758	2.13302	-2.47339	0.0133839	0.569757
ENSMUSG00000071266	Zfp946	536.017	0.600458	0.243248	2.4685	0.013568	0.569757
ENSMUSG00000075502	Kbtbd6	1254.8	0.43972	0.177172	2.48189	0.0130688	0.569757
ENSMUSG00000079523	Tmsb10	347.403	-0.957231	0.386298	-2.47796	0.0132137	0.569757
ENSMUSG00000082361	Btc	156.954	-1.43652	0.579854	-2.47739	0.0132348	0.569757
ENSMUSG00000086842	Gm15681	25789.6	0.269242	0.109123	2.46733	0.0136127	0.569757
ENSMUSG00000093674	Rpl41	419.285	-1.02167	0.414207	-2.46658	0.013641	0.569757
ENSMUSG00000098318	Lockd	9.19284	-3.60747	1.45945	-2.47179	0.0134437	0.569757
ENSMUSG00000104779	Gm43559	22.0915	1.64013	0.661473	2.47951	0.0131562	0.569757
ENSMUSG00000106204	Gm21009	42.743	1.33187	0.539143	2.47034	0.0134985	0.569757
ENSMUSG00000110185	Igip	4.81175	-5.67633	2.30157	-2.46629	0.0136522	0.569757
ENSMUSG00000020149	Rab1a	352.732	-0.688788	0.27985	-2.46128	0.0138443	0.572913
ENSMUSG00000022237	Ankrd33b	282.865	0.653266	0.265747	2.45822	0.0139626	0.572913
ENSMUSG00000022346	Myc	52.401	-2.39813	0.975679	-2.4579	0.0139751	0.572913
ENSMUSG00000024099	Ndufv2	293.387	-0.663535	0.269705	-2.46023	0.013885	0.572913
ENSMUSG00000030887	Pdzd9	5.628	-4.03233	1.64056	-2.4579	0.0139753	0.572913
ENSMUSG00000035900	Gramd4	39.1198	-1.78442	0.725847	-2.45839	0.0139561	0.572913
ENSMUSG00000038880	Mrps34	18.2324	-2.19472	0.892987	-2.45773	0.013982	0.572913
ENSMUSG00000116305	Lncppara	4.69723	-4.63173	1.88197	-2.46111	0.0138509	0.572913
ENSMUSG00000050248	Evc2	39.7134	-1.73075	0.705139	-2.45448	0.014109	0.575563
ENSMUSG00000118642	AY036118	621.408	-3.61124	1.47131	-2.45444	0.0141105	0.575563
ENSMUSG00000032744	Heyl	64.232	-1.79846	0.733158	-2.45304	0.0141656	0.576355
ENSMUSG00000060510	Zfp266	55.2846	-1.88232	0.767568	-2.45232	0.0141939	0.576355
ENSMUSG00000006519	Cyba	23.9241	-2.15539	0.881491	-2.44517	0.0144786	0.57743
ENSMUSG00000019432	Ddx39b	204.284	-0.81617	0.334008	-2.44357	0.0145429	0.57743
ENSMUSG00000021583	Erap1	37.6044	-2.3219	0.951257	-2.44087	0.0146518	0.57743
ENSMUSG00000024799	Tm7sf2	45.3986	-1.83736	0.752932	-2.44027	0.0146762	0.57743
ENSMUSG00000031613	Hpgd	23.5724	-1.83615	0.750526	-2.44649	0.0144257	0.57743
ENSMUSG00000031778	Cx3cl1	16.5877	-2.97611	1.21988	-2.43967	0.0147008	0.57743
ENSMUSG00000032527	Pccb	252.076	0.544181	0.222536	2.44536	0.0144709	0.57743
ENSMUSG00000033253	Szt2	18.0636	-2.01137	0.822681	-2.4449	0.0144894	0.57743
ENSMUSG00000033545	Znrf1	60.9955	-1.34088	0.549029	-2.44227	0.0145952	0.57743
ENSMUSG00000033883	Zfp267	9.18265	-3.92264	1.60282	-2.44733	0.0143918	0.57743
ENSMUSG00000034690	Nlrp4c	706.642	0.402231	0.164804	2.44066	0.0146603	0.57743
ENSMUSG00000035189	Ano4	21.1874	-2.17494	0.888544	-2.44776	0.0143748	0.57743
ENSMUSG00000036561	Ppp6r2	449.785	0.447093	0.18303	2.44274	0.0145764	0.57743
ENSMUSG00000049562	Ap5b1	10.2205	-4.35388	1.77788	-2.44891	0.0143289	0.57743
ENSMUSG00000113187	Gm5955	212.355	0.585062	0.239376	2.44412	0.0145208	0.57743
ENSMUSG00000116995	Gm21926	3.35643	-5.15669	2.11638	-2.43655	0.014828	0.581159
ENSMUSG00000022665	Ccdc80	7.59156	-3.23239	1.32997	-2.43043	0.0150811	0.582221
ENSMUSG00000025903	Lypla1	3660.76	0.314711	0.129406	2.43196	0.0150173	0.582221
ENSMUSG00000027935	Rab13	38.2194	-1.41622	0.582454	-2.43147	0.0150378	0.582221
ENSMUSG00000033059	Pygb	267.156	-0.697301	0.286788	-2.43142	0.0150399	0.582221
ENSMUSG00000043833	2900005J15Rik	3.59032	-5.25889	2.16347	-2.43077	0.0150669	0.582221
ENSMUSG00000056296	Synpr	156.619	0.661179	0.271932	2.43142	0.0150399	0.582221
ENSMUSG00000081523	Gm13058	200.271	0.863468	0.355071	2.43182	0.0150232	0.582221
ENSMUSG00000103285	Gm37274	3.78214	-5.32721	2.19431	-2.42774	0.0151931	0.585291
ENSMUSG00000038521	C1s1	4.89148	-5.69935	2.34976	-2.4255	0.0152873	0.587663
ENSMUSG00000001924	Uba1	8555.57	0.393832	0.162464	2.42412	0.0153456	0.588649
ENSMUSG00000020087	Tysnd1	87.1115	-1.09822	0.453284	-2.42281	0.0154009	0.588855
ENSMUSG00000021760	Gpx8	30.9162	-1.78345	0.736217	-2.42245	0.0154163	0.588855
ENSMUSG00000020219	Timm13	111.981	-1.27461	0.526478	-2.42101	0.0154777	0.588974
ENSMUSG00000048012	Zfp473	1156.9	0.365854	0.151127	2.42084	0.0154847	0.588974
ENSMUSG00000000093	Tbx2	4.53153	-4.57827	1.89289	-2.41867	0.0155773	0.59023
ENSMUSG00000028565	Nfia	42.9983	-1.74601	0.721929	-2.41853	0.0155832	0.59023
ENSMUSG00000014294	Ndufa2	196.722	-0.995035	0.411801	-2.4163	0.0156791	0.591761
ENSMUSG00000028266	Lmo4	194.357	-0.845141	0.350068	-2.41422	0.0157689	0.591761
ENSMUSG00000029310	Nudt9	100.948	-1.10878	0.459227	-2.41445	0.015759	0.591761
ENSMUSG00000030678	Maz	81.4402	-1.49741	0.619988	-2.41522	0.0157256	0.591761
ENSMUSG00000075701	Selenos	119.178	-1.58535	0.656791	-2.41379	0.0157877	0.591761
ENSMUSG00000051486	Pcdhb11	9.38678	3.20137	1.32683	2.41278	0.0158312	0.592158
ENSMUSG00000004187	Kifc2	12.0944	-3.64857	1.51589	-2.40688	0.0160893	0.594903
ENSMUSG00000010047	Hyal2	158.58	-0.822403	0.341368	-2.40914	0.0159903	0.594903
ENSMUSG00000029147	Ppm1g	126.591	-0.904501	0.375678	-2.40765	0.0160555	0.594903
ENSMUSG00000041329	Atp1b2	88.1433	-1.73803	0.721706	-2.40823	0.0160303	0.594903
ENSMUSG00000075408	Smim41	3.58986	-5.25233	2.17982	-2.40952	0.0159733	0.594903
ENSMUSG00000111052	Gm20139	4.26213	5.5977	2.32599	2.40658	0.0161026	0.594903
ENSMUSG00000002102	Psmc3	510.664	-0.587783	0.244791	-2.40116	0.016343	0.598884
ENSMUSG00000020460	Rps27a	98.5427	-1.09722	0.457421	-2.39871	0.0164529	0.598884
ENSMUSG00000025410	Dctn2	308.507	-0.843259	0.35173	-2.39746	0.0165092	0.598884
ENSMUSG00000031060	Rbm10	42.33	-1.36904	0.570044	-2.40165	0.0163215	0.598884
ENSMUSG00000032080	Apoa4	58.6353	-1.89095	0.787475	-2.40128	0.0163377	0.598884
ENSMUSG00000042743	Sgtb	28.2934	-1.40472	0.585762	-2.3981	0.0164802	0.598884
ENSMUSG00000051439	Cd14	6.15092	-5.03202	2.09693	-2.3997	0.0164083	0.598884
ENSMUSG00000054423	Cadps	5.47424	3.9865	1.66202	2.39858	0.0164587	0.598884
ENSMUSG00000058444	Map2k5	79.7582	-0.932149	0.38825	-2.4009	0.0163549	0.598884
ENSMUSG00000029401	Rilpl2	28.8869	-1.81411	0.757491	-2.39489	0.0166253	0.601881
ENSMUSG00000005447	Pafah1b3	165.875	-1.0281	0.431011	-2.38532	0.0170644	0.604504
ENSMUSG00000028354	Fmn2	6370.58	0.290899	0.121993	2.38455	0.0171001	0.604504
ENSMUSG00000029263	Pigg	153.674	-0.734576	0.307218	-2.39105	0.0168	0.604504
ENSMUSG00000030738	Eif3c	899.67	-0.404304	0.169128	-2.39053	0.0168243	0.604504
ENSMUSG00000040703	Cyp2s1	27.7543	-1.96414	0.823245	-2.38585	0.0170398	0.604504
ENSMUSG00000043664	Tmem221	3.37099	-5.16268	2.16499	-2.38462	0.017097	0.604504
ENSMUSG00000046688	Tifa	6.71835	-4.08908	1.71478	-2.38461	0.0170974	0.604504
ENSMUSG00000046818	Ddit4l	57.4444	-1.62094	0.679245	-2.38639	0.0170147	0.604504
ENSMUSG00000054428	Atpif1	120.58	-1.13197	0.473199	-2.39217	0.0167492	0.604504
ENSMUSG00000060591	Ifitm2	90.9637	-1.47785	0.618927	-2.38775	0.0169517	0.604504
ENSMUSG00000096883	Shisa8	571.554	-0.646945	0.270665	-2.3902	0.0168391	0.604504
ENSMUSG00000115737	Rpl19-ps3	137.454	0.75325	0.31548	2.38763	0.0169574	0.604504
ENSMUSG00000024505	Dtwd2	717.895	0.430494	0.180677	2.38267	0.0171877	0.606414
ENSMUSG00000000248	Clec2g	3.16593	5.16036	2.17756	2.36979	0.0177984	0.609571
ENSMUSG00000000740	Rpl13	557.62	-0.633626	0.266262	-2.37971	0.0173264	0.609571
ENSMUSG00000001173	Ocrl	2559.7	0.372274	0.157278	2.36699	0.0179335	0.609571
ENSMUSG00000003199	Mpnd	199.35	-0.782846	0.330881	-2.36594	0.0179842	0.609571
ENSMUSG00000008690	Ncaph2	451.632	-0.526348	0.221683	-2.37433	0.0175807	0.609571
ENSMUSG00000017754	Pltp	4.53349	-5.58997	2.36233	-2.3663	0.017967	0.609571
ENSMUSG00000024486	Hbegf	128.802	-0.689943	0.291502	-2.36685	0.0179402	0.609571
ENSMUSG00000024863	Mbl2	2030.72	0.297236	0.125008	2.37775	0.0174187	0.609571
ENSMUSG00000025069	Gsto2	600.337	-0.641331	0.26989	-2.37627	0.0174886	0.609571
ENSMUSG00000028140	Mrpl9	2101.3	0.375079	0.158065	2.37294	0.017647	0.609571
ENSMUSG00000029377	Ereg	18.6721	-3.19227	1.34518	-2.37311	0.0176391	0.609571
ENSMUSG00000034194	R3hcc1	22.991	-1.69531	0.714137	-2.37393	0.0175998	0.609571
ENSMUSG00000040048	Ndufb10	67.6896	-1.28088	0.540858	-2.36824	0.0178729	0.609571
ENSMUSG00000040584	Abcb1a	477.706	0.423065	0.178844	2.36556	0.0180031	0.609571
ENSMUSG00000042625	Safb2	369.639	-0.509556	0.21438	-2.37688	0.0174598	0.609571
ENSMUSG00000047721	Bola2	57.8236	-1.11338	0.470738	-2.36519	0.018021	0.609571
ENSMUSG00000052253	Zfp622	39.5995	-1.74117	0.733379	-2.37417	0.0175883	0.609571
ENSMUSG00000053624	Gykl1	25.7326	1.47642	0.623697	2.3672	0.0179232	0.609571
ENSMUSG00000062198	2700097O09Rik	59.7107	-0.948773	0.400293	-2.37019	0.0177788	0.609571
ENSMUSG00000066258	Trim12a	5.61493	-3.93141	1.65907	-2.36965	0.0178051	0.609571
ENSMUSG00000068227	Il2rb	1200.1	0.367686	0.155329	2.36714	0.0179263	0.609571
ENSMUSG00000070493	Chchd2	232.32	-0.972499	0.410949	-2.36647	0.0179585	0.609571
ENSMUSG00000003200	Sh3gl1	516.046	-0.476129	0.202989	-2.3456	0.0189967	0.610556
ENSMUSG00000005732	Ranbp1	294.96	-0.565326	0.239681	-2.35866	0.018341	0.610556
ENSMUSG00000005803	Sqor	11.6039	-2.54262	1.07945	-2.35547	0.0184991	0.610556
ENSMUSG00000015092	Edf1	118.841	-1.19086	0.509107	-2.33912	0.0193292	0.610556
ENSMUSG00000015488	Cacfd1	871.107	-0.491692	0.21002	-2.34117	0.0192235	0.610556
ENSMUSG00000016458	Wt1	9.27321	-3.47536	1.47293	-2.35949	0.0183001	0.610556
ENSMUSG00000016541	Atxn10	390.681	-0.942598	0.403338	-2.33699	0.0194395	0.610556
ENSMUSG00000020869	Lrrc59	730.949	-0.752248	0.321508	-2.33974	0.0192969	0.610556
ENSMUSG00000022853	Ehhadh	3.77013	-5.32299	2.25743	-2.35799	0.0183744	0.610556
ENSMUSG00000024594	Prrc1	592.793	-0.480022	0.203664	-2.35693	0.0184267	0.610556
ENSMUSG00000024998	Plce1	2389.18	0.376656	0.159597	2.36004	0.0182728	0.610556
ENSMUSG00000025854	Fam20c	29.6806	-2.33141	0.992475	-2.34909	0.0188195	0.610556
ENSMUSG00000026544	Dusp23	1116.7	0.363445	0.154268	2.35594	0.0184761	0.610556
ENSMUSG00000026827	Gpd2	556.02	-0.435773	0.186417	-2.33763	0.0194067	0.610556
ENSMUSG00000027330	Cdc25b	913.156	-0.420373	0.17939	-2.34334	0.0191118	0.610556
ENSMUSG00000028070	Naxe	93.5372	-1.10166	0.468821	-2.34984	0.0187813	0.610556
ENSMUSG00000029168	Dpysl5	140.846	-1.19569	0.508206	-2.35277	0.018634	0.610556
ENSMUSG00000029189	Sel1l3	15.181	-2.04598	0.874244	-2.34029	0.0192689	0.610556
ENSMUSG00000029781	Fkbp9	157.093	-1.09807	0.469519	-2.3387	0.0193508	0.610556
ENSMUSG00000030162	Olr1	62.0079	-1.57389	0.670222	-2.34831	0.0188589	0.610556
ENSMUSG00000031659	Adcy7	4.94464	-5.71462	2.43746	-2.3445	0.0190526	0.610556
ENSMUSG00000031776	Arl2bp	588.908	-0.404934	0.171921	-2.35534	0.0185056	0.610556
ENSMUSG00000034781	Gna11	174.904	-0.781476	0.332494	-2.35035	0.018756	0.610556
ENSMUSG00000035020	Epgn	4.15516	-5.46678	2.33592	-2.34031	0.0192676	0.610556
ENSMUSG00000037012	Hk1	48.3918	-1.94462	0.831688	-2.33816	0.019379	0.610556
ENSMUSG00000037149	Ddx1	220.159	-0.876807	0.371724	-2.35876	0.0183363	0.610556
ENSMUSG00000038936	Sccpdh	86.3423	-1.64255	0.69574	-2.36087	0.018232	0.610556
ENSMUSG00000039238	Zfp750	6431.55	0.359268	0.152943	2.34903	0.0188226	0.610556
ENSMUSG00000039246	Lyplal1	1672.78	0.315702	0.134543	2.34647	0.018952	0.610556
ENSMUSG00000039934	Gsap	283.205	0.731717	0.312436	2.34197	0.0191821	0.610556
ENSMUSG00000040236	Trappc5	541.264	-0.407264	0.173627	-2.34562	0.0189955	0.610556
ENSMUSG00000049295	Zfp219	71.8951	-1.57026	0.669912	-2.34399	0.0190789	0.610556
ENSMUSG00000052026	Slc6a7	941.505	-0.419798	0.179426	-2.33968	0.0193004	0.610556
ENSMUSG00000054414	Slc30a7	54.4365	-1.28061	0.547977	-2.33698	0.0194403	0.610556
ENSMUSG00000063439	B9d2	65.0601	-1.09074	0.462715	-2.35727	0.0184098	0.610556
ENSMUSG00000063646	Jakmip1	200.333	0.624066	0.265452	2.35096	0.0187252	0.610556
ENSMUSG00000072511	Hhla1	53.1332	1.01783	0.435646	2.33636	0.0194725	0.610556
ENSMUSG00000074807	Gm10762	6.28294	-3.51336	1.49547	-2.34933	0.018807	0.610556
ENSMUSG00000085873	Ttc39aos1	210.863	0.744093	0.316413	2.35165	0.0186901	0.610556
ENSMUSG00000094379	Vmn1r202	125.164	0.700995	0.298966	2.34473	0.0190409	0.610556
ENSMUSG00000097195	Snhg5	59.6104	-1.53811	0.657486	-2.33938	0.0193157	0.610556
ENSMUSG00000115987	Vps28	125.925	-0.949026	0.403423	-2.35243	0.0186511	0.610556
ENSMUSG00000004846	Plod3	95.4196	-1.33224	0.571361	-2.3317	0.0197166	0.611455
ENSMUSG00000020652	Cenpo	1959.82	0.413508	0.177373	2.33129	0.0197379	0.611455
ENSMUSG00000022551	Cyc1	134.119	-1.01391	0.435978	-2.3256	0.0200401	0.611455
ENSMUSG00000022557	Bop1	71.044	-1.35827	0.583805	-2.32659	0.0199874	0.611455
ENSMUSG00000022965	Ifngr2	96.8572	-1.45841	0.625958	-2.32989	0.0198118	0.611455
ENSMUSG00000025498	Irf7	10.6311	-3.98626	1.71037	-2.33065	0.0197719	0.611455
ENSMUSG00000026864	Hspa5	5063.68	-0.477349	0.205064	-2.32781	0.0199224	0.611455
ENSMUSG00000027163	Commd9	43.0074	-1.17374	0.504722	-2.32553	0.0200438	0.611455
ENSMUSG00000027953	Slc50a1	36.6209	-2.11966	0.908427	-2.33333	0.0196309	0.611455
ENSMUSG00000028057	Rit1	125.245	-0.813476	0.349233	-2.32932	0.0198422	0.611455
ENSMUSG00000036459	Wtip	24.9541	-1.77504	0.760725	-2.33336	0.0196295	0.611455
ENSMUSG00000038366	Lasp1	236.088	-0.715419	0.307062	-2.32988	0.0198124	0.611455
ENSMUSG00000046761	Fam83h	9.54797	-3.73924	1.60464	-2.33026	0.0197925	0.611455
ENSMUSG00000050071	Bex1	23.3556	-1.74131	0.748606	-2.32607	0.0200148	0.611455
ENSMUSG00000078503	Zfp990	634.467	0.741654	0.318497	2.32861	0.0198799	0.611455
ENSMUSG00000114242	Gm31219	408.753	0.554864	0.238488	2.32659	0.019987	0.611455
ENSMUSG00000091457	Gm17171	60.3875	0.966982	0.416411	2.32218	0.020223	0.61588
ENSMUSG00000024186	Rgs11	35.1435	-2.19546	0.945907	-2.32101	0.0202863	0.616766
ENSMUSG00000040883	Tmem205	32.2529	-1.91566	0.82574	-2.31993	0.0203448	0.617501
ENSMUSG00000004843	Chmp2b	1329.04	0.358876	0.154872	2.31725	0.0204903	0.619567
ENSMUSG00000036636	Clcn7	67.3999	-1.04597	0.451478	-2.31678	0.0205159	0.619567
ENSMUSG00000059734	Ndufs8	134.17	-1.07396	0.463415	-2.31748	0.0204774	0.619567
ENSMUSG00000026317	Cln8	67.7976	-1.53164	0.661492	-2.31543	0.0205892	0.620742
ENSMUSG00000021215	Net1	765.752	-0.427225	0.184642	-2.3138	0.0206788	0.622402
ENSMUSG00000000094	Tbx4	7224.34	0.332493	0.144108	2.30724	0.0210413	0.623204
ENSMUSG00000000561	Wdr77	20.2983	-1.92158	0.831671	-2.3105	0.0208604	0.623204
ENSMUSG00000020527	Myo19	4130.5	0.335613	0.145245	2.31066	0.0208514	0.623204
ENSMUSG00000021904	Sema3g	18.1563	-2.31473	1.00413	-2.30521	0.0211549	0.623204
ENSMUSG00000023047	Amhr2	78.8998	-3.19214	1.38366	-2.30703	0.0210531	0.623204
ENSMUSG00000026926	Pmpca	85.6732	-1.20885	0.524345	-2.30545	0.0211412	0.623204
ENSMUSG00000027230	Creb3l1	43.1212	-2.31141	1.00032	-2.31067	0.0208511	0.623204
ENSMUSG00000027508	Pag1	505.49	0.473217	0.205178	2.30637	0.0210897	0.623204
ENSMUSG00000030089	Slc41a3	160.242	0.738563	0.319989	2.30809	0.020994	0.623204
ENSMUSG00000036256	Igfbp7	58.3258	-1.29418	0.561409	-2.30524	0.0211534	0.623204
ENSMUSG00000042225	Ammecr1	189.31	-0.577362	0.249928	-2.31011	0.0208821	0.623204
ENSMUSG00000078521	Aunip	2725.77	0.412428	0.178888	2.30551	0.0211382	0.623204
ENSMUSG00000096276	Gm2042	1393.16	0.366024	0.158564	2.30837	0.0209783	0.623204
ENSMUSG00000027907	S100a11	89.743	-1.40954	0.612121	-2.30272	0.0212945	0.625276
ENSMUSG00000028476	Reck	24.1128	-1.57361	0.683197	-2.3033	0.021262	0.625276
ENSMUSG00000002580	Mien1	49.1865	-1.5486	0.672783	-2.30178	0.0213478	0.625819
ENSMUSG00000002980	Bcam	22.1333	-2.69994	1.17433	-2.29913	0.0214974	0.628136
ENSMUSG00000003363	Pld3	272.093	-1.06699	0.464007	-2.2995	0.0214765	0.628136
ENSMUSG00000030772	Dkk3	109.291	-0.907832	0.394961	-2.29854	0.0215313	0.628136
ENSMUSG00000103079	Gm36307	2426.78	0.340799	0.148363	2.29706	0.0216153	0.629566
ENSMUSG00000002825	Qtrt1	32.3008	-1.46746	0.640668	-2.29052	0.0219913	0.631792
ENSMUSG00000020400	Tnip1	90.4372	-0.97633	0.425969	-2.29202	0.0219043	0.631792
ENSMUSG00000029217	Tec	37.8951	-1.84406	0.804329	-2.29267	0.0218671	0.631792
ENSMUSG00000029634	Rnf6	1287.97	-0.329394	0.143862	-2.28964	0.0220421	0.631792
ENSMUSG00000039153	Runx2	246.476	-1.03081	0.450187	-2.28973	0.0220372	0.631792
ENSMUSG00000050914	Ankrd37	45.5141	-1.01615	0.443502	-2.29119	0.0219526	0.631792
ENSMUSG00000051550	Zfp579	39.0045	-1.75007	0.763833	-2.29116	0.021954	0.631792
ENSMUSG00000060675	Plaat3	17.6478	-1.98276	0.864633	-2.29318	0.0218378	0.631792
ENSMUSG00000061758	Akr1b10	13.7713	-2.36562	1.03116	-2.29414	0.0217825	0.631792
ENSMUSG00000078453	Abracl	26.9095	-1.59076	0.694678	-2.28993	0.0220256	0.631792
ENSMUSG00000001128	Cfp	6.25723	-5.05677	2.21563	-2.28232	0.0224703	0.632486
ENSMUSG00000002984	Tomm40	91.9535	-0.974805	0.427057	-2.28261	0.0224533	0.632486
ENSMUSG00000003382	Etv3	24.4092	-1.93954	0.849629	-2.28281	0.0224418	0.632486
ENSMUSG00000022261	Sdc2	260.956	-0.859203	0.37615	-2.2842	0.0223596	0.632486
ENSMUSG00000026600	Soat1	3419.78	-0.640387	0.280494	-2.28307	0.0224264	0.632486
ENSMUSG00000027562	Car2	15.6675	-3.1718	1.38699	-2.28683	0.022206	0.632486
ENSMUSG00000040370	Etfrf1	26.3379	-1.41143	0.617884	-2.28429	0.0223543	0.632486
ENSMUSG00000045092	S1pr1	5.84341	-5.96072	2.60828	-2.2853	0.0222952	0.632486
ENSMUSG00000047844	Bex4	105.841	-1.37091	0.600741	-2.28203	0.0224873	0.632486
ENSMUSG00000060860	Ube2s	4691.84	0.301684	0.131881	2.28755	0.0221635	0.632486
ENSMUSG00000068328	Aup1	86.9704	-1.16827	0.51104	-2.28606	0.022251	0.632486
ENSMUSG00000068522	Aard	13.3561	-2.8161	1.23229	-2.28527	0.022297	0.632486
ENSMUSG00000020745	Pafah1b1	1876.98	0.291069	0.127665	2.27996	0.0226103	0.634955
ENSMUSG00000005566	Trim28	6664.05	0.258814	0.113568	2.27894	0.0226708	0.635663
ENSMUSG00000004895	Prcc	159.615	0.589705	0.258873	2.27798	0.022728	0.635705
ENSMUSG00000038630	Zkscan16	1104.5	0.407786	0.179032	2.27773	0.0227428	0.635705
ENSMUSG00000020457	Drg1	151.608	-1.08777	0.478047	-2.27545	0.0228789	0.638521
ENSMUSG00000028673	Fuca1	240.639	-0.666859	0.29322	-2.27426	0.0229504	0.639526
ENSMUSG00000024644	Cndp2	72.0772	-1.48334	0.65255	-2.27314	0.0230176	0.640407
ENSMUSG00000043998	Mgat2	124.069	-1.08843	0.478952	-2.27252	0.0230554	0.640471
ENSMUSG00000026914	Psmd14	236.463	-0.633197	0.278778	-2.27133	0.0231271	0.640489
ENSMUSG00000046841	Ckap4	240.435	-1.13329	0.498897	-2.27159	0.023111	0.640489
ENSMUSG00000047649	Polr1g	639.667	0.386557	0.170242	2.27063	0.0231692	0.640672
ENSMUSG00000000823	Zfp512b	2540.6	0.3555	0.157617	2.25547	0.0241041	0.640828
ENSMUSG00000001020	S100a4	3.95663	-5.39469	2.39169	-2.2556	0.0240956	0.640828
ENSMUSG00000004631	Sgce	38.7789	-1.85684	0.822095	-2.25867	0.0239036	0.640828
ENSMUSG00000017778	Cox7c	77.151	-1.17978	0.521778	-2.26108	0.0237544	0.640828
ENSMUSG00000019873	Reep3	155.141	-0.805861	0.356842	-2.25831	0.0239261	0.640828
ENSMUSG00000021474	Sfxn1	161.526	-1.00229	0.442514	-2.265	0.0235127	0.640828
ENSMUSG00000022324	Matn2	35.1926	-2.04949	0.905942	-2.26227	0.0236806	0.640828
ENSMUSG00000025491	Ifitm1	5.66444	-4.90667	2.16368	-2.26775	0.0233447	0.640828
ENSMUSG00000029538	Srsf9	325.799	-0.592346	0.262746	-2.25445	0.0241681	0.640828
ENSMUSG00000031578	Mak16	19.8167	-1.72433	0.764	-2.25697	0.0240099	0.640828
ENSMUSG00000031979	Cog2	60.1326	-1.85748	0.819928	-2.26542	0.0234869	0.640828
ENSMUSG00000032014	Oaf	180.573	-1.21984	0.538076	-2.26705	0.0233875	0.640828
ENSMUSG00000032615	Nt5m	25.7845	-1.4677	0.650421	-2.25655	0.0240365	0.640828
ENSMUSG00000036599	Chst12	180.701	-0.631358	0.279429	-2.25946	0.0238548	0.640828
ENSMUSG00000037351	Actr1b	160.207	-0.942691	0.416524	-2.26323	0.0236214	0.640828
ENSMUSG00000038540	Tmc3	133.35	0.652511	0.288105	2.26484	0.0235227	0.640828
ENSMUSG00000039960	Rhou	57.6343	-1.42063	0.627323	-2.26459	0.0235377	0.640828
ENSMUSG00000043895	S1pr2	43.6748	-1.23165	0.546186	-2.25501	0.0241329	0.640828
ENSMUSG00000045319	Proser2	26.9441	-1.37367	0.60703	-2.26294	0.0236395	0.640828
ENSMUSG00000046585	Cfap58	111.201	-0.856461	0.379423	-2.25727	0.0239909	0.640828
ENSMUSG00000047878	A4galt	2639.67	0.315767	0.139294	2.26691	0.0233955	0.640828
ENSMUSG00000060261	Gtf2i	93.4652	-1.17928	0.52048	-2.26575	0.0234665	0.640828
ENSMUSG00000073643	Wdfy1	318.548	0.575784	0.253881	2.26793	0.0233336	0.640828
ENSMUSG00000073889	Il11ra1	12.6644	-2.30924	1.02153	-2.26057	0.0237859	0.640828
ENSMUSG00000076431	Sox4	276.044	-2.17449	0.964547	-2.25441	0.0241701	0.640828
ENSMUSG00000080727	C920021L13Rik	85.929	1.05268	0.464053	2.26845	0.0233018	0.640828
ENSMUSG00000085953	Gm15496	903.756	0.429208	0.190375	2.25454	0.0241624	0.640828
ENSMUSG00000103088	Pcdhgb6	3.88314	-5.37075	2.37671	-2.25975	0.0238369	0.640828
ENSMUSG00000031497	Tnfsf13b	1437.55	0.332613	0.147585	2.2537	0.0242152	0.641082
ENSMUSG00000027323	Rad51	3618.1	0.291634	0.129435	2.25312	0.0242515	0.641099
ENSMUSG00000003429	Rps11	324.729	-0.723727	0.321384	-2.2519	0.0243283	0.64125
ENSMUSG00000090137	Uba52	101.068	-1.02179	0.453653	-2.25236	0.0242997	0.64125
ENSMUSG00000006763	Saal1	36.6676	-1.47215	0.655441	-2.24605	0.0247009	0.644771
ENSMUSG00000022561	Gpaa1	106.04	-1.078	0.480379	-2.24406	0.0248283	0.644771
ENSMUSG00000026750	Psmb7	90.3742	-1.16235	0.517869	-2.24448	0.0248015	0.644771
ENSMUSG00000027854	Sike1	100.79	-0.908474	0.404498	-2.24593	0.0247085	0.644771
ENSMUSG00000032754	Slc8b1	32.5277	-2.07364	0.922792	-2.24713	0.0246316	0.644771
ENSMUSG00000042102	Dmgdh	3.85656	-5.36122	2.38433	-2.24852	0.024543	0.644771
ENSMUSG00000047242	Taf9b	9652.08	0.324724	0.14456	2.24629	0.0246857	0.644771
ENSMUSG00000049760	Micos13	58.4809	-1.31127	0.584254	-2.24435	0.0248101	0.644771
ENSMUSG00000050043	Tmx2	42.3649	-1.87424	0.83543	-2.24345	0.024868	0.644771
ENSMUSG00000056201	Cfl1	3899.89	-0.464827	0.207226	-2.24309	0.024891	0.644771
ENSMUSG00000073702	Rpl31	108.977	-0.84749	0.377486	-2.24509	0.0247623	0.644771
ENSMUSG00000074886	Grk6	43.0792	-1.47758	0.658097	-2.24523	0.0247536	0.644771
ENSMUSG00000016528	Mapkapk2	101.51	-1.29617	0.57906	-2.2384	0.0251951	0.644829
ENSMUSG00000022053	Ebf2	136.807	-0.683522	0.305753	-2.23554	0.0253822	0.644829
ENSMUSG00000023224	Serping1	3.70505	-4.2802	1.91043	-2.24043	0.025063	0.644829
ENSMUSG00000024608	Rps14	657.876	-0.591669	0.264674	-2.23546	0.0253871	0.644829
ENSMUSG00000024885	Aldh3b1	11.8772	-2.52087	1.12791	-2.23499	0.0254178	0.644829
ENSMUSG00000027794	Sohlh2	1474.49	0.347816	0.155598	2.23535	0.0253941	0.644829
ENSMUSG00000036916	Zfp280c	14.6085	-2.1932	0.980257	-2.23737	0.0252619	0.644829
ENSMUSG00000037754	Ppp1r16b	24.4019	-1.64367	0.735333	-2.23527	0.0253995	0.644829
ENSMUSG00000038644	Pold1	56.7244	-1.18148	0.528379	-2.23604	0.0253493	0.644829
ENSMUSG00000042099	Kank3	14.9711	-2.78912	1.24725	-2.23622	0.0253375	0.644829
ENSMUSG00000046435	Pramel24	51.0865	1.20969	0.539748	2.24122	0.0250118	0.644829
ENSMUSG00000046856	Cmklr2	1107.07	0.329147	0.14708	2.23788	0.025229	0.644829
ENSMUSG00000067212	H2-T23	63.4288	-1.65794	0.739851	-2.24091	0.0250318	0.644829
ENSMUSG00000075706	Gpx4	104.203	-1.1842	0.528681	-2.23991	0.0250968	0.644829
ENSMUSG00000114038	Gm40999	11.9766	1.93067	0.863908	2.23481	0.0254298	0.644829
ENSMUSG00000002814	Top3a	336.633	-0.483793	0.216606	-2.23352	0.0255149	0.645217
ENSMUSG00000031765	Mt1	663.84	1.50193	0.672457	2.23349	0.0255167	0.645217
ENSMUSG00000016257	Prelid3b	2547.28	0.325846	0.146394	2.22582	0.026026	0.645248
ENSMUSG00000018259	Prl8a2	331.022	0.631745	0.283675	2.227	0.0259469	0.645248
ENSMUSG00000022177	Haus4	10874.7	0.236618	0.106065	2.23088	0.0256893	0.645248
ENSMUSG00000023968	Crip3	4.06295	-5.43169	2.44194	-2.22433	0.0261263	0.645248
ENSMUSG00000024410	Rmc1	1387.16	0.288987	0.129837	2.22577	0.0260299	0.645248
ENSMUSG00000024858	Grk2	56.9744	-1.00892	0.452199	-2.23114	0.0256715	0.645248
ENSMUSG00000027869	Hsd3b6	6.47995	-3.1256	1.40483	-2.2249	0.0260878	0.645248
ENSMUSG00000028745	Capzb	396.29	-0.809495	0.363519	-2.22683	0.0259585	0.645248
ENSMUSG00000029066	Mrpl20	101.593	-0.833008	0.373846	-2.22821	0.0258665	0.645248
ENSMUSG00000030432	Rpl28	95.2381	-0.812272	0.365059	-2.22505	0.0260781	0.645248
ENSMUSG00000031816	Mthfsd	24.1183	-1.44895	0.65072	-2.22669	0.0259683	0.645248
ENSMUSG00000044080	S100a1	44.0016	-1.35805	0.610376	-2.22494	0.0260854	0.645248
ENSMUSG00000047419	Cmya5	7267.36	0.247243	0.111095	2.2255	0.0260475	0.645248
ENSMUSG00000051910	Sox6	205.171	0.704523	0.315991	2.22956	0.0257764	0.645248
ENSMUSG00000066027	Pramel51	5495.79	0.329516	0.147866	2.22848	0.0258487	0.645248
ENSMUSG00000097789	Ctxnd1	5.98722	3.14298	1.41268	2.22484	0.0260919	0.645248
ENSMUSG00000111246	4930517E14Rik	10.6594	2.59382	1.16334	2.22963	0.0257719	0.645248
ENSMUSG00000018042	Cyb5r3	755.373	-0.618719	0.278402	-2.22239	0.0262569	0.645296
ENSMUSG00000019433	Gipc1	99.1267	-1.12772	0.507487	-2.22218	0.0262714	0.645296
ENSMUSG00000025369	Smarcc2	248.724	-0.740693	0.333112	-2.22355	0.0261784	0.645296
ENSMUSG00000027087	Itgav	475.98	-0.854197	0.384395	-2.22219	0.0262707	0.645296
ENSMUSG00000008730	Hipk1	172.828	-1.16309	0.523988	-2.21968	0.0264405	0.648566
ENSMUSG00000007029	Vars	210.799	-0.728122	0.328853	-2.21412	0.0268202	0.655437
ENSMUSG00000022552	Sharpin	62.0867	-1.15051	0.519482	-2.21472	0.0267793	0.655437
ENSMUSG00000071076	Jund	348.511	-0.749435	0.3385	-2.21399	0.0268297	0.655437
ENSMUSG00000000058	Cav2	64.7686	-1.66487	0.752198	-2.21334	0.0268741	0.655635
ENSMUSG00000016252	Atp5e	166.629	-0.854373	0.389449	-2.1938	0.0282497	0.656354
ENSMUSG00000018906	P4ha2	131.186	-1.32968	0.604962	-2.19795	0.0279524	0.656354
ENSMUSG00000020260	Pofut2	5119.16	0.295333	0.133813	2.20706	0.0273102	0.656354
ENSMUSG00000020388	Pdlim4	29.7698	-1.833	0.832202	-2.20259	0.0276238	0.656354
ENSMUSG00000020476	Dbnl	180.897	-0.797738	0.36342	-2.19508	0.0281577	0.656354
ENSMUSG00000022969	Il10rb	155.79	-0.935782	0.423701	-2.20859	0.0272031	0.656354
ENSMUSG00000023571	C1qtnf12	2297.66	0.556925	0.253493	2.197	0.0280203	0.656354
ENSMUSG00000024521	Pmaip1	67.1918	-1.29359	0.589659	-2.19379	0.0282506	0.656354
ENSMUSG00000025213	Kazald1	65.4381	-1.45978	0.662631	-2.20301	0.0275941	0.656354
ENSMUSG00000026003	Acadl	292.689	-0.572645	0.26069	-2.19665	0.0280453	0.656354
ENSMUSG00000026211	Obsl1	242.162	-1.80801	0.818114	-2.20998	0.0271066	0.656354
ENSMUSG00000028964	Park7	220.865	-0.590353	0.26845	-2.19912	0.0278696	0.656354
ENSMUSG00000030847	Bag3	44.8477	-2.11322	0.961907	-2.19691	0.0280267	0.656354
ENSMUSG00000031231	Cox7b	112.449	-0.908374	0.412711	-2.20099	0.0277366	0.656354
ENSMUSG00000031960	Aars	287.722	-0.502057	0.228746	-2.19483	0.0281761	0.656354
ENSMUSG00000033610	Pank1	46.1653	-1.5389	0.697635	-2.20588	0.0273921	0.656354
ENSMUSG00000034424	Gcsh	60.361	-1.40307	0.636942	-2.20283	0.0276069	0.656354
ENSMUSG00000035722	Abca7	21.0271	-2.29959	1.04497	-2.20063	0.027762	0.656354
ENSMUSG00000036368	Rmdn2	174.595	-1.02487	0.463946	-2.20903	0.0271723	0.656354
ENSMUSG00000036606	Plxnb2	286.249	-0.688534	0.313032	-2.19956	0.0278379	0.656354
ENSMUSG00000036687	Tmem184a	30.6282	-2.66514	1.21016	-2.20231	0.0276436	0.656354
ENSMUSG00000037185	Krt80	92.3557	0.843911	0.382081	2.20873	0.0271937	0.656354
ENSMUSG00000040767	Snrnp25	44.0652	-1.21412	0.551781	-2.20037	0.0277803	0.656354
ENSMUSG00000041842	Fhdc1	51.4468	-1.82776	0.832831	-2.19464	0.0281898	0.656354
ENSMUSG00000053347	Zfp943	776.512	0.394884	0.179033	2.20565	0.0274083	0.656354
ENSMUSG00000055839	Elob	135.339	-0.857702	0.388684	-2.20668	0.0273364	0.656354
ENSMUSG00000062184	Hs6st2	40.2233	-2.08958	0.952028	-2.19488	0.0281725	0.656354
ENSMUSG00000064215	Ifi27	129.33	-2.43701	1.10953	-2.19643	0.0280613	0.656354
ENSMUSG00000066257	Or5ac24	116.287	0.756472	0.342467	2.20889	0.0271824	0.656354
ENSMUSG00000071866	Ppia	538.036	-0.782568	0.354729	-2.2061	0.0273772	0.656354
ENSMUSG00000074170	Plekhf1	9.552	-2.91121	1.32369	-2.19931	0.0278559	0.656354
ENSMUSG00000074336	Apoc4	4.28181	-5.50693	2.50812	-2.19564	0.0281179	0.656354
ENSMUSG00000075229	Ccdc58	182.689	-0.528593	0.24046	-2.19826	0.0279305	0.656354
ENSMUSG00000079043	Fastkd5	183.523	0.584629	0.265563	2.20147	0.0277031	0.656354
ENSMUSG00000096929	A330023F24Rik	4.85516	-4.6679	2.11699	-2.20497	0.0274561	0.656354
ENSMUSG00000101257	2310015K22Rik	857.033	0.408073	0.185283	2.20243	0.0276347	0.656354
ENSMUSG00000103560	Gm38070	23.4832	1.44257	0.657534	2.1939	0.0282423	0.656354
ENSMUSG00000059146	Ntrk3	28.0596	1.47184	0.671109	2.19315	0.0282968	0.656581
ENSMUSG00000028370	Pappa	6.88107	-5.19206	2.37056	-2.19022	0.0285082	0.658941
ENSMUSG00000033671	Cep350	470.682	-0.431095	0.196807	-2.19045	0.0284917	0.658941
ENSMUSG00000064145	Arih2	115.401	-1.11701	0.509913	-2.19058	0.0284818	0.658941
ENSMUSG00000086369	E330017L17Rik	24.51	-2.40909	1.10153	-2.18703	0.0287402	0.662605
ENSMUSG00000115062	4930544F09Rik	6.20683	-3.0211	1.38117	-2.18735	0.028717	0.662605
ENSMUSG00000026858	Miga2	35.2181	-1.42589	0.652156	-2.18642	0.0287846	0.662782
ENSMUSG00000031438	Rnf128	81.2964	-1.16985	0.535426	-2.18489	0.0288968	0.664516
ENSMUSG00000051396	Gm45902	45.3898	-1.07726	0.493332	-2.18364	0.0289887	0.665781
ENSMUSG00000024673	Ms4a1	4118.68	0.258564	0.118437	2.18313	0.029026	0.665789
ENSMUSG00000114133	Btf3l4b	164.72	0.543151	0.248933	2.18192	0.0291157	0.666997
ENSMUSG00000022889	Mrpl39	217.303	-0.545001	0.249942	-2.18051	0.0292196	0.667378
ENSMUSG00000034744	Nagk	109.668	-0.89361	0.410065	-2.17919	0.0293174	0.667378
ENSMUSG00000040661	Rad54l2	538.782	-0.436121	0.200083	-2.17969	0.0292801	0.667378
ENSMUSG00000066031	Pramel25	9304.94	0.318358	0.146065	2.17956	0.0292901	0.667378
ENSMUSG00000107177	Gm43845	5.88317	3.11371	1.42765	2.18101	0.0291824	0.667378
ENSMUSG00000060034	Ctf2	226.406	0.520827	0.239113	2.17816	0.029394	0.668278
ENSMUSG00000007338	Mrpl49	159.659	-0.633287	0.29131	-2.17393	0.0297107	0.669008
ENSMUSG00000019494	Cops6	250.102	-0.912904	0.420013	-2.17352	0.0297415	0.669008
ENSMUSG00000019822	Smpd2	39.3599	-1.5175	0.697803	-2.17468	0.0296543	0.669008
ENSMUSG00000023411	Nfatc4	4.69569	-4.61982	2.12518	-2.17386	0.029716	0.669008
ENSMUSG00000024817	Uhrf2	130.978	-0.695072	0.319803	-2.17343	0.0297476	0.669008
ENSMUSG00000026620	Mark1	76.9801	-1.13381	0.520905	-2.17661	0.0295094	0.669008
ENSMUSG00000032171	Pin1	79.1764	-1.19447	0.549647	-2.17315	0.0297688	0.669008
ENSMUSG00000043782	Bicdl2	26.497	1.34271	0.618112	2.17228	0.0298343	0.669008
ENSMUSG00000062997	Rpl35	129.727	-0.870031	0.40013	-2.17437	0.0296772	0.669008
ENSMUSG00000068566	Myadm	1634.55	0.468638	0.215398	2.17569	0.0295785	0.669008
ENSMUSG00000094942	Gm3604	18.6211	-1.62227	0.74676	-2.17242	0.0298241	0.669008
ENSMUSG00000022893	Adamts1	63.8799	-1.84152	0.84828	-2.17089	0.0299395	0.669232
ENSMUSG00000060988	Galnt13	86.9754	0.869129	0.400346	2.17094	0.0299355	0.669232
ENSMUSG00000078495	Zfp984	398.968	0.579003	0.266739	2.17068	0.0299556	0.669232
ENSMUSG00000020308	Tpgs1	80.5913	-1.07656	0.496228	-2.16949	0.0300459	0.669782
ENSMUSG00000055681	Cope	410.82	-0.781672	0.360322	-2.16937	0.0300546	0.669782
ENSMUSG00000019579	Mydgf	174.213	-0.801763	0.36974	-2.16845	0.0301243	0.670508
ENSMUSG00000015522	Arnt	3617.92	0.278122	0.128408	2.16593	0.0303169	0.670655
ENSMUSG00000027952	Pmvk	49.3437	-1.61861	0.747233	-2.16614	0.0303003	0.670655
ENSMUSG00000029578	Wipi2	184.313	-0.673762	0.311066	-2.16598	0.030313	0.670655
ENSMUSG00000036880	Acaa2	104.02	-1.41392	0.652309	-2.16756	0.030192	0.670655
ENSMUSG00000041014	Nrg3	425.251	-0.441292	0.203644	-2.16698	0.0302364	0.670655
ENSMUSG00000020163	Uqcr11	246.471	-0.840435	0.388242	-2.16472	0.0304091	0.671214
ENSMUSG00000029185	Fam114a1	67.3678	-1.25895	0.581601	-2.16462	0.0304166	0.671214
ENSMUSG00000117927	Gm50271	31.7693	1.51736	0.701449	2.16318	0.0305271	0.672827
ENSMUSG00000071650	Ganab	684.18	-0.70013	0.323792	-2.16229	0.0305961	0.673526
ENSMUSG00000019487	Trip10	141.444	-0.811317	0.375485	-2.16072	0.0307169	0.674537
ENSMUSG00000039263	Npepl1	79.9258	-1.0215	0.47269	-2.16104	0.0306923	0.674537
ENSMUSG00000010609	Psen2	9587.48	0.379916	0.17607	2.15776	0.0309463	0.674694
ENSMUSG00000014873	Surf2	53.4955	-0.896703	0.415156	-2.15992	0.0307792	0.674694
ENSMUSG00000025656	Arhgef9	3.92382	-5.38117	2.49467	-2.15707	0.0310004	0.674694
ENSMUSG00000030336	Cd27	10.846	-2.0441	0.946506	-2.15963	0.0308014	0.674694
ENSMUSG00000033436	Armcx2	38.8351	-1.86063	0.862519	-2.1572	0.03099	0.674694
ENSMUSG00000033634	Nat8f2	405.738	0.4623	0.214222	2.15804	0.0309249	0.674694
ENSMUSG00000040466	Blvrb	15.4104	-1.97522	0.915329	-2.15794	0.0309326	0.674694
ENSMUSG00000096576	Oog1	1045.63	0.328497	0.15231	2.15677	0.0310234	0.674694
ENSMUSG00000022477	Aco2	252.275	-0.807302	0.374599	-2.15511	0.0311533	0.676199
ENSMUSG00000039697	Ncoa7	526.161	-0.826864	0.383709	-2.15493	0.0311676	0.676199
ENSMUSG00000020877	Scrn2	11.9145	-2.11459	0.982002	-2.15334	0.0312919	0.677291
ENSMUSG00000027406	Idh3b	95.7591	-1.25426	0.582478	-2.15333	0.0312931	0.677291
ENSMUSG00000025232	Hexa	78.6357	-1.39157	0.646467	-2.15258	0.0313516	0.677744
ENSMUSG00000002981	Clptm1	1138.78	-0.479686	0.223001	-2.15105	0.0314722	0.678013
ENSMUSG00000020689	Itgb3	1918.02	-0.369007	0.171557	-2.15093	0.031482	0.678013
ENSMUSG00000024538	Ppic	104.892	-1.46484	0.680985	-2.15106	0.0314713	0.678013
ENSMUSG00000063888	Rpl7l1	132.316	-0.903472	0.420119	-2.15051	0.0315145	0.678013
ENSMUSG00000028495	Rps6	111.877	-0.939997	0.437887	-2.14667	0.0318198	0.68257
ENSMUSG00000029234	Tmem165	190.435	-0.739929	0.344621	-2.14708	0.031787	0.68257
ENSMUSG00000068742	Cry2	63.9349	-1.27845	0.595622	-2.14641	0.0318399	0.68257
ENSMUSG00000064293	Cntn4	1633.7	0.355062	0.165486	2.14556	0.0319077	0.683212
ENSMUSG00000023277	Twf2	437.831	-0.381283	0.177793	-2.14453	0.0319903	0.684168
ENSMUSG00000015087	Rabl6	192.021	-0.512175	0.239109	-2.14201	0.0321926	0.68445
ENSMUSG00000025056	Nr0b1	3.9082	-4.35534	2.03181	-2.14357	0.032067	0.68445
ENSMUSG00000027353	Mcm8	658.022	0.356127	0.166272	2.14183	0.0322073	0.68445
ENSMUSG00000033182	Kbtbd12	105.542	0.72923	0.340518	2.14153	0.0322313	0.68445
ENSMUSG00000063802	Hspbp1	66.9703	-1.16333	0.542949	-2.14261	0.0321443	0.68445
ENSMUSG00000114390	1700062C10Rik	9.35326	2.49146	1.16337	2.14159	0.0322264	0.68445
ENSMUSG00000000171	Sdhd	328.936	-0.70878	0.331364	-2.13898	0.0324374	0.687158
ENSMUSG00000038884	Shfl	3.69362	-5.29245	2.47589	-2.1376	0.0325494	0.687158
ENSMUSG00000054717	Hmgb2	7352.42	-0.371636	0.173744	-2.13898	0.0324371	0.687158
ENSMUSG00000061111	Mcrip1	127.283	-1.24874	0.584066	-2.13801	0.0325158	0.687158
ENSMUSG00000068341	Reg3d	4.954	3.29558	1.54151	2.13789	0.0325255	0.687158
ENSMUSG00000029290	Zfp326	55.6814	-1.00418	0.470323	-2.13508	0.0327541	0.687455
ENSMUSG00000035595	Fam174c	9.22952	-2.34304	1.09735	-2.13517	0.0327471	0.687455
ENSMUSG00000059851	Kmt5c	110.411	-0.863341	0.404348	-2.13514	0.0327495	0.687455
ENSMUSG00000061232	H2-K1	649.378	-0.503399	0.235626	-2.13643	0.0326444	0.687455
ENSMUSG00000097589	Dleu2	27.0295	-1.41408	0.661837	-2.13659	0.0326313	0.687455
ENSMUSG00000035637	Grhpr	189.865	-1.08418	0.508176	-2.13347	0.0328863	0.689426
ENSMUSG00000022620	Arsa	28.4901	-2.37202	1.11244	-2.13226	0.0329856	0.690705
ENSMUSG00000076937	Iglc2	696.899	0.369294	0.173238	2.13172	0.0330302	0.690837
ENSMUSG00000009733	Tfcp2	761.274	0.403281	0.189891	2.12375	0.0336911	0.692371
ENSMUSG00000018669	Cdk5rap3	94.8351	-1.06592	0.502295	-2.1221	0.0338289	0.692371
ENSMUSG00000022270	Retreg1	14.9747	-2.06616	0.970062	-2.12993	0.0331775	0.692371
ENSMUSG00000028107	Tars2	74.57	-1.03264	0.486183	-2.12398	0.0336719	0.692371
ENSMUSG00000028461	Ccdc107	35.6479	-1.27486	0.599831	-2.12537	0.0335555	0.692371
ENSMUSG00000029471	Camkk2	72.2822	-1.19032	0.561194	-2.12105	0.0339175	0.692371
ENSMUSG00000032431	Crtap	81.8031	-1.35576	0.638062	-2.12482	0.0336019	0.692371
ENSMUSG00000034487	Poglut3	23.9667	-2.36289	1.11049	-2.12779	0.0333542	0.692371
ENSMUSG00000036427	Gpi1	490.236	-0.760061	0.356941	-2.12937	0.0332235	0.692371
ENSMUSG00000038010	Ccdc138	495.082	0.359685	0.1696	2.12078	0.03394	0.692371
ENSMUSG00000038128	Camk4	54.9067	0.891885	0.420565	2.12068	0.0339484	0.692371
ENSMUSG00000038168	P3h2	7.98701	-2.83435	1.33353	-2.12545	0.0335488	0.692371
ENSMUSG00000040327	Cul9	44.0351	-0.98436	0.462495	-2.12837	0.0333066	0.692371
ENSMUSG00000040658	Dnph1	8.48398	-2.7504	1.29674	-2.12101	0.0339206	0.692371
ENSMUSG00000046330	Rpl37a	285.038	-0.726074	0.341656	-2.12516	0.0335733	0.692371
ENSMUSG00000052151	Plpp2	244.307	-0.543167	0.255303	-2.12754	0.0333754	0.692371
ENSMUSG00000053161	Daw1	960.003	0.336809	0.158796	2.12101	0.0339207	0.692371
ENSMUSG00000053338	Tarm1	73.3445	1.15363	0.543782	2.12149	0.0338807	0.692371
ENSMUSG00000056737	Capg	176.659	-1.18697	0.55882	-2.12406	0.0336649	0.692371
ENSMUSG00000060301	2610008E11Rik	18.9429	-2.38861	1.12194	-2.12899	0.0332551	0.692371
ENSMUSG00000112275	Gm47078	182.076	0.579017	0.272728	2.12306	0.0337487	0.692371
ENSMUSG00000114289	Gm48453	249.545	0.508641	0.239585	2.12301	0.0337533	0.692371
ENSMUSG00000000078	Klf6	188.015	-0.898329	0.424888	-2.11427	0.0344921	0.69323
ENSMUSG00000002428	Hltf	200.798	-0.559301	0.264481	-2.11472	0.0344542	0.69323
ENSMUSG00000005054	Cstb	101.447	-1.42292	0.673143	-2.11384	0.0345288	0.69323
ENSMUSG00000006589	Aprt	81.4452	-0.97458	0.461008	-2.11402	0.0345135	0.69323
ENSMUSG00000018548	Trim37	2319.75	0.259541	0.122534	2.11812	0.0341651	0.69323
ENSMUSG00000020826	Nos2	24.0437	-2.47813	1.17037	-2.1174	0.0342262	0.69323
ENSMUSG00000027244	Atg13	132.132	-0.828992	0.391767	-2.11603	0.0343419	0.69323
ENSMUSG00000027273	Snap25	4.47059	-4.54462	2.14695	-2.11678	0.0342785	0.69323
ENSMUSG00000028223	Decr1	26.5625	-1.987	0.938097	-2.11812	0.0341652	0.69323
ENSMUSG00000028654	Mycl	26.7169	-1.58492	0.747808	-2.11941	0.0340555	0.69323
ENSMUSG00000029071	Dvl1	59.0071	-1.18491	0.559296	-2.11857	0.0341269	0.69323
ENSMUSG00000038503	Mesd	105.309	-1.00959	0.477175	-2.11577	0.0343643	0.69323
ENSMUSG00000041515	Irf8	649.79	-0.415227	0.196428	-2.11389	0.0345244	0.69323
ENSMUSG00000071176	Arhgef10	244.689	-0.505551	0.23876	-2.1174	0.034226	0.69323
ENSMUSG00000019158	Tmem160	58.0158	-1.33581	0.632166	-2.11307	0.0345951	0.693787
ENSMUSG00000002274	Metrn	3.7338	-4.27178	2.02239	-2.11224	0.0346657	0.694431
ENSMUSG00000029580	Actb	2560.75	-0.547209	0.259138	-2.11165	0.0347162	0.694493
ENSMUSG00000067288	Rps28	155.015	-0.729265	0.345409	-2.11131	0.0347458	0.694493
ENSMUSG00000060636	Rpl35a	63.5677	-0.949321	0.449843	-2.11034	0.0348294	0.695392
ENSMUSG00000004565	Pnpla6	390.176	-0.490877	0.232728	-2.10924	0.0349242	0.695744
ENSMUSG00000020153	Ndufs7	146.876	-0.981048	0.465106	-2.1093	0.0349186	0.695744
ENSMUSG00000022214	Dcaf11	235.709	-0.589042	0.2794	-2.10824	0.0350101	0.696686
ENSMUSG00000022124	Fbxl3	2627.43	-0.33784	0.160483	-2.10514	0.0352789	0.701261
ENSMUSG00000057322	Rpl38	77.6686	-1.07787	0.512493	-2.10318	0.0354499	0.703109
ENSMUSG00000079197	Psme2	100.929	-1.19633	0.568769	-2.10337	0.0354333	0.703109
ENSMUSG00000040433	Zbtb38	58.1098	-1.25151	0.595204	-2.10266	0.0354951	0.703233
ENSMUSG00000010067	Rassf1	1169.19	0.309327	0.14735	2.09927	0.0357934	0.704591
ENSMUSG00000025927	Tfap2b	488.456	0.42479	0.202263	2.10018	0.0357127	0.704591
ENSMUSG00000026043	Col3a1	11.6476	-2.99466	1.42534	-2.10101	0.0356403	0.704591
ENSMUSG00000035674	Ndufa3	162.21	-0.935869	0.445819	-2.09921	0.0357982	0.704591
ENSMUSG00000040111	Gramd1b	66.2919	-1.54077	0.733737	-2.0999	0.0357375	0.704591
ENSMUSG00000075012	Fjx1	16.7885	-2.11985	1.00956	-2.09977	0.035749	0.704591
ENSMUSG00000021541	Trpc7	37.427	1.26287	0.601894	2.09817	0.0358904	0.705635
ENSMUSG00000013593	Ndufs2	374.667	-0.589754	0.281319	-2.09639	0.0360474	0.705976
ENSMUSG00000026103	Gls	357.751	-0.514867	0.245671	-2.09576	0.0361035	0.705976
ENSMUSG00000074794	Arrdc3	534.52	-2.00278	0.95534	-2.09641	0.0360461	0.705976
ENSMUSG00000104114	Gm37297	3.53925	-5.23305	2.49662	-2.09605	0.0360774	0.705976
ENSMUSG00000104667	Gm4961	5103.17	0.282452	0.134667	2.09741	0.0359574	0.705976
ENSMUSG00000065990	Aurkaip1	104.871	-0.805105	0.384261	-2.0952	0.0361529	0.706177
ENSMUSG00000046637	Ttc34	132.373	1.02664	0.490103	2.09475	0.0361929	0.706193
ENSMUSG00000006395	Hyi	16.0554	-2.19235	1.04688	-2.09418	0.0362444	0.706432
ENSMUSG00000001467	Cyp51	456.818	-0.753849	0.360154	-2.09313	0.0363377	0.706724
ENSMUSG00000018405	Mrm1	19.7904	-2.31206	1.1044	-2.09349	0.0363056	0.706724
ENSMUSG00000025145	Lrrc45	76.4991	-0.960081	0.459023	-2.09158	0.0364764	0.707893
ENSMUSG00000038312	Edem2	11187.4	0.236194	0.112911	2.09185	0.0364518	0.707893
ENSMUSG00000103614	Gm37949	4.4619	-3.57475	1.71019	-2.09027	0.0365938	0.709407
ENSMUSG00000021764	Ndufs4	528.871	-0.380402	0.182131	-2.08861	0.0367425	0.710643
ENSMUSG00000027602	Map1lc3a	256.062	-0.78186	0.374488	-2.08781	0.0368152	0.710643
ENSMUSG00000054452	Tle5	862.781	-0.633095	0.303228	-2.08785	0.036811	0.710643
ENSMUSG00000109244	Gm44751	3.69958	-4.25811	2.03902	-2.08831	0.0367695	0.710643
ENSMUSG00000069662	Marcks	379.499	-0.822639	0.394186	-2.08693	0.0368947	0.711416
ENSMUSG00000003235	Eif2b5	73.4066	-1.35792	0.650826	-2.08646	0.0369369	0.711469
ENSMUSG00000016206	H2-M3	18.1616	-2.08049	0.997866	-2.08494	0.0370749	0.711478
ENSMUSG00000024420	Zfp521	70.6606	-0.901563	0.432643	-2.08385	0.0371741	0.711478
ENSMUSG00000028464	Tpm2	41.6049	-1.62722	0.78066	-2.08442	0.0371222	0.711478
ENSMUSG00000028522	Mier1	49.7396	-1.04222	0.499785	-2.08533	0.0370393	0.711478
ENSMUSG00000061701	Fbxw20	4557.79	0.303764	0.145744	2.08423	0.0371391	0.711478
ENSMUSG00000102629	Gm29999	1618.6	0.370662	0.177704	2.08584	0.036993	0.711478
ENSMUSG00000050029	Rap2c	264.985	0.541428	0.260034	2.08214	0.0373294	0.713693
ENSMUSG00000027170	Eif3m	180.704	-0.624841	0.300345	-2.08041	0.0374876	0.715865
ENSMUSG00000032199	Polr2m	290.863	-0.634992	0.30528	-2.08003	0.0375224	0.715865
ENSMUSG00000000751	Rpa1	3826.24	0.394924	0.190214	2.07621	0.0378746	0.717358
ENSMUSG00000029994	Anxa4	188.468	-0.86633	0.417234	-2.07637	0.0378599	0.717358
ENSMUSG00000033307	Mif	221.263	-1.00178	0.482516	-2.07616	0.0378792	0.717358
ENSMUSG00000035783	Acta2	5.54019	-4.02688	1.9388	-2.07699	0.0378025	0.717358
ENSMUSG00000090671	Gm5067	13.3425	-3.02021	1.45391	-2.07731	0.0377734	0.717358
ENSMUSG00000110277	Gm45871	1082.7	0.337879	0.16257	2.07836	0.037676	0.717358
ENSMUSG00000121447		1851.23	0.301637	0.145157	2.078	0.0377092	0.717358
ENSMUSG00000086503	Xist	17.8701	-2.29664	1.10701	-2.07463	0.0380209	0.719286
ENSMUSG00000000290	Itgb2	15.3995	-2.22803	1.08642	-2.05081	0.0402859	0.71948
ENSMUSG00000001864	Aif1l	21.8831	-2.17968	1.06343	-2.04966	0.0403976	0.71948
ENSMUSG00000003227	Edar	645.706	0.377688	0.184283	2.0495	0.0404133	0.71948
ENSMUSG00000006095	Tbcb	342.195	-0.432061	0.209522	-2.06213	0.0391956	0.71948
ENSMUSG00000009281	Rarres2	3.49869	-4.19211	2.05075	-2.04418	0.0409356	0.71948
ENSMUSG00000013415	Igf2bp1	48.6559	-0.885332	0.433414	-2.04269	0.041083	0.71948
ENSMUSG00000016933	Plcg1	119.093	-0.817652	0.394364	-2.07334	0.0381406	0.71948
ENSMUSG00000018570	2810408A11Rik	3.31387	-4.08818	1.9841	-2.06047	0.0393532	0.71948
ENSMUSG00000019437	Tlcd1	78.5893	-0.915197	0.442506	-2.06821	0.03862	0.71948
ENSMUSG00000019932	Kera	30.9244	1.21249	0.58768	2.06318	0.0390951	0.71948
ENSMUSG00000020051	Pah	37.9208	1.05532	0.515956	2.04537	0.0408185	0.71948
ENSMUSG00000020642	Rnf144a	59.4682	-0.822461	0.399681	-2.05779	0.0396098	0.71948
ENSMUSG00000020857	Nme2	24.9998	-1.71136	0.83807	-2.04202	0.0411491	0.71948
ENSMUSG00000021178	Psmc1	713.035	-0.567863	0.277743	-2.04457	0.0408977	0.71948
ENSMUSG00000021286	Zfyve21	8994.55	0.259481	0.125627	2.06548	0.0388772	0.71948
ENSMUSG00000021418	Rpp40	23.1912	-1.62299	0.79432	-2.04325	0.0410281	0.71948
ENSMUSG00000021938	Pspc1	119.3	-0.572828	0.280314	-2.04352	0.0410008	0.71948
ENSMUSG00000022553	Maf1	354.933	-0.889603	0.432511	-2.05684	0.0397021	0.71948
ENSMUSG00000022555	Dgat1	138.601	-0.801148	0.388977	-2.05963	0.0394341	0.71948
ENSMUSG00000022799	Arhgap31	105.558	-1.20772	0.588239	-2.05312	0.0400614	0.71948
ENSMUSG00000023345	Poc1a	1266.93	0.330083	0.161092	2.04904	0.0404584	0.71948
ENSMUSG00000024064	Galnt14	14.4676	2.06608	1.00658	2.05258	0.040113	0.71948
ENSMUSG00000024158	Hagh	56.0483	-1.10652	0.53525	-2.0673	0.0387056	0.71948
ENSMUSG00000024231	Cul2	1399.68	0.30987	0.151473	2.04571	0.0407849	0.71948
ENSMUSG00000024571	Naa12	155.713	-0.960982	0.469411	-2.04721	0.0406378	0.71948
ENSMUSG00000024944	Arl2	151.361	-0.639159	0.311738	-2.05031	0.040334	0.71948
ENSMUSG00000025466	Fuom	6.32056	-2.60298	1.27371	-2.04362	0.0409908	0.71948
ENSMUSG00000025858	Get4	140.565	-0.657144	0.31789	-2.0672	0.038715	0.71948
ENSMUSG00000026471	Mr1	21.9665	-1.71664	0.840154	-2.04325	0.0410277	0.71948
ENSMUSG00000026754	Golga1	33.3996	-1.20123	0.585673	-2.05103	0.040264	0.71948
ENSMUSG00000027513	Pck1	6.02492	-4.99641	2.44148	-2.04647	0.0407103	0.71948
ENSMUSG00000027531	Impa1	97.4173	-0.966798	0.473493	-2.04184	0.0411672	0.71948
ENSMUSG00000028334	Nans	166.004	-0.619962	0.299767	-2.06815	0.0386264	0.71948
ENSMUSG00000028492	Saxo1	90.3529	0.707918	0.346177	2.04496	0.0408587	0.71948
ENSMUSG00000028643	Svbp	84.963	-0.818955	0.399252	-2.05123	0.040245	0.71948
ENSMUSG00000028675	Pnrc2	227.162	-0.658948	0.322749	-2.04167	0.0411838	0.71948
ENSMUSG00000029026	Trp73	494.287	0.462747	0.223277	2.07252	0.0382168	0.71948
ENSMUSG00000029032	Arhgef16	349.409	0.552687	0.268468	2.05867	0.0395258	0.71948
ENSMUSG00000029126	Nsg1	28.1833	-1.89024	0.921631	-2.05098	0.0402694	0.71948
ENSMUSG00000029364	Wsb2	131.112	-1.111	0.542814	-2.04675	0.0406829	0.71948
ENSMUSG00000030835	Nomo1	228.581	-0.766022	0.373989	-2.04825	0.040536	0.71948
ENSMUSG00000030894	Tpp1	606.456	-0.470316	0.229661	-2.04787	0.0405727	0.71948
ENSMUSG00000031903	Pla2g15	1985.52	0.325988	0.158149	2.06127	0.0392773	0.71948
ENSMUSG00000033007	Asic4	147.927	0.649975	0.314213	2.06858	0.0385852	0.71948
ENSMUSG00000033318	Gstt2	43.1824	-1.22873	0.598769	-2.0521	0.0401603	0.71948
ENSMUSG00000033554	Dph5	26.6014	-1.19452	0.584281	-2.04443	0.0409114	0.71948
ENSMUSG00000033916	Chmp2a	205.313	-0.748433	0.36445	-2.0536	0.0400148	0.71948
[truncated: 27,552 more rows]
