# Supplementary material for: Maternal Med12 safeguards trophoblast pluripotency and placental development
Source: Biol Reprod. 2026 Mar 24;114(5):1610–20. doi: 10.1093/biolre/ioag066 (PMC13175988; doi:10.1093/biolre/ioag066)
Supplement: ioag066_Supplementary_materials [file ioag066_supplementary_materials.zip › Supplementary_materials_ioag066_Data_2.xlsx]

## Sheet: DESeq_blastocyst
Ensembl.ID	Gene	baseMean	log2FoldChange	lfcSE	stat	pvalue	padj
ENSMUSG00000022197	Pdzd2	538.902	-1.64775	0.14339	-11.4915	1.45643e-30	2.67415e-26
ENSMUSG00000021806	Nid2	768.557	-1.20201	0.110977	-10.8312	2.44935e-27	2.24863e-23
ENSMUSG00000042190	Cmklr1	126.535	-3.82504	0.38235	-10.004	1.46332e-23	8.956e-20
ENSMUSG00000046179	E2f8	1026.36	-2.13584	0.2155	-9.91109	3.72543e-23	1.71006e-19
ENSMUSG00000005873	Reep5	2115.11	-2.54885	0.260328	-9.79089	1.23201e-22	4.5242e-19
ENSMUSG00000074183	Gsta1	601.365	-3.05933	0.319446	-9.577	9.99023e-22	3.05718e-18
ENSMUSG00000022550	Adck5	575.65	1.50113	0.158208	9.48834	2.34735e-21	6.15709e-18
ENSMUSG00000029538	Srsf9	6293.59	0.871538	0.0962171	9.05804	1.32815e-19	2.96453e-16
ENSMUSG00000059689	Zfp637	1011.26	1.35165	0.149383	9.04822	1.45312e-19	2.96453e-16
ENSMUSG00000045087	S1pr5	842.743	-2.76994	0.308314	-8.98414	2.60759e-19	4.7878e-16
ENSMUSG00000020023	Tmcc3	240.801	-4.68636	0.538432	-8.70372	3.21184e-18	5.36115e-15
ENSMUSG00000029385	Ccng2	292.584	-4.65106	0.538089	-8.64366	5.44427e-18	8.33018e-15
ENSMUSG00000054400	Cklf	1117.19	-1.33198	0.157885	-8.43639	3.27285e-17	4.62253e-14
ENSMUSG00000043110	Lrrn4	824.242	-1.99838	0.241651	-8.26971	1.34281e-16	1.76109e-13
ENSMUSG00000072419	Dppa2	16287.8	1.68103	0.207692	8.09387	5.77968e-16	7.07472e-13
ENSMUSG00000030691	Fchsd2	409.236	-3.08977	0.384565	-8.03445	9.39997e-16	1.07871e-12
ENSMUSG00000020021	Fgd6	356.355	-2.02186	0.253505	-7.97561	1.51632e-15	1.63771e-12
ENSMUSG00000021553	Slc28a3	2854.43	-1.34133	0.16927	-7.9242	2.29615e-15	2.3422e-12
ENSMUSG00000001123	Lgals9	2849.65	3.40075	0.435845	7.80267	6.06116e-15	5.85732e-12
ENSMUSG00000066438	Plekhd1	134.664	-2.22694	0.286054	-7.78505	6.96849e-15	6.39742e-12
ENSMUSG00000038732	Mboat1	331.817	3.1372	0.40645	7.71856	1.17655e-14	1.0287e-11
ENSMUSG00000087651	1500009L16Rik	3605.53	2.6077	0.340392	7.66087	1.84674e-14	1.54128e-11
ENSMUSG00000065954	Tacc1	714.708	-1.02238	0.134661	-7.59227	3.14346e-14	2.50944e-11
ENSMUSG00000025190	Got1	7050.39	1.00243	0.132398	7.57133	3.69411e-14	2.82615e-11
ENSMUSG00000029551	Psmg3	2451.36	0.773736	0.102654	7.53732	4.79739e-14	3.52339e-11
ENSMUSG00000039621	Prex1	504.448	-2.10338	0.282945	-7.43387	1.05467e-13	7.44796e-11
ENSMUSG00000003153	Slc2a3	8751.79	-1.66333	0.224043	-7.42413	1.13524e-13	7.72008e-11
ENSMUSG00000054855	Rnd1	537.607	2.96583	0.40133	7.39001	1.4682e-13	9.62773e-11
ENSMUSG00000058550	Dppa4	6842.75	1.26041	0.170727	7.38261	1.5521e-13	9.82696e-11
ENSMUSG00000032902	Slc16a1	2857.53	-1.41793	0.195558	-7.25067	4.14719e-13	2.53822e-10
ENSMUSG00000029452	Tmem116	648.79	-1.62232	0.224326	-7.23196	4.76058e-13	2.81964e-10
ENSMUSG00000028007	Snx7	494.283	-1.78467	0.247848	-7.20066	5.99213e-13	3.43817e-10
ENSMUSG00000063838	Cdc42ep5	3179.06	1.41143	0.196673	7.17652	7.15059e-13	3.97855e-10
ENSMUSG00000020334	Slc22a4	850.222	-3.43935	0.481129	-7.1485	8.77335e-13	4.6228e-10
ENSMUSG00000039637	Coro7	371.757	-1.3421	0.187761	-7.14789	8.81205e-13	4.6228e-10
ENSMUSG00000052934	Fbxo31	1754.7	1.01345	0.141975	7.13827	9.45115e-13	4.82035e-10
ENSMUSG00000022683	Pla2g10	5188.78	-1.55096	0.217496	-7.13096	9.96745e-13	4.94628e-10
ENSMUSG00000027660	Skil	447.187	-1.3495	0.190572	-7.08132	1.42789e-12	6.89935e-10
ENSMUSG00000034209	Rasl10a	835.248	-1.95322	0.276975	-7.05196	1.76411e-12	8.30533e-10
ENSMUSG00000054753	AU018091	5837.17	-1.02003	0.145211	-7.02447	2.14885e-12	9.86375e-10
ENSMUSG00000036009	Mettl25	1603.22	-1.74869	0.25051	-6.9805	2.94141e-12	1.28588e-09
ENSMUSG00000058254	Tspan7	57.6321	22.5305	3.22636	6.98325	2.88437e-12	1.28588e-09
ENSMUSG00000022895	Ets2	253.837	-2.27066	0.326148	-6.96204	3.35371e-12	1.43204e-09
ENSMUSG00000031278	Acsl4	557.769	1.66323	0.239698	6.93887	3.95238e-12	1.64931e-09
ENSMUSG00000022474	Pmm1	8950.53	1.93123	0.278539	6.93343	4.10764e-12	1.67601e-09
ENSMUSG00000019854	Reps1	2556.53	-1.68393	0.243154	-6.92538	4.34805e-12	1.73553e-09
ENSMUSG00000021096	Ppm1a	7401.81	1.35438	0.195802	6.91709	4.61012e-12	1.80099e-09
ENSMUSG00000038503	Mesd	3303.75	0.996844	0.144463	6.90034	5.18779e-12	1.98444e-09
ENSMUSG00000010307	Tmem86a	745.571	-3.52236	0.512659	-6.87077	6.38551e-12	2.34489e-09
ENSMUSG00000055692	Tmem191	1464.87	1.32323	0.192535	6.87267	6.30115e-12	2.34489e-09
ENSMUSG00000024935	Slc1a1	4113.75	-1.00321	0.146107	-6.8663	6.58896e-12	2.37215e-09
ENSMUSG00000033721	Vav3	33.6683	-7.11903	1.04062	-6.84115	7.85578e-12	2.77385e-09
ENSMUSG00000028825	Rhd	75.4475	2.90541	0.425789	6.8236	8.87854e-12	3.07583e-09
ENSMUSG00000028776	Tinagl1	4645.43	-1.8088	0.266737	-6.78122	1.19168e-11	4.04491e-09
ENSMUSG00000041231	Ublcp1	1046.08	1.26824	0.187089	6.77882	1.21165e-11	4.04491e-09
ENSMUSG00000038668	Lpar1	1119.55	-0.950771	0.140827	-6.75135	1.46477e-11	4.77797e-09
ENSMUSG00000050777	Tmem37	1383.27	-3.02186	0.447714	-6.74953	1.48328e-11	4.77797e-09
ENSMUSG00000032333	Stoml1	182.758	2.21366	0.328426	6.7402	1.58164e-11	5.00698e-09
ENSMUSG00000038028	Tigar	5495.16	1.04971	0.156567	6.70456	2.02014e-11	6.28674e-09
ENSMUSG00000020883	Fbxl20	1612.91	1.72766	0.25838	6.68653	2.28522e-11	6.99314e-09
ENSMUSG00000031169	Porcn	487.958	1.38233	0.207827	6.65138	2.90362e-11	8.7399e-09
ENSMUSG00000030177	Ccdc77	2435.54	-1.37986	0.20852	-6.61736	3.65661e-11	1.08289e-08
ENSMUSG00000029217	Tec	139.423	-2.63907	0.400286	-6.59297	4.31113e-11	1.23682e-08
ENSMUSG00000036899	Trpv5	1174.78	-2.53743	0.384758	-6.59489	4.25579e-11	1.23682e-08
ENSMUSG00000025239	Limd1	574.035	-0.978215	0.148473	-6.58851	4.44266e-11	1.25495e-08
ENSMUSG00000059554	Ccdc28a	459.218	-1.32445	0.20144	-6.57489	4.86893e-11	1.35452e-08
ENSMUSG00000060791	Gmfg	1609.56	-1.40299	0.214272	-6.5477	5.84302e-11	1.60125e-08
ENSMUSG00000021725	Parp8	420.825	3.30424	0.505616	6.53507	6.3578e-11	1.69182e-08
ENSMUSG00000071379	Hpcal1	590.006	-1.64168	0.251202	-6.53529	6.34859e-11	1.69182e-08
ENSMUSG00000034450	Gulo	2126.05	2.06092	0.315797	6.52609	6.75087e-11	1.77075e-08
ENSMUSG00000000594	Gm2a	37041.8	-1.8211	0.279338	-6.51936	7.0608e-11	1.82596e-08
ENSMUSG00000069814	Ccdc92b	186.572	2.55871	0.393039	6.51005	7.51238e-11	1.91576e-08
ENSMUSG00000018401	Mtmr4	1106.75	-1.2886	0.198189	-6.50186	7.93304e-11	1.99532e-08
ENSMUSG00000033684	Qsox1	530.234	-2.00922	0.309876	-6.48393	8.93625e-11	2.21728e-08
ENSMUSG00000031441	Atp11a	662.852	-1.97432	0.30592	-6.45373	1.0913e-10	2.63649e-08
ENSMUSG00000037295	Ldlrap1	2762.56	-2.11471	0.327626	-6.45467	1.08457e-10	2.63649e-08
ENSMUSG00000026478	Lamc1	1762.38	-1.30466	0.202247	-6.45082	1.1125e-10	2.6528e-08
ENSMUSG00000074501	Gm5612	3760.8	2.88306	0.447845	6.43762	1.21365e-10	2.8569e-08
ENSMUSG00000017176	Nt5c3b	1007.16	1.60622	0.250851	6.40308	1.52277e-10	3.53918e-08
ENSMUSG00000004207	Psap	19615.1	-1.14379	0.178941	-6.39198	1.63752e-10	3.75831e-08
ENSMUSG00000096696	Zfp960	238.368	1.74421	0.27306	6.38764	1.68468e-10	3.81882e-08
ENSMUSG00000044968	Napepld	656.872	1.59036	0.250365	6.35214	2.12336e-10	4.7545e-08
ENSMUSG00000019564	Arid3a	129.456	-2.245	0.353591	-6.34915	2.16512e-10	4.7896e-08
ENSMUSG00000117232	1600002D24Rik	231.698	-2.01778	0.318288	-6.33948	2.30542e-10	5.03926e-08
ENSMUSG00000027581	Stmn3	1054.83	2.69368	0.425046	6.33738	2.33703e-10	5.04825e-08
ENSMUSG00000030879	Mrpl17	10569.1	0.833377	0.131585	6.33339	2.39832e-10	5.12041e-08
ENSMUSG00000026201	Stk16	2149.61	0.823494	0.130524	6.30916	2.8056e-10	5.92111e-08
ENSMUSG00000026558	Uck2	7528.24	0.613682	0.0973341	6.3049	2.88384e-10	6.01708e-08
ENSMUSG00000079603	Dreg1	88.8773	-3.72834	0.592734	-6.29006	3.17336e-10	6.54676e-08
ENSMUSG00000086474	9130204K15Rik	296.845	-2.46321	0.392238	-6.27989	3.38811e-10	6.91211e-08
ENSMUSG00000030660	Pik3c2a	1210.55	-2.33049	0.371361	-6.27555	3.48394e-10	7.02952e-08
ENSMUSG00000038459	Abhd17c	3329.7	-1.15632	0.185207	-6.24337	4.2823e-10	8.46799e-08
ENSMUSG00000039952	Dag1	2380.04	-1.15257	0.184615	-6.24313	4.28911e-10	8.46799e-08
ENSMUSG00000041488	Stx3	3011.01	-1.99415	0.320158	-6.22866	4.70447e-10	9.18923e-08
ENSMUSG00000020439	Smtn	899.908	1.05271	0.169139	6.2239	4.84951e-10	9.37283e-08
ENSMUSG00000043004	Gng2	2595.26	-2.18095	0.350873	-6.21578	5.10707e-10	9.76781e-08
ENSMUSG00000026701	Prdx6	16854	1.18962	0.191749	6.20403	5.50347e-10	1.04174e-07
ENSMUSG00000022180	Slc7a8	311.17	-2.64459	0.427934	-6.17991	6.41373e-10	1.20166e-07
ENSMUSG00000022831	Hcls1	47.7835	-3.82757	0.624777	-6.1263	8.99489e-10	1.65155e-07
ENSMUSG00000030536	Iqgap1	7102.04	-1.18179	0.192889	-6.12681	8.96599e-10	1.65155e-07
ENSMUSG00000030619	Eed	5204.36	0.621274	0.101593	6.11533	9.63587e-10	1.75173e-07
ENSMUSG00000036918	Ttc7	351.158	-1.17856	0.193006	-6.10631	1.0196e-09	1.83539e-07
ENSMUSG00000028435	Aqp3	5148.11	-1.45064	0.237634	-6.1045	1.0312e-09	1.83824e-07
ENSMUSG00000040451	Sgms1	1244.61	-1.37213	0.225542	-6.08369	1.1745e-09	2.07356e-07
ENSMUSG00000071229	Timm8a2	758.822	1.26029	0.207609	6.07052	1.275e-09	2.22955e-07
ENSMUSG00000051343	Rab11fip5	797.148	-1.60327	0.264296	-6.06621	1.30961e-09	2.26847e-07
ENSMUSG00000042700	Sipa1l1	670.064	-1.3363	0.221041	-6.04549	1.48957e-09	2.55608e-07
ENSMUSG00000032462	Pik3cb	1547.91	-1.04143	0.172312	-6.04388	1.5045e-09	2.55779e-07
ENSMUSG00000040734	Ppp1r13l	189.647	-1.90253	0.316454	-6.01201	1.83237e-09	3.08663e-07
ENSMUSG00000025993	Slc40a1	705.566	-5.61968	0.935347	-6.00813	1.87677e-09	3.13267e-07
ENSMUSG00000004317	Clcn5	1304.46	-1.14292	0.191007	-5.98365	2.18187e-09	3.5769e-07
ENSMUSG00000047554	Tmem41b	15346.1	1.2974	0.216814	5.98393	2.17811e-09	3.5769e-07
ENSMUSG00000038331	Satb2	1523.3	-1.15249	0.193016	-5.97095	2.3587e-09	3.83257e-07
ENSMUSG00000030180	Kdm5a	2053.64	-1.24096	0.208523	-5.95118	2.66215e-09	4.2877e-07
ENSMUSG00000022263	Trio	580.117	-1.15208	0.194983	-5.90863	3.44965e-09	5.50775e-07
ENSMUSG00000096259	Pramel38	289.578	2.40957	0.408174	5.90327	3.56356e-09	5.64056e-07
ENSMUSG00000024114	Prss41	224.238	-2.05111	0.347726	-5.89865	3.66496e-09	5.70274e-07
ENSMUSG00000031217	Efnb1	686.61	-2.39276	0.405571	-5.89974	3.64083e-09	5.70274e-07
ENSMUSG00000027463	Slc52a3	302.704	-1.78198	0.302668	-5.88757	3.91905e-09	6.04687e-07
ENSMUSG00000032030	Cul5	3192.93	1.53032	0.26005	5.88471	3.98756e-09	6.10131e-07
ENSMUSG00000005397	Nid1	3920.17	-1.68216	0.286066	-5.88033	4.09456e-09	6.21324e-07
ENSMUSG00000021636	Marveld2	370.11	-1.015	0.172865	-5.87162	4.31569e-09	6.4423e-07
ENSMUSG00000029223	Uchl1	1206.65	4.53563	0.772366	5.87239	4.29558e-09	6.4423e-07
ENSMUSG00000040213	Kyat3	1007.47	1.32457	0.2257	5.86873	4.39156e-09	6.45068e-07
ENSMUSG00000060935	Tmem263	1131.11	1.2888	0.219585	5.86924	4.37802e-09	6.45068e-07
ENSMUSG00000029405	G3bp2	11596.7	1.02527	0.175207	5.85175	4.86438e-09	7.08848e-07
ENSMUSG00000000555	Itga5	905.358	-0.920417	0.15767	-5.83763	5.29492e-09	7.65511e-07
ENSMUSG00000024526	Cidea	568.578	-2.11323	0.362296	-5.83288	5.44787e-09	7.75413e-07
ENSMUSG00000091243	Vgll3	1695.08	-1.21316	0.207956	-5.83374	5.42002e-09	7.75413e-07
ENSMUSG00000029552	Tes	5189.41	0.798393	0.137348	5.81291	6.13967e-09	8.67158e-07
ENSMUSG00000023913	Pla2g7	136.41	4.66356	0.803933	5.80093	6.59483e-09	9.24333e-07
ENSMUSG00000000631	Myo18a	434.77	-1.50539	0.259711	-5.7964	6.77542e-09	9.35365e-07
ENSMUSG00000026202	Tuba4a	3901.44	1.44386	0.24906	5.79723	6.74191e-09	9.35365e-07
ENSMUSG00000039853	Trim14	64.3256	2.63422	0.454557	5.79514	6.82648e-09	9.35381e-07
ENSMUSG00000026180	Cxcr2	24.3038	-3.35808	0.580235	-5.78746	7.14587e-09	9.71892e-07
ENSMUSG00000031207	Msn	6379.74	-1.54633	0.267378	-5.7833	7.32475e-09	9.88895e-07
ENSMUSG00000057497	Fam136a	5733.11	0.679548	0.117536	5.7816	7.39944e-09	9.91687e-07
ENSMUSG00000073423	Zfp414	980.607	0.935418	0.162036	5.77289	7.79255e-09	1.0368e-06
ENSMUSG00000030522	Mtmr10	890.47	-1.31162	0.227525	-5.76474	8.17824e-09	1.08029e-06
ENSMUSG00000034853	Acot11	168.499	-1.24944	0.216891	-5.7607	8.37675e-09	1.09861e-06
ENSMUSG00000050335	Lgals3	2563.19	-1.38698	0.241052	-5.75384	8.72404e-09	1.13604e-06
ENSMUSG00000034636	Zyg11b	516.2	0.926433	0.16105	5.75246	8.79527e-09	1.13725e-06
ENSMUSG00000059498	Fcgr3	602.336	-2.42962	0.422651	-5.74851	9.00311e-09	1.15599e-06
ENSMUSG00000006519	Cyba	791.423	-2.01791	0.351752	-5.73674	9.65153e-09	1.23064e-06
ENSMUSG00000017929	B4galt5	1242.21	-1.28707	0.224572	-5.73121	9.9716e-09	1.26268e-06
ENSMUSG00000029528	Pxn	585.407	-1.35511	0.236593	-5.72762	1.01851e-08	1.28089e-06
ENSMUSG00000021403	Serpinb9b	2801.76	1.67069	0.291974	5.72207	1.05236e-08	1.31445e-06
ENSMUSG00000057440	Mpp7	1910.79	-1.06935	0.187592	-5.70043	1.19504e-08	1.48258e-06
ENSMUSG00000009090	Ap1b1	1187.42	-0.919599	0.161635	-5.68934	1.2753e-08	1.57153e-06
ENSMUSG00000021709	Erbin	1063.73	-1.42235	0.2503	-5.68256	1.32694e-08	1.59754e-06
ENSMUSG00000027303	Ptpra	2519.94	-1.2895	0.22694	-5.68212	1.33035e-08	1.59754e-06
ENSMUSG00000028926	Cdk14	636.22	-1.78769	0.314461	-5.68494	1.30862e-08	1.59754e-06
ENSMUSG00000048701	Ccdc6	1772.09	-0.945886	0.16647	-5.68201	1.33121e-08	1.59754e-06
ENSMUSG00000021830	Txndc16	1206.81	-1.20716	0.212751	-5.67404	1.3947e-08	1.66287e-06
ENSMUSG00000022965	Ifngr2	293.163	-1.60719	0.283513	-5.66886	1.43751e-08	1.70285e-06
ENSMUSG00000038417	Fig4	980.572	-0.952172	0.168059	-5.6657	1.46423e-08	1.72338e-06
ENSMUSG00000025885	Myo5b	1526.84	-1.23848	0.21891	-5.65751	1.53589e-08	1.79621e-06
ENSMUSG00000097589	Dleu2	791.676	-1.01101	0.17876	-5.6557	1.55214e-08	1.80372e-06
ENSMUSG00000008384	Sertad1	678.565	1.05877	0.187804	5.63761	1.72426e-08	1.99114e-06
ENSMUSG00000015217	Hmgb3	2030.69	0.994491	0.176496	5.63462	1.75444e-08	2.01333e-06
ENSMUSG00000029561	Oasl2	96.3624	4.76191	0.845525	5.6319	1.78239e-08	2.0327e-06
ENSMUSG00000031171	Ftsj1	1442.19	0.729196	0.129502	5.63079	1.79385e-08	2.03314e-06
ENSMUSG00000052852	Reep1	3368.65	2.13837	0.38008	5.6261	1.84325e-08	2.07631e-06
ENSMUSG00000017009	Sdc4	6986.09	-0.711333	0.126598	-5.61882	1.9227e-08	2.13956e-06
ENSMUSG00000037722	Gnpnat1	581.08	1.72154	0.306337	5.61975	1.91237e-08	2.13956e-06
ENSMUSG00000000826	Dnajc5	1690.28	-0.514959	0.0918061	-5.60921	2.03255e-08	2.1833e-06
ENSMUSG00000027523	Gnas	872.501	1.63189	0.290827	5.61123	2.00899e-08	2.1833e-06
ENSMUSG00000031965	Tbx20	1250.27	1.99807	0.356096	5.61106	2.01096e-08	2.1833e-06
ENSMUSG00000035824	Tk2	206.874	-1.17822	0.20993	-5.61245	1.99479e-08	2.1833e-06
ENSMUSG00000112989	Gm48143	55.9112	2.39388	0.426591	5.61165	2.00411e-08	2.1833e-06
ENSMUSG00000120739	Gm57428	209.829	1.78408	0.318067	5.60914	2.03335e-08	2.1833e-06
ENSMUSG00000052087	Rgs14	72.205	3.66768	0.655009	5.59944	2.15042e-08	2.29558e-06
ENSMUSG00000104158	Becn2	1999.36	3.3707	0.603329	5.58684	2.31236e-08	2.45417e-06
ENSMUSG00000037366	Pafah2	513.795	-1.22797	0.22038	-5.57203	2.51788e-08	2.65695e-06
ENSMUSG00000042102	Dmgdh	503.315	1.23336	0.221425	5.57008	2.54622e-08	2.67149e-06
ENSMUSG00000028412	Slc44a1	5232.24	-0.959984	0.17259	-5.56223	2.66348e-08	2.77865e-06
ENSMUSG00000032532	Cck	15.0838	6.91049	1.24664	5.54331	2.96807e-08	3.07892e-06
ENSMUSG00000042684	Npl	8296.26	0.892573	0.161257	5.5351	3.11053e-08	3.20856e-06
ENSMUSG00000061175	Fnip2	264.733	-2.20133	0.398529	-5.52365	3.32034e-08	3.40586e-06
ENSMUSG00000096044	Pramel33	356.212	2.48486	0.450328	5.51788	3.4312e-08	3.50001e-06
ENSMUSG00000020432	Tcn2	1347.57	-1.55574	0.282687	-5.50338	3.7257e-08	3.77942e-06
ENSMUSG00000025856	Pdgfa	3234.52	-1.25234	0.22764	-5.50143	3.76732e-08	3.80065e-06
ENSMUSG00000046223	Plaur	1482.61	1.26269	0.229707	5.49697	3.86378e-08	3.85559e-06
ENSMUSG00000057406	Nsd2	340.678	-1.6437	0.299017	-5.49701	3.86289e-08	3.85559e-06
ENSMUSG00000013698	Pea15a	548.958	-1.72019	0.313044	-5.49503	3.90652e-08	3.87717e-06
ENSMUSG00000025930	Msc	1078.47	1.23857	0.225577	5.49068	4.00382e-08	3.95237e-06
ENSMUSG00000037446	Tulp1	183.354	-3.53986	0.646954	-5.47157	4.46072e-08	4.37985e-06
ENSMUSG00000041278	Ttc1	6974.96	0.856532	0.15671	5.4657	4.61077e-08	4.50311e-06
ENSMUSG00000107392	Pramel35	325.798	1.74921	0.320191	5.46303	4.68084e-08	4.54735e-06
ENSMUSG00000020097	Sgpl1	1741.59	-1.22642	0.224968	-5.45154	4.99363e-08	4.82568e-06
ENSMUSG00000030559	Rab38	137.776	2.11573	0.388914	5.4401	5.32498e-08	5.11895e-06
ENSMUSG00000029994	Anxa4	1335.02	-1.42769	0.262534	-5.43811	5.38498e-08	5.14967e-06
ENSMUSG00000036749	Pramel5	3948.16	2.0452	0.376231	5.43602	5.44846e-08	5.18338e-06
ENSMUSG00000031903	Pla2g15	3642.59	-1.18846	0.218802	-5.43168	5.58247e-08	5.28349e-06
ENSMUSG00000024406	Pou5f1	3238.43	0.886798	0.163676	5.41802	6.02617e-08	5.67418e-06
ENSMUSG00000044816	D630023F18Rik	122.467	2.18025	0.403087	5.40888	6.34211e-08	5.94119e-06
ENSMUSG00000053646	Plxnb1	134.2	-3.38319	0.625868	-5.4056	6.45932e-08	6.02028e-06
ENSMUSG00000025283	Sat1	31505.4	1.20357	0.222798	5.40205	6.58841e-08	6.10958e-06
ENSMUSG00000038776	Ephx1	197.954	2.78498	0.515767	5.39969	6.67554e-08	6.15927e-06
ENSMUSG00000003559	As3mt	930.823	1.12918	0.209355	5.39361	6.90545e-08	6.24586e-06
ENSMUSG00000034684	Sema3f	12.9106	-3.88	0.719282	-5.39426	6.88059e-08	6.24586e-06
ENSMUSG00000042608	Stk40	825.401	-0.933396	0.172977	-5.39609	6.81105e-08	6.24586e-06
ENSMUSG00000087022	9130024F11Rik	226.986	-1.08783	0.201654	-5.39453	6.87017e-08	6.24586e-06
ENSMUSG00000032204	Aqp9	2253.94	-1.00592	0.186832	-5.38406	7.28225e-08	6.49618e-06
ENSMUSG00000032679	Cd59a	1158.35	1.62284	0.301424	5.38391	7.28835e-08	6.49618e-06
ENSMUSG00000047143	Dmrta2	100.268	-2.30725	0.428528	-5.38414	7.27932e-08	6.49618e-06
ENSMUSG00000027953	Slc50a1	313.141	-2.65057	0.493367	-5.37241	7.76932e-08	6.89143e-06
ENSMUSG00000042510	AA986860	218.464	-2.02026	0.376577	-5.3648	8.10393e-08	7.15367e-06
ENSMUSG00000011256	Adam19	937.091	-1.6293	0.303932	-5.36074	8.28805e-08	7.28119e-06
ENSMUSG00000079423	Pramel57	86.4519	3.1054	0.58034	5.351	8.74698e-08	7.64777e-06
ENSMUSG00000026786	Apbb1ip	80.5672	3.2845	0.614126	5.34824	8.8812e-08	7.72832e-06
ENSMUSG00000046058	Eid2	531.069	0.952567	0.178145	5.34713	8.93616e-08	7.73947e-06
ENSMUSG00000057531	Dtnbp1	900.753	-0.930184	0.174022	-5.3452	9.03176e-08	7.78555e-06
ENSMUSG00000039050	Osbpl2	1030.28	-1.29571	0.24248	-5.34357	9.11322e-08	7.81906e-06
ENSMUSG00000073724	Pramel4	2851.52	1.48382	0.278197	5.3337	9.62304e-08	8.21808e-06
ENSMUSG00000014873	Surf2	2452.64	0.741646	0.139088	5.3322	9.70298e-08	8.24798e-06
ENSMUSG00000041375	Ccdc9	819.802	0.982641	0.184371	5.3297	9.83769e-08	8.32396e-06
ENSMUSG00000035560	Wdr20rt	21.579	4.60865	0.865196	5.32671	1.00008e-07	8.42319e-06
ENSMUSG00000027173	Depdc7	2154.52	1.12363	0.211766	5.306	1.12057e-07	9.39486e-06
ENSMUSG00000024867	Pip5k1b	502.377	-1.76582	0.332894	-5.30446	1.13006e-07	9.43137e-06
ENSMUSG00000020841	Cpd	552.817	-1.57531	0.297035	-5.30346	1.13627e-07	9.44032e-06
ENSMUSG00000056728	Ctsll3	116.473	-8.61048	1.62567	-5.29656	1.18007e-07	9.71629e-06
ENSMUSG00000060550	H2-Q7	88.6837	4.37469	0.825837	5.29728	1.17538e-07	9.71629e-06
ENSMUSG00000096054	Syne1	242.953	-1.36303	0.257847	-5.28618	1.24894e-07	1.02374e-05
ENSMUSG00000029672	Fam3c	2748.85	0.951261	0.180133	5.28087	1.28572e-07	1.04456e-05
ENSMUSG00000058013	Septin11	1517.83	-1.09546	0.207417	-5.28144	1.28173e-07	1.04456e-05
ENSMUSG00000021273	Fdft1	1310.28	1.44226	0.273394	5.2754	1.32467e-07	1.07147e-05
ENSMUSG00000022614	Lmf2	422.802	-1.1172	0.212305	-5.26226	1.42293e-07	1.1459e-05
ENSMUSG00000038780	Smurf1	627.015	-1.60014	0.304806	-5.24972	1.52332e-07	1.22138e-05
ENSMUSG00000046807	Lrrc75b	33.1879	7.32297	1.39894	5.23466	1.65293e-07	1.31954e-05
ENSMUSG00000075602	Ly6a	3465.89	2.02384	0.387119	5.22796	1.71392e-07	1.3623e-05
ENSMUSG00000048992	Prss32	265.373	-2.72681	0.522277	-5.221	1.77957e-07	1.40839e-05
ENSMUSG00000037989	Wnk2	2218.69	-1.7571	0.337059	-5.21304	1.85771e-07	1.46392e-05
ENSMUSG00000028626	Col9a2	110.008	3.50994	0.673433	5.212	1.86811e-07	1.46583e-05
ENSMUSG00000023232	Serinc2	609.269	-1.31948	0.253391	-5.20729	1.91621e-07	1.49717e-05
ENSMUSG00000007034	Slc44a4	3573.35	-2.0221	0.388385	-5.20642	1.92516e-07	1.49779e-05
ENSMUSG00000026437	Cdk18	728.574	-1.55138	0.298048	-5.20514	1.93854e-07	1.50184e-05
ENSMUSG00000021569	Trip13	3246.7	0.637318	0.122496	5.20277	1.96344e-07	1.51373e-05
ENSMUSG00000025813	Homer2	978.635	-1.41284	0.27159	-5.20211	1.97038e-07	1.51373e-05
ENSMUSG00000031490	Eif4ebp1	17347.6	0.770722	0.148377	5.19434	2.05452e-07	1.56527e-05
ENSMUSG00000046711	Hmga1	219.714	1.91981	0.369585	5.19451	2.05264e-07	1.56527e-05
ENSMUSG00000068744	Psrc1	1843.79	1.35974	0.261968	5.19046	2.09779e-07	1.58508e-05
ENSMUSG00000075390	Rpl36-ps8	82.7102	5.23172	1.00787	5.19085	2.09332e-07	1.58508e-05
ENSMUSG00000031488	Rab11fip1	2545.1	-0.872911	0.16852	-5.17985	2.22064e-07	1.67103e-05
ENSMUSG00000028228	Cpne3	1303.22	-1.15711	0.223885	-5.16832	2.36209e-07	1.77022e-05
ENSMUSG00000040950	Mgl2	411.84	2.39083	0.462729	5.16681	2.38122e-07	1.7773e-05
ENSMUSG00000031383	Dusp9	89.6229	-2.8642	0.554817	-5.16242	2.43783e-07	1.81218e-05
ENSMUSG00000023262	Acy1	491.313	-1.34969	0.261949	-5.15248	2.57066e-07	1.90293e-05
ENSMUSG00000025372	Baiap2	438.404	1.98786	0.385862	5.15175	2.58064e-07	1.90293e-05
ENSMUSG00000025626	Phf6	1151.81	1.12034	0.2176	5.14863	2.62391e-07	1.92711e-05
ENSMUSG00000024273	2700062C07Rik	1781.58	0.851532	0.165537	5.14405	2.68883e-07	1.96692e-05
ENSMUSG00000003352	Cacnb3	1673.42	-1.45814	0.284015	-5.134	2.83649e-07	2.0667e-05
ENSMUSG00000032812	Arap1	342.307	-1.46336	0.285883	-5.11875	3.07568e-07	2.23212e-05
ENSMUSG00000030029	Lrig1	162.108	-2.09706	0.410479	-5.10882	3.24183e-07	2.34343e-05
ENSMUSG00000001424	Snd1	1098.94	-0.938443	0.183978	-5.10083	3.38167e-07	2.43391e-05
ENSMUSG00000021456	Fbp2	20786.9	0.887752	0.174089	5.09943	3.40676e-07	2.43391e-05
ENSMUSG00000022443	Myh9	3605.99	-1.12212	0.220043	-5.09954	3.40488e-07	2.43391e-05
ENSMUSG00000021638	Ocln	1308.7	-1.24116	0.243504	-5.09706	3.44968e-07	2.45502e-05
ENSMUSG00000111709	Gsta13	507.519	-3.67962	0.72213	-5.09551	3.47801e-07	2.46562e-05
ENSMUSG00000038600	Atp6v0a4	799.717	-1.20959	0.237464	-5.0938	3.50963e-07	2.47847e-05
ENSMUSG00000011263	Exoc3l2	23.0359	7.52169	1.47701	5.09252	3.53341e-07	2.48571e-05
ENSMUSG00000088252	Snord13	36.8926	-3.00881	0.592143	-5.08122	3.75017e-07	2.62813e-05
ENSMUSG00000016487	Ppfibp1	583.756	-1.57795	0.310699	-5.07871	3.79999e-07	2.65291e-05
ENSMUSG00000031765	Mt1	15172.8	-1.54749	0.304802	-5.07703	3.8339e-07	2.66645e-05
ENSMUSG00000058672	Tubb2a	493.199	2.59966	0.512288	5.07461	3.88285e-07	2.6903e-05
ENSMUSG00000039131	Gipc2	817.985	0.924888	0.182375	5.07136	3.94978e-07	2.72639e-05
ENSMUSG00000033917	Gde1	3027.96	0.827932	0.163607	5.0605	4.18165e-07	2.87563e-05
ENSMUSG00000070677	Pramel48	77.0613	3.38854	0.669823	5.05885	4.2179e-07	2.88974e-05
ENSMUSG00000047731	Wbp1l	1270.06	-0.953501	0.188678	-5.05359	4.3358e-07	2.95947e-05
ENSMUSG00000078716	Tmem8b	112.052	-2.33031	0.462533	-5.03814	4.70066e-07	3.19662e-05
ENSMUSG00000044628	Rnf208	545.831	-0.821413	0.163283	-5.03062	4.88891e-07	3.31237e-05
ENSMUSG00000042524	Sun2	109.582	-3.1831	0.634524	-5.01651	5.26172e-07	3.55186e-05
ENSMUSG00000037161	Mgarp	3784.48	1.51705	0.302577	5.01377	5.33743e-07	3.58976e-05
ENSMUSG00000028568	Btf3l4	3790.41	0.619809	0.123659	5.01223	5.38042e-07	3.60547e-05
ENSMUSG00000086726	Gm9458	37.1373	5.19272	1.03656	5.00959	5.45471e-07	3.64196e-05
ENSMUSG00000049904	Tmem17	309.629	1.3178	0.263143	5.0079	5.50258e-07	3.66061e-05
ENSMUSG00000027843	Ptpn22	45.1766	5.06638	1.0144	4.99446	5.89997e-07	3.91081e-05
ENSMUSG00000020156	Pwwp3a	2324.28	0.617478	0.123749	4.98977	6.04499e-07	3.97978e-05
ENSMUSG00000021485	Mxd3	166.662	1.78109	0.356953	4.9897	6.04737e-07	3.97978e-05
ENSMUSG00000001670	Tat	1411.22	2.23617	0.448396	4.98706	6.13064e-07	4.02017e-05
ENSMUSG00000074768	Bhmt	12569.7	3.36587	0.675198	4.98501	6.19585e-07	4.04847e-05
ENSMUSG00000032249	Anp32a	3626.53	0.613718	0.123143	4.98377	6.23559e-07	4.05999e-05
ENSMUSG00000075592	Nynrin	1799.09	-0.81271	0.163316	-4.97629	6.48141e-07	4.20513e-05
ENSMUSG00000109324	Prmt1	3096.17	0.862271	0.173464	4.9709	6.6644e-07	4.30863e-05
ENSMUSG00000068129	Cst7	458.023	2.07823	0.418221	4.96922	6.72231e-07	4.31567e-05
ENSMUSG00000089682	Bcl2l2	289.106	-1.15425	0.232256	-4.96973	6.70472e-07	4.31567e-05
ENSMUSG00000026585	Kifap3	691.039	-0.8728	0.175943	-4.9607	7.02386e-07	4.47795e-05
ENSMUSG00000073794	I0C0044D17Rik	299.886	4.52188	0.911518	4.96082	7.01977e-07	4.47795e-05
ENSMUSG00000037938	Chchd5	2823.71	0.853211	0.172224	4.95407	7.26771e-07	4.61738e-05
ENSMUSG00000041037	Irgq	384.688	1.6306	0.329194	4.9533	7.29649e-07	4.61968e-05
ENSMUSG00000004344	Gpx5	80.4741	3.81986	0.772028	4.94783	7.50451e-07	4.73506e-05
ENSMUSG00000033955	Tnks1bp1	206.11	-1.37048	0.277238	-4.94334	7.67954e-07	4.8289e-05
ENSMUSG00000024486	Hbegf	266.03	-2.65476	0.537799	-4.93634	7.96028e-07	4.98835e-05
ENSMUSG00000044709	Gemin7	3104.86	0.566536	0.11498	4.92724	8.33983e-07	5.20842e-05
ENSMUSG00000037001	Zfp39	47.2648	3.04739	0.618629	4.92604	8.39123e-07	5.22276e-05
ENSMUSG00000015749	Anp32e	3228.71	1.01353	0.205787	4.92514	8.42985e-07	5.22907e-05
ENSMUSG00000002799	Jag2	45.0481	-2.13008	0.433533	-4.9133	8.95547e-07	5.53641e-05
ENSMUSG00000040940	Arhgef1	988.04	-0.867953	0.176685	-4.91243	8.99541e-07	5.54244e-05
ENSMUSG00000029192	Tbc1d14	420.31	-1.11713	0.227491	-4.91065	9.07741e-07	5.57426e-05
ENSMUSG00000042097	Zfp239	372.489	2.08948	0.425801	4.90718	9.23961e-07	5.65495e-05
ENSMUSG00000027201	Myef2	1163.49	0.878734	0.179277	4.90155	9.50826e-07	5.80004e-05
ENSMUSG00000083307	AA414768	28.786	5.38467	1.09914	4.89897	9.63418e-07	5.85739e-05
ENSMUSG00000106891	Gm43460	88.3038	-4.04184	0.82561	-4.89559	9.80125e-07	5.9393e-05
ENSMUSG00000024232	Bambi	209.67	1.3979	0.285668	4.89345	9.90811e-07	5.9843e-05
ENSMUSG00000044626	Liph	281.59	-1.24677	0.254868	-4.89183	9.99041e-07	6.01423e-05
ENSMUSG00000046323	Dppa3	92169.4	1.05833	0.216443	4.88962	1.0103e-06	6.06215e-05
ENSMUSG00000109305	Smim38	50.5363	5.90937	1.20997	4.8839	1.04009e-06	6.22055e-05
ENSMUSG00000086981	Gm12171	187.751	-1.54125	0.316459	-4.87029	1.11432e-06	6.64286e-05
ENSMUSG00000018900	Slc22a5	2906.23	-2.8748	0.591739	-4.85822	1.18448e-06	7.01557e-05
ENSMUSG00000073723	Pramel61	1287.47	2.23561	0.460133	4.85862	1.18204e-06	7.01557e-05
ENSMUSG00000078924	Timd5	3167.57	-1.56695	0.323441	-4.84461	1.26861e-06	7.48971e-05
ENSMUSG00000040836	Gpr161	622.566	1.12886	0.233143	4.8419	1.28602e-06	7.56816e-05
ENSMUSG00000011837	Snapc2	1041.42	0.600657	0.1241	4.84012	1.29763e-06	7.61207e-05
ENSMUSG00000055148	Klf2	1738.18	0.994697	0.205553	4.83913	1.30407e-06	7.6255e-05
ENSMUSG00000058881	Zfp516	233.924	-1.62068	0.335082	-4.83668	1.32026e-06	7.69566e-05
ENSMUSG00000055912	Tmem150a	2017.07	-1.1353	0.234835	-4.83445	1.33515e-06	7.75779e-05
ENSMUSG00000078502	Zfp268	556.48	1.04408	0.216426	4.82421	1.40558e-06	8.14126e-05
ENSMUSG00000042312	S100a13	197.754	-2.06226	0.428245	-4.81561	1.4675e-06	8.47318e-05
ENSMUSG00000042628	Zfyve1	453.853	0.77261	0.1605	4.81378	1.48101e-06	8.52439e-05
ENSMUSG00000028850	Gpatch3	245.298	1.13766	0.236801	4.80426	1.55322e-06	8.88671e-05
ENSMUSG00000073433	Arhgdig	1367.99	1.31245	0.273187	4.80421	1.55364e-06	8.88671e-05
ENSMUSG00000046727	Cystm1	25015.9	-1.1859	0.247113	-4.79904	1.59425e-06	9.09067e-05
ENSMUSG00000079427	Mthfsl	333.174	1.3048	0.272045	4.79625	1.61662e-06	9.18969e-05
ENSMUSG00000044352	Sowaha	13.7662	6.77897	1.41364	4.79541	1.62343e-06	9.19994e-05
ENSMUSG00000029534	St7	124.383	-1.48672	0.310144	-4.79366	1.63766e-06	9.25204e-05
ENSMUSG00000042118	Bhmt2	331.874	2.35966	0.493076	4.78559	1.70486e-06	9.60213e-05
ENSMUSG00000096299	Gm21814	224.399	1.84608	0.38588	4.78408	1.71773e-06	9.64502e-05
ENSMUSG00000033713	Foxn3	1161.35	-0.917108	0.192021	-4.77609	1.78733e-06	0.000100052
ENSMUSG00000002804	Nudt14	644.606	-0.752087	0.157765	-4.76712	1.86876e-06	0.000104293
ENSMUSG00000000958	Slc7a7	492.077	-1.51527	0.318478	-4.75785	1.95665e-06	0.000108211
ENSMUSG00000019087	Atp6ap1	3797.66	-0.998988	0.209923	-4.75883	1.94722e-06	0.000108211
ENSMUSG00000085256	Dmrta2os	57.9837	-4.04405	0.849925	-4.75813	1.95394e-06	0.000108211
ENSMUSG00000021782	Dlg5	126.23	-1.86257	0.391589	-4.75643	1.97047e-06	0.000108648
ENSMUSG00000063972	Nr6a1	820.472	-0.90588	0.190498	-4.75532	1.98135e-06	0.000108921
ENSMUSG00000032086	Bace1	878.855	-0.805284	0.169375	-4.75444	1.98994e-06	0.000109066
ENSMUSG00000021190	Lgmn	3096.45	-0.995597	0.209628	-4.74935	2.04069e-06	0.000111515
ENSMUSG00000038007	Acer2	2674.33	0.735241	0.154917	4.74602	2.07461e-06	0.000113032
ENSMUSG00000118133	Gm6978	32.0838	3.08048	0.649384	4.7437	2.0985e-06	0.000113996
ENSMUSG00000050953	Gja1	6706.99	1.01287	0.213567	4.74261	2.1098e-06	0.000114271
ENSMUSG00000026791	Slc2a8	1289.22	1.32782	0.280116	4.74025	2.13453e-06	0.000114933
ENSMUSG00000040629	Mael	170.615	3.51696	0.741915	4.74038	2.13321e-06	0.000114933
ENSMUSG00000026433	Rab29	1542.38	0.925719	0.195372	4.73825	2.15575e-06	0.000115736
ENSMUSG00000029730	Mcm7	3103.05	0.609004	0.128567	4.73685	2.17062e-06	0.000116194
ENSMUSG00000054808	Actn4	13663.4	-0.785155	0.165871	-4.73352	2.20662e-06	0.000117778
ENSMUSG00000069833	Ahnak	4785.05	-1.2894	0.27251	-4.73157	2.2279e-06	0.000118569
ENSMUSG00000026435	Slc45a3	158.577	-1.57624	0.333176	-4.73096	2.23466e-06	0.000118586
ENSMUSG00000064210	Ano6	662.835	-0.990087	0.209443	-4.72725	2.27584e-06	0.000120423
ENSMUSG00000074272	Ceacam1	144.375	-1.54506	0.326996	-4.725	2.30113e-06	0.000121411
ENSMUSG00000009076	Zmat5	4213.03	0.822027	0.174186	4.71926	2.36704e-06	0.000124531
ENSMUSG00000032212	Sltm	2714.42	-0.711763	0.150853	-4.71826	2.37871e-06	0.000124787
ENSMUSG00000063015	Ccni	910.895	-1.07138	0.227346	-4.71256	2.4462e-06	0.000127962
ENSMUSG00000039879	Heca	185.802	-1.67605	0.355706	-4.71189	2.45431e-06	0.000128021
ENSMUSG00000020261	Slc36a1	100.385	-1.01638	0.215761	-4.71067	2.46906e-06	0.000128426
ENSMUSG00000010342	Tex14	98.6288	2.4496	0.520098	4.70989	2.47848e-06	0.000128552
ENSMUSG00000021094	Dhrs7	130.624	2.06636	0.439304	4.70372	2.55461e-06	0.000131596
ENSMUSG00000022075	Rhobtb2	888.479	-1.31823	0.280304	-4.70286	2.56549e-06	0.000131596
ENSMUSG00000024366	Gfra3	130.09	2.04505	0.434897	4.70237	2.57159e-06	0.000131596
ENSMUSG00000029279	Brdt	96.8398	4.03664	0.858447	4.70226	2.57301e-06	0.000131596
ENSMUSG00000044080	S100a1	70.1482	-2.94765	0.626579	-4.70435	2.54673e-06	0.000131596
ENSMUSG00000028322	Exosc3	3220.83	0.651401	0.138652	4.69812	2.62569e-06	0.000133918
ENSMUSG00000020415	Pttg1	11588.6	0.576225	0.122694	4.69645	2.64718e-06	0.000134267
ENSMUSG00000029513	Prkab1	3921.23	0.817272	0.174012	4.69664	2.64478e-06	0.000134267
ENSMUSG00000032624	Eml4	724.157	-1.13491	0.241727	-4.69499	2.66623e-06	0.000134861
ENSMUSG00000004561	Mettl17	3198.03	-1.22788	0.262472	-4.67811	2.89531e-06	0.000145404
ENSMUSG00000020589	Cyria	106.582	-2.16872	0.463722	-4.67677	2.91425e-06	0.000145404
ENSMUSG00000040430	Pitpnc1	252.622	2.43459	0.520545	4.67701	2.91093e-06	0.000145404
ENSMUSG00000057880	Abat	140.063	-2.46603	0.527245	-4.6772	2.90818e-06	0.000145404
ENSMUSG00000067242	Lgi1	57.8557	5.4124	1.15717	4.67726	2.90727e-06	0.000145404
ENSMUSG00000015619	Gata3	8235.6	-0.67222	0.143771	-4.67562	2.93064e-06	0.000145825
ENSMUSG00000014633	Cmc2	3127.17	0.541463	0.115828	4.67471	2.94369e-06	0.000146079
ENSMUSG00000084034	Gm12617	11159.6	1.69277	0.362167	4.67399	2.95397e-06	0.000146194
ENSMUSG00000112880	Gm20337	153.636	1.81589	0.388636	4.67246	2.9761e-06	0.000146893
ENSMUSG00000026548	Slamf9	402.777	-1.03874	0.222401	-4.67056	3.00374e-06	0.00014786
ENSMUSG00000068735	Trp53i11	1834.79	-1.39883	0.299665	-4.66798	3.04178e-06	0.000149332
ENSMUSG00000022021	Diaph3	1438.34	-0.740266	0.158788	-4.66199	3.13164e-06	0.000153334
ENSMUSG00000020646	Mboat2	936.723	1.13227	0.243207	4.65558	3.23074e-06	0.000157765
ENSMUSG00000024981	Acsl5	284.52	-1.74453	0.374786	-4.65473	3.24407e-06	0.000157996
ENSMUSG00000036304	Zdhhc23	197.617	-1.39995	0.300878	-4.65291	3.2729e-06	0.000158978
ENSMUSG00000060962	Dmkn	1430.61	-3.10379	0.667175	-4.65214	3.28512e-06	0.000159151
ENSMUSG00000049807	Arhgap23	24.3786	-3.33002	0.716549	-4.64731	3.36299e-06	0.000162495
ENSMUSG00000029647	Pan3	1536.65	-1.15819	0.249424	-4.64344	3.42654e-06	0.000165131
ENSMUSG00000024421	Lama3	327.363	2.29659	0.495377	4.63604	3.55142e-06	0.0001707
ENSMUSG00000005142	Man2b1	560.871	-0.853075	0.184052	-4.63497	3.56994e-06	0.000171143
ENSMUSG00000036977	Anapc10	7305.71	0.716954	0.15477	4.6324	3.61458e-06	0.000172565
ENSMUSG00000046245	Pilra	23.5896	-3.5273	0.761479	-4.63218	3.6184e-06	0.000172565
ENSMUSG00000028330	Ncbp1	2384.01	-0.58722	0.126788	-4.6315	3.63022e-06	0.00017268
ENSMUSG00000027253	Lrp4	147.444	-1.71172	0.369992	-4.62637	3.72125e-06	0.000176552
ENSMUSG00000097615	Gm2061	13.8136	-7.13574	1.54341	-4.62336	3.77578e-06	0.000178678
ENSMUSG00000036398	Ppp1r11	6986.99	0.54847	0.118644	4.62282	3.78555e-06	0.00017868
ENSMUSG00000079487	Med12	73.8481	-2.59919	0.562442	-4.62126	3.81414e-06	0.000179568
ENSMUSG00000018417	Myo1b	1670.82	0.945041	0.204708	4.61654	3.9019e-06	0.000183229
ENSMUSG00000038366	Lasp1	1808.69	-0.95209	0.206277	-4.61559	3.91981e-06	0.000183601
ENSMUSG00000008601	Rab25	164.956	-2.50136	0.542329	-4.61224	3.98343e-06	0.000186106
ENSMUSG00000036402	Gng12	1782.07	-0.802489	0.17404	-4.61095	4.00837e-06	0.000186796
ENSMUSG00000068036	Afdn	3400.63	-0.720499	0.156291	-4.60997	4.02721e-06	0.000187199
ENSMUSG00000003308	Keap1	848.957	-0.605488	0.131474	-4.60537	4.11727e-06	0.000190902
ENSMUSG00000020925	Ccdc43	3331.05	1.42091	0.308684	4.60312	4.1621e-06	0.000192495
ENSMUSG00000022225	Cma1	17.483	6.39481	1.38999	4.60062	4.2124e-06	0.000194331
ENSMUSG00000113394	Gm48436	68.4325	3.10898	0.676177	4.59787	4.26823e-06	0.000196413
ENSMUSG00000048351	Coa7	2325.61	0.735798	0.16019	4.59329	4.36302e-06	0.000200274
ENSMUSG00000046056	Sbsn	28.8817	-3.29177	0.716766	-4.59253	4.37906e-06	0.000200508
ENSMUSG00000035498	Cdcp1	161.465	-2.21132	0.481948	-4.58831	4.46858e-06	0.000204098
ENSMUSG00000057969	Sema3b	227.52	-1.57612	0.343751	-4.58506	4.53865e-06	0.000206785
ENSMUSG00000028906	Epb41	1125.03	-0.8822	0.192621	-4.57997	4.65034e-06	0.000211349
ENSMUSG00000032849	Abcc4	307.956	-1.21435	0.265238	-4.57833	4.68695e-06	0.000211442
ENSMUSG00000038775	Vill	969.111	-0.763211	0.166692	-4.57857	4.68174e-06	0.000211442
ENSMUSG00000041737	Tmem45b	618.824	2.28742	0.49959	4.57859	4.68121e-06	0.000211442
ENSMUSG00000017639	Rab11fip4	3413.19	-1.31225	0.286877	-4.57426	4.77912e-06	0.000213854
ENSMUSG00000020059	Sycp3	1606.41	1.69041	0.369516	4.57467	4.76973e-06	0.000213854
ENSMUSG00000028849	Map7d1	143.566	-1.51573	0.331385	-4.57391	4.787e-06	0.000213854
ENSMUSG00000065999	Zfp985	3526.44	0.694459	0.151791	4.57511	4.75976e-06	0.000213854
ENSMUSG00000034258	Flvcr2	1463.06	1.35234	0.296144	4.56648	4.95989e-06	0.000220505
ENSMUSG00000070407	Hs3st3b1	1016.51	-1.38235	0.302715	-4.5665	4.95935e-06	0.000220505
ENSMUSG00000025264	Tsr2	2316.59	0.838418	0.183649	4.56534	4.98688e-06	0.000221169
ENSMUSG00000022750	Klhl22	629.543	-0.998899	0.218861	-4.56407	5.01706e-06	0.000221971
ENSMUSG00000060716	Plekhh1	687.51	-0.972984	0.21346	-4.55816	5.16049e-06	0.000227769
ENSMUSG00000008035	Mid1ip1	294.983	3.62308	0.795452	4.55475	5.24488e-06	0.000230938
ENSMUSG00000024843	Chka	7601.07	-1.37424	0.301909	-4.55183	5.31823e-06	0.000233608
ENSMUSG00000026922	Agpat2	6851.86	0.6753	0.148391	4.5508	5.34417e-06	0.000234187
ENSMUSG00000016239	Lonrf3	63.8034	-2.35315	0.518413	-4.53915	5.6482e-06	0.000246838
ENSMUSG00000043445	Pgp	5070.86	0.708082	0.156009	4.53872	5.65977e-06	0.000246838
ENSMUSG00000027394	Ttl	404.189	1.59925	0.352472	4.53725	5.69914e-06	0.000247967
ENSMUSG00000020840	Blmh	1282.67	0.838719	0.185093	4.53135	5.86084e-06	0.000254399
ENSMUSG00000117486	Gm30938	601.707	-0.670321	0.147947	-4.53081	5.87582e-06	0.000254448
ENSMUSG00000051159	Cited1	1343.15	1.92813	0.426349	4.52242	6.1138e-06	0.000264131
ENSMUSG00000032376	Usp3	811.28	-1.99697	0.44171	-4.52101	6.15449e-06	0.000265264
ENSMUSG00000028560	Usp1	2826.21	0.728692	0.16123	4.51957	6.19657e-06	0.00026583
ENSMUSG00000042808	Gpx2	695.545	2.36907	0.524149	4.51983	6.18893e-06	0.00026583
ENSMUSG00000031397	Tktl1	70.1255	3.33934	0.739505	4.51563	6.31275e-06	0.000270183
ENSMUSG00000024986	Hhex	231.315	2.09203	0.463386	4.51465	6.34221e-06	0.000270812
ENSMUSG00000023403	Stk31	1168.17	0.909664	0.201603	4.51216	6.41717e-06	0.000273377
ENSMUSG00000037070	Rbmxl1	2542.41	0.563972	0.125017	4.51116	6.44752e-06	0.000274035
ENSMUSG00000037440	Vnn1	2438.95	1.27797	0.283427	4.509	6.51351e-06	0.0002762
ENSMUSG00000014748	Tex261	1782.39	-0.634874	0.140868	-4.50686	6.57952e-06	0.000278356
ENSMUSG00000035342	Lzts2	143.66	-1.1481	0.25505	-4.50148	6.74814e-06	0.000284834
ENSMUSG00000018340	Anxa6	3319.23	-1.4312	0.31824	-4.49725	6.88381e-06	0.000289782
ENSMUSG00000036376	Abt1	2489.27	0.730575	0.16247	4.49666	6.90288e-06	0.000289782
ENSMUSG00000074502	Ubtfl1	171.222	2.11707	0.470893	4.49587	6.92851e-06	0.000289782
ENSMUSG00000121438		647.684	1.51676	0.337338	4.49625	6.91612e-06	0.000289782
ENSMUSG00000021361	Tmem14c	6138.53	-1.03136	0.229475	-4.49445	6.97503e-06	0.00029103
ENSMUSG00000057230	Aak1	457.79	-1.09968	0.244699	-4.49399	6.99006e-06	0.00029103
ENSMUSG00000023942	Slc29a1	1842.67	-1.40463	0.31261	-4.49325	7.0143e-06	0.000291162
ENSMUSG00000027381	Bcl2l11	358.052	1.29239	0.28765	4.49293	7.02493e-06	0.000291162
ENSMUSG00000028411	Aptx	1185.51	0.774558	0.172489	4.49048	7.10622e-06	0.000293868
ENSMUSG00000068048	Rhox9	16.8712	-7.4277	1.65458	-4.48918	7.14963e-06	0.000294998
ENSMUSG00000015243	Abca1	311.599	-1.68319	0.375118	-4.4871	7.21988e-06	0.000296818
ENSMUSG00000036315	Polr1h	3541.9	0.557674	0.124289	4.48692	7.22605e-06	0.000296818
ENSMUSG00000005371	Fbxo11	2018.78	-0.909473	0.202755	-4.48557	7.27193e-06	0.000298035
ENSMUSG00000023800	Tiam2	93.5091	-1.76278	0.393156	-4.48365	7.33767e-06	0.00030006
ENSMUSG00000050188	Lsm10	2552.37	-1.07975	0.240996	-4.48035	7.45191e-06	0.000304055
ENSMUSG00000046062	Ppp1r15b	1412.47	-0.82235	0.183611	-4.47877	7.50739e-06	0.000305639
ENSMUSG00000037315	Jade3	832.851	-1.04715	0.23396	-4.47575	7.61436e-06	0.000309308
ENSMUSG00000028865	Cd164l2	128.296	1.45615	0.325513	4.47341	7.69805e-06	0.00031109
ENSMUSG00000042675	Ypel3	433.669	1.39248	0.311268	4.47356	7.69285e-06	0.00031109
ENSMUSG00000046794	Ppp1r3b	1939.01	-1.09344	0.244447	-4.47311	7.70905e-06	0.00031109
ENSMUSG00000029512	Ulk1	2367.83	0.806055	0.180262	4.47157	7.76476e-06	0.000312651
ENSMUSG00000068742	Cry2	102.732	-1.82705	0.408722	-4.47015	7.81637e-06	0.00031404
ENSMUSG00000004359	Spic	5256.45	1.30569	0.292135	4.46948	7.84109e-06	0.000314346
ENSMUSG00000017774	Myo1c	1903.74	-0.838264	0.187623	-4.46781	7.90261e-06	0.000315588
ENSMUSG00000026021	Sumo1	19760.7	0.598131	0.133879	4.4677	7.90645e-06	0.000315588
ENSMUSG00000031788	Kifc3	250.765	1.28947	0.288737	4.46592	7.9725e-06	0.000317534
ENSMUSG00000113019	Gm47467	360.315	1.53016	0.342717	4.46481	8.01415e-06	0.000318502
ENSMUSG00000020747	Tmem94	106.459	-1.8048	0.405388	-4.45203	8.50619e-06	0.000337327
ENSMUSG00000062248	Cks2	16389.4	0.774443	0.173989	4.45109	8.54354e-06	0.000338078
ENSMUSG00000054226	Tprkb	1422.56	0.763971	0.171809	4.44663	8.72261e-06	0.000344421
ENSMUSG00000042729	Wdr74	3904.48	0.523114	0.117662	4.44591	8.75191e-06	0.000344836
ENSMUSG00000024942	Capn1	621.666	-0.950003	0.213767	-4.4441	8.82608e-06	0.000347014
ENSMUSG00000000303	Cdh1	6108.32	-0.566154	0.12741	-4.44357	8.84765e-06	0.000347119
ENSMUSG00000025939	Ube2w	1053.02	0.670538	0.151036	4.4396	9.01281e-06	0.000352845
ENSMUSG00000096755	Ftl1-ps2	29.5296	2.90845	0.655401	4.43767	9.0938e-06	0.000355258
ENSMUSG00000003437	Paf1	1069.82	0.547404	0.12338	4.43673	9.13345e-06	0.000355517
ENSMUSG00000042747	Krtcap2	5854.54	-0.846845	0.190877	-4.4366	9.13914e-06	0.000355517
ENSMUSG00000045795	Whamm	2170.28	0.794471	0.179184	4.43383	9.25751e-06	0.00035936
ENSMUSG00000031785	Adgrg1	133.399	-2.9065	0.65609	-4.43004	9.42153e-06	0.000364955
ENSMUSG00000083227	Gm11546	25.032	5.20487	1.17573	4.42694	9.55796e-06	0.00036946
ENSMUSG00000032702	Kank1	878.058	-1.16027	0.262146	-4.42606	9.5972e-06	0.000370198
ENSMUSG00000023861	Mpc1	3200.72	1.02431	0.231481	4.42503	9.6431e-06	0.000370412
ENSMUSG00000043510	Hscb	978.115	0.593424	0.134106	4.42504	9.64241e-06	0.000370412
ENSMUSG00000019139	Isyna1	19155.8	1.28588	0.290702	4.42337	9.71709e-06	0.000371057
ENSMUSG00000020580	Rock2	2771.6	-0.626945	0.141717	-4.42391	9.69306e-06	0.000371057
ENSMUSG00000040957	Cables1	350.614	-1.96378	0.443962	-4.4233	9.72051e-06	0.000371057
ENSMUSG00000057667	Bloc1s3	246.414	1.03113	0.233153	4.42255	9.75418e-06	0.00037157
ENSMUSG00000038844	Kif16b	1121.21	1.08033	0.244395	4.42042	9.85078e-06	0.000374472
ENSMUSG00000063236	1110038F14Rik	2040	0.451312	0.102121	4.41939	9.89814e-06	0.000374903
ENSMUSG00000117379	Gm50022	193.61	2.3438	0.530357	4.41928	9.90293e-06	0.000374903
ENSMUSG00000050132	Sarm1	702.854	-0.827685	0.187326	-4.41841	9.94275e-06	0.000375635
ENSMUSG00000022034	Esco2	2035.74	0.852605	0.193069	4.41607	1.00509e-05	0.000378943
ENSMUSG00000025935	Tram1	2297.21	-0.668132	0.151612	-4.40684	1.04889e-05	0.000393838
ENSMUSG00000037960	Card19	145.312	-1.60733	0.364718	-4.40706	1.04784e-05	0.000393838
ENSMUSG00000041654	Slc39a11	211.06	-1.60323	0.364729	-4.39566	1.10435e-05	0.000413814
ENSMUSG00000031838	Ifi30	1765.22	-0.607234	0.138231	-4.39289	1.11855e-05	0.000418282
ENSMUSG00000028955	Vamp3	3291.97	0.491934	0.112001	4.39222	1.12198e-05	0.000418712
ENSMUSG00000025762	Larp1b	1069.12	0.980773	0.223338	4.39143	1.12607e-05	0.000419388
ENSMUSG00000026103	Gls	1949.91	-0.821771	0.187208	-4.3896	1.13558e-05	0.000422071
ENSMUSG00000034709	Ppp1r21	544.333	-1.10247	0.251376	-4.38575	1.15588e-05	0.000428752
ENSMUSG00000019891	Dcbld1	1560.96	0.505667	0.115341	4.38411	1.16458e-05	0.000430278
ENSMUSG00000096550	Gm16367	54.968	1.52261	0.347303	4.3841	1.16469e-05	0.000430278
ENSMUSG00000002957	Ap2a2	7700.89	-0.531177	0.121174	-4.3836	1.16735e-05	0.000430296
ENSMUSG00000030849	Fgfr2	3292.21	-0.784971	0.179086	-4.38321	1.16942e-05	0.000430296
ENSMUSG00000005125	Ndrg1	7583.5	-2.66191	0.607825	-4.37941	1.19002e-05	0.000434394
ENSMUSG00000025278	Flnb	4635.66	-0.648436	0.148046	-4.37997	1.18697e-05	0.000434394
ENSMUSG00000071655	Ubxn1	16053	0.858575	0.196023	4.37998	1.18691e-05	0.000434394
ENSMUSG00000114771	Gm49064	210.583	1.78042	0.406541	4.37945	1.1898e-05	0.000434394
ENSMUSG00000097006	9530082P21Rik	44.4317	-2.23868	0.511731	-4.37471	1.21595e-05	0.000442977
ENSMUSG00000031617	Tmem184c	527.573	1.72686	0.394796	4.37406	1.21958e-05	0.000443419
ENSMUSG00000095996	Pramel60	115.52	1.99344	0.456045	4.37114	1.23599e-05	0.000448499
ENSMUSG00000001751	Naglu	15.7563	4.52248	1.03503	4.36942	1.24575e-05	0.00045026
ENSMUSG00000019810	Fuca2	2640.41	-0.860044	0.196829	-4.36949	1.24539e-05	0.00045026
ENSMUSG00000019302	Atp6v0a1	336.995	1.20069	0.274961	4.36676	1.26101e-05	0.000454881
ENSMUSG00000050786	Ccdc126	620.991	0.725017	0.16615	4.36363	1.2792e-05	0.000460537
ENSMUSG00000030109	Slc6a12	46.2651	3.44879	0.790819	4.36104	1.29448e-05	0.000463314
ENSMUSG00000035829	Ppp1r26	108.963	1.76352	0.404322	4.36168	1.2907e-05	0.000463314
ENSMUSG00000039959	Hip1	3814.71	-0.683885	0.15681	-4.36124	1.29325e-05	0.000463314
ENSMUSG00000066478	Gm5745	9.95397	6.31095	1.44746	4.36003	1.30046e-05	0.000464549
ENSMUSG00000020758	Itgb4	105.653	-2.55148	0.585339	-4.35898	1.30668e-05	0.000464961
ENSMUSG00000084758	Gm12798	8.52699	6.08455	1.39583	4.35909	1.30602e-05	0.000464961
ENSMUSG00000003436	Dll3	189.516	1.93935	0.445061	4.35749	1.31564e-05	0.000467243
ENSMUSG00000041700	Lhfpl1	13.2102	5.98877	1.37451	4.35703	1.3184e-05	0.000467321
ENSMUSG00000079523	Tmsb10	109907	-1.01295	0.232625	-4.35442	1.33418e-05	0.000472
ENSMUSG00000043940	Wdfy3	765.475	-0.884342	0.203144	-4.35327	1.34123e-05	0.000473582
ENSMUSG00000074895	Eif4e1b	20.522	2.77581	0.637798	4.35218	1.34789e-05	0.000475022
ENSMUSG00000029848	Stra8	123.304	2.02285	0.464953	4.35065	1.35735e-05	0.00047744
ENSMUSG00000052374	Actn2	1949.13	1.62382	0.373299	4.34991	1.36194e-05	0.000478139
ENSMUSG00000027207	Galk2	480.98	-0.965895	0.222113	-4.34867	1.36964e-05	0.000479923
ENSMUSG00000003873	Bax	7193.98	0.464116	0.106899	4.34162	1.41439e-05	0.000494659
ENSMUSG00000074170	Plekhf1	2741.24	0.97345	0.224296	4.34003	1.42466e-05	0.000497305
ENSMUSG00000033739	Fkbpl	193.851	0.774565	0.178537	4.3384	1.43526e-05	0.000500055
ENSMUSG00000017861	Mybl2	3884.33	0.714493	0.164805	4.33539	1.45501e-05	0.000505018
ENSMUSG00000020190	Mknk2	446.532	-1.13479	0.261749	-4.33543	1.45475e-05	0.000505018
ENSMUSG00000026626	Ppp2r5a	1126.69	-0.67756	0.156674	-4.32464	1.52783e-05	0.000529291
ENSMUSG00000026377	Nifk	5246.69	0.658823	0.152375	4.32368	1.53446e-05	0.000529718
ENSMUSG00000042439	Zfp532	294.712	-1.28168	0.296436	-4.32363	1.53483e-05	0.000529718
ENSMUSG00000039234	Sec24d	51.965	2.75202	0.636754	4.32195	1.54653e-05	0.000532756
ENSMUSG00000027360	Hdc	14.4076	4.06067	0.939736	4.32108	1.55269e-05	0.000533875
ENSMUSG00000027203	Dut	14415	0.485314	0.112391	4.3181	1.57377e-05	0.00054011
ENSMUSG00000002289	Angptl4	300.334	1.15018	0.266482	4.31615	1.58771e-05	0.000542866
ENSMUSG00000062252	Lhfpl5	26.9748	5.29044	1.2257	4.31625	1.58701e-05	0.000542866
ENSMUSG00000028469	Npr2	439.556	-3.11755	0.722656	-4.31401	1.60317e-05	0.000547133
ENSMUSG00000035486	Plk5	53.3385	4.04324	0.937501	4.31278	1.61212e-05	0.000549167
ENSMUSG00000032436	Cmtm7	13780.1	-0.675788	0.156733	-4.31172	1.61988e-05	0.000550789
ENSMUSG00000022194	Pabpn1	1485.49	0.590477	0.137132	4.30588	1.6632e-05	0.000564472
ENSMUSG00000095074	Pramel42	37.9503	3.04193	0.706598	4.30504	1.66959e-05	0.000565596
ENSMUSG00000022781	Pak2	2741.42	-0.527817	0.122671	-4.30272	1.68713e-05	0.000570486
ENSMUSG00000011486	Slc25a41	158.918	2.88098	0.669701	4.30188	1.69354e-05	0.0005716
ENSMUSG00000001366	Fbxo9	2675.27	-1.10938	0.257909	-4.30144	1.69692e-05	0.000571689
ENSMUSG00000062234	Gak	2279.77	-0.685836	0.15962	-4.29667	1.73381e-05	0.00058092
ENSMUSG00000085794	Vax2os	369.573	-2.29756	0.534717	-4.29678	1.73296e-05	0.00058092
ENSMUSG00000086782	E130102H24Rik	129.735	-1.15224	0.268163	-4.2968	1.73278e-05	0.00058092
ENSMUSG00000021928	Ebpl	827.544	-0.801449	0.186604	-4.29491	1.74765e-05	0.000583429
ENSMUSG00000035441	Myo1d	475.77	-1.38833	0.323236	-4.2951	1.74617e-05	0.000583429
ENSMUSG00000029263	Pigg	190.048	-1.04865	0.244207	-4.2941	1.754e-05	0.000584488
ENSMUSG00000004568	Arhgef18	1093.04	-1.07164	0.249723	-4.29132	1.77616e-05	0.000590798
ENSMUSG00000026955	Sapcd2	770.521	1.51052	0.352251	4.28818	1.80141e-05	0.000598114
ENSMUSG00000030365	Clec2i	101.88	2.10598	0.491318	4.2864	1.81593e-05	0.000601846
ENSMUSG00000001300	Efnb2	2369.77	-1.17346	0.273876	-4.28465	1.8303e-05	0.000605517
ENSMUSG00000020859	Spag9	1548.98	0.998893	0.233521	4.27753	1.88977e-05	0.000622946
ENSMUSG00000042275	Pelo	253.291	1.2139	0.283761	4.2779	1.88663e-05	0.000622946
ENSMUSG00000035443	Thyn1	3650.23	0.826724	0.193517	4.27209	1.93651e-05	0.000637208
ENSMUSG00000086909	Timd7-ps	5931.32	-2.79282	0.654222	-4.26892	1.96425e-05	0.00064518
ENSMUSG00000032548	Slco2a1	1018.39	-0.88025	0.206282	-4.26722	1.97922e-05	0.000648936
ENSMUSG00000019838	Slc16a10	146.781	1.61318	0.378194	4.26548	1.9947e-05	0.000652847
ENSMUSG00000100014	Gm29290	27.6241	5.02662	1.17918	4.26282	2.01864e-05	0.000657168
ENSMUSG00000106056	4930500L23Rik	110.137	2.47092	0.579636	4.26288	2.01805e-05	0.000657168
ENSMUSG00000118384	9030625G05Rik	11.4986	5.78816	1.35767	4.26329	2.01437e-05	0.000657168
ENSMUSG00000062061	Obp2a	503.267	-2.03091	0.47663	-4.26098	2.03536e-05	0.000661439
ENSMUSG00000047804	Akap10	469.657	-0.708952	0.166563	-4.25636	2.07785e-05	0.000673042
ENSMUSG00000051176	Zfp42	7797.78	0.628188	0.14759	4.2563	2.0784e-05	0.000673042
ENSMUSG00000093594	Gm20707	338.323	0.721944	0.169644	4.25565	2.08446e-05	0.000673817
ENSMUSG00000029836	Cbx3	1746.43	0.501255	0.117855	4.25316	2.10771e-05	0.000680134
ENSMUSG00000035168	Tanc1	855.379	-0.710253	0.1672	-4.24793	2.15751e-05	0.000694982
ENSMUSG00000060600	Eno3	341.842	-2.15038	0.506338	-4.24692	2.16726e-05	0.000696901
ENSMUSG00000061859	Patj	825.062	-0.76728	0.180729	-4.24548	2.18129e-05	0.000700187
ENSMUSG00000052557	Gan	356.485	-0.817736	0.192705	-4.24345	2.20105e-05	0.000704069
ENSMUSG00000061360	Phf5a	9361.87	0.613213	0.1445	4.24369	2.19873e-05	0.000704069
ENSMUSG00000025137	Pcyt2	1497.52	0.860359	0.202819	4.242	2.21536e-05	0.000707412
ENSMUSG00000030663	1110004F10Rik	7470.48	0.580942	0.137084	4.23785	2.2567e-05	0.000719363
ENSMUSG00000025702	Marchf8	203.697	-0.962908	0.227289	-4.2365	2.27033e-05	0.000722451
ENSMUSG00000075394	Hoxc4	8.87011	-5.7559	1.36003	-4.2322	2.31417e-05	0.000735128
ENSMUSG00000027602	Map1lc3a	5300.06	0.818846	0.193623	4.22907	2.34663e-05	0.000744153
ENSMUSG00000021133	Susd6	1339.68	-0.970463	0.229517	-4.22829	2.35474e-05	0.000745436
ENSMUSG00000026600	Soat1	8768.07	-2.32954	0.551231	-4.22608	2.37801e-05	0.000748931
ENSMUSG00000113346	Eprn	1645.2	1.20491	0.285083	4.22654	2.37316e-05	0.000748931
ENSMUSG00000121480		969.17	-1.16599	0.275898	-4.22618	2.37694e-05	0.000748931
ENSMUSG00000022814	Umps	1891.47	0.824476	0.195145	4.22495	2.38991e-05	0.00075139
ENSMUSG00000034690	Nlrp4c	915.121	1.70077	0.402626	4.2242	2.39792e-05	0.000752618
ENSMUSG00000015143	Actn1	1341.27	-0.979845	0.232049	-4.22257	2.41528e-05	0.000756774
ENSMUSG00000014243	Zswim7	855.222	0.791895	0.187595	4.2213	2.42898e-05	0.00075977
ENSMUSG00000030870	Ubfd1	3628.43	0.715386	0.169539	4.2196	2.44739e-05	0.000764227
ENSMUSG00000020263	Appl2	285.311	-1.33985	0.317564	-4.21914	2.4524e-05	0.000764492
ENSMUSG00000031715	Smarca5	7059.1	0.627522	0.148759	4.21838	2.46063e-05	0.000764778
ENSMUSG00000097047	1110020A21Rik	182.388	1.05226	0.249451	4.21829	2.46165e-05	0.000764778
ENSMUSG00000019920	Lims1	1817.56	-0.479607	0.113709	-4.21784	2.46652e-05	0.000764997
ENSMUSG00000031758	Cdyl2	700.832	0.617343	0.146445	4.21553	2.49196e-05	0.000770682
ENSMUSG00000032515	Csrnp1	343.865	-1.37196	0.325486	-4.21512	2.49644e-05	0.000770682
ENSMUSG00000060803	Gstp1	13058.7	0.723454	0.171651	4.21468	2.50136e-05	0.000770682
ENSMUSG00000069919	Hba-a1	7.38613	5.88274	1.39578	4.21465	2.50164e-05	0.000770682
ENSMUSG00000021306	Gpr137b	1640.51	1.4438	0.342632	4.21385	2.51057e-05	0.000772138
ENSMUSG00000036223	Ska1	2835.77	0.694225	0.164779	4.21306	2.51929e-05	0.000773522
ENSMUSG00000026781	Acbd5	562.668	0.661177	0.157081	4.20913	2.56351e-05	0.000785787
ENSMUSG00000025220	Oga	1313.74	-0.713598	0.169592	-4.20772	2.57956e-05	0.00078939
ENSMUSG00000057554	Lgals8	1918.11	1.03515	0.246249	4.20365	2.62644e-05	0.000802398
ENSMUSG00000034312	Iqsec1	1409.37	-0.870425	0.207102	-4.20288	2.63541e-05	0.0008038
ENSMUSG00000048186	Bend7	226.413	1.03917	0.247359	4.20104	2.65695e-05	0.000809026
ENSMUSG00000035491	Fthl17a	1078.69	-1.77118	0.421763	-4.19947	2.6754e-05	0.000813294
ENSMUSG00000055116	Bmal1	291.912	1.14802	0.273827	4.19248	2.75924e-05	0.000837394
ENSMUSG00000038605	Samd10	297.68	-1.16906	0.278991	-4.19031	2.78572e-05	0.000844037
ENSMUSG00000067194	Eif1ax	3844.85	0.974416	0.232648	4.18837	2.80963e-05	0.000849879
ENSMUSG00000020456	Ogdh	2213.12	-0.558177	0.133516	-4.18059	2.90749e-05	0.000878034
ENSMUSG00000027187	Cat	1140.32	1.14325	0.273509	4.17993	2.91602e-05	0.000879164
ENSMUSG00000027233	Patl2	297.832	1.35108	0.323375	4.17806	2.94008e-05	0.000884964
ENSMUSG00000000320	Alox12	597.742	-0.914928	0.219017	-4.17742	2.94832e-05	0.000885993
ENSMUSG00000030291	Med21	3748.6	0.507801	0.121605	4.17583	2.96904e-05	0.000890761
ENSMUSG00000104867	Gm43728	72.7256	-1.91951	0.460028	-4.17259	3.01156e-05	0.000902044
ENSMUSG00000054079	Utp18	3200.75	0.530463	0.127174	4.17115	3.03068e-05	0.000906292
ENSMUSG00000033671	Cep350	423.739	-0.940704	0.225641	-4.16904	3.05891e-05	0.000913245
ENSMUSG00000032796	Lama1	743.789	-2.62104	0.628889	-4.16772	3.07657e-05	0.000917027
ENSMUSG00000046000	Naa11	377.66	1.55296	0.372728	4.16647	3.09348e-05	0.000920573
ENSMUSG00000032561	Acp3	718.466	-1.42234	0.341546	-4.16443	3.12135e-05	0.000927365
ENSMUSG00000044715	Gskip	1547.24	-0.855133	0.205382	-4.16362	3.13244e-05	0.000929154
ENSMUSG00000027944	Hax1	2561.9	0.492508	0.118522	4.15543	3.24676e-05	0.000961511
ENSMUSG00000026614	Slc30a10	18.2738	-4.64852	1.11991	-4.15081	3.31299e-05	0.000979546
ENSMUSG00000053819	Camk2d	1206.94	0.888617	0.214243	4.14771	3.35821e-05	0.000991321
ENSMUSG00000021585	Cast	805.493	-0.829938	0.200373	-4.14197	3.44343e-05	0.00101484
ENSMUSG00000028044	Cks1b	16799.5	0.496882	0.119993	4.14092	3.45911e-05	0.00101783
ENSMUSG00000031949	Adat1	487.087	-0.60108	0.145184	-4.14012	3.47119e-05	0.00101975
ENSMUSG00000011267	Zfp296	1810.35	0.927155	0.223964	4.13975	3.47682e-05	0.00101978
ENSMUSG00000057337	Chst3	273.438	-1.12799	0.272711	-4.13619	3.53113e-05	0.00103405
ENSMUSG00000001763	Tspan33	178.865	-3.68856	0.892408	-4.13326	3.57652e-05	0.00104328
ENSMUSG00000039756	Dnttip2	3970.7	0.652695	0.157906	4.13344	3.5737e-05	0.00104328
ENSMUSG00000049811	Fam161a	665.017	1.22636	0.29672	4.13306	3.57969e-05	0.00104328
ENSMUSG00000029571	Tmem106b	690.624	-0.659518	0.159653	-4.13094	3.61289e-05	0.00104962
ENSMUSG00000038521	C1s1	12.0724	6.59058	1.59531	4.13122	3.60851e-05	0.00104962
ENSMUSG00000004530	Coro1c	4826.61	-0.630782	0.152768	-4.12903	3.64291e-05	0.00105668
ENSMUSG00000022018	Rgcc	705.921	1.45844	0.353468	4.12608	3.68991e-05	0.00106862
ENSMUSG00000078453	Abracl	2328.04	-2.82462	0.684817	-4.12463	3.71335e-05	0.00107371
ENSMUSG00000030120	Mlf2	15563.2	0.688372	0.166922	4.12392	3.72475e-05	0.00107532
ENSMUSG00000030001	Figla	16.721	7.05945	1.71285	4.12148	3.7645e-05	0.00108509
ENSMUSG00000024758	Rtn3	3101.97	-0.871228	0.211485	-4.11957	3.79583e-05	0.0010924
ENSMUSG00000034194	R3hcc1	527.065	1.33952	0.325398	4.11655	3.84585e-05	0.00110506
ENSMUSG00000028716	Pdzk1ip1	3884.15	-1.74062	0.422996	-4.11497	3.87232e-05	0.00110747
ENSMUSG00000042436	Mfap4	201.237	1.9287	0.468667	4.11529	3.86687e-05	0.00110747
ENSMUSG00000057286	St6galnac2	651.578	0.825498	0.200588	4.11539	3.86532e-05	0.00110747
ENSMUSG00000094441	Zfp955a	161.722	1.19022	0.289387	4.11289	3.90735e-05	0.00111575
ENSMUSG00000081249	Gm11517	674.79	3.35103	0.815538	4.10898	3.9741e-05	0.00113305
ENSMUSG00000037679	Inf2	597.35	-0.999827	0.243359	-4.10844	3.98342e-05	0.00113395
ENSMUSG00000036099	Vezt	416.107	-1.04868	0.255315	-4.1074	4.0013e-05	0.00113727
ENSMUSG00000038502	Ptov1	1623.57	0.613478	0.149422	4.10567	4.03147e-05	0.00114408
ENSMUSG00000001630	Stk38l	735.476	0.656311	0.16009	4.09964	4.13794e-05	0.00117248
ENSMUSG00000026385	Dbi	9613.63	-0.7015	0.171163	-4.09842	4.15974e-05	0.00117684
ENSMUSG00000041000	Trim62	233.845	-1.52571	0.372497	-4.0959	4.20527e-05	0.00118651
ENSMUSG00000042460	C1galt1	557.777	-0.977354	0.238622	-4.09582	4.20685e-05	0.00118651
ENSMUSG00000113944	Gm48847	719.446	1.51879	0.370884	4.09506	4.22057e-05	0.00118856
ENSMUSG00000024727	Trpm6	674.909	-1.14245	0.279257	-4.09103	4.29463e-05	0.00120756
ENSMUSG00000028378	Ptgr1	17213	-0.946271	0.231435	-4.08872	4.33766e-05	0.0012178
ENSMUSG00000040728	Esrp1	1077.13	-0.901757	0.220585	-4.08803	4.35047e-05	0.00121953
ENSMUSG00000020152	Actr2	5712.97	-0.432972	0.105975	-4.08559	4.39651e-05	0.00123055
ENSMUSG00000069631	Strada	632.49	1.13627	0.278158	4.08498	4.40806e-05	0.00123191
ENSMUSG00000015112	Slc25a13	1793.62	0.790492	0.193648	4.08211	4.46277e-05	0.0012453
ENSMUSG00000105093	Gm17815	7.99823	5.99675	1.46929	4.0814	4.47658e-05	0.00124726
ENSMUSG00000021448	Shc3	38.532	2.80975	0.689502	4.07505	4.60052e-05	0.00127985
ENSMUSG00000045193	Cirbp	424.701	0.911278	0.223894	4.07012	4.69883e-05	0.00130522
ENSMUSG00000067642	Adgrf3	58.2858	2.46706	0.606307	4.06899	4.7217e-05	0.0013096
ENSMUSG00000028480	Glipr2	4431.46	-1.84143	0.452656	-4.06806	4.7406e-05	0.00131285
ENSMUSG00000004415	Col26a1	126.218	1.4314	0.351979	4.06671	4.76818e-05	0.00131754
ENSMUSG00000034518	Hmgxb4	2828.69	0.491758	0.120928	4.06653	4.77187e-05	0.00131754
ENSMUSG00000045314	Sowahb	84.8612	-2.27786	0.56035	-4.06506	4.80196e-05	0.00132386
ENSMUSG00000015711	Prune1	1281.35	-0.399647	0.0983441	-4.06377	4.8287e-05	0.00132923
ENSMUSG00000087380	2210408F21Rik	12.3556	6.62369	1.63128	4.06043	4.89814e-05	0.00134633
ENSMUSG00000021998	Lcp1	15294.4	-1.30894	0.32253	-4.05834	4.94227e-05	0.00135643
ENSMUSG00000034064	Poglut1	1070.27	0.784932	0.193668	4.05298	5.05699e-05	0.00138584
ENSMUSG00000034707	Gns	579.359	-1.14276	0.282018	-4.05209	5.07621e-05	0.00138904
ENSMUSG00000034118	Tpst1	694.913	1.30578	0.322309	4.05132	5.09298e-05	0.00139155
ENSMUSG00000105843	Gm19439	10.245	-4.73085	1.16803	-4.05028	5.1157e-05	0.00139568
ENSMUSG00000034394	Lif	375.108	-1.54437	0.381421	-4.04898	5.14419e-05	0.00140137
ENSMUSG00000089832	Shkbp1	1118.09	1.68492	0.416187	4.04847	5.15537e-05	0.00140234
ENSMUSG00000028382	Ptbp3	4724.55	-0.7243	0.179047	-4.04531	5.22529e-05	0.00141925
ENSMUSG00000033760	Rbm4b	323.382	-0.580672	0.143606	-4.0435	5.26589e-05	0.00142817
ENSMUSG00000045319	Proser2	793.627	0.744848	0.184245	4.0427	5.28399e-05	0.00143096
ENSMUSG00000031379	Pir	136.487	1.58262	0.391661	4.04078	5.32733e-05	0.00143846
ENSMUSG00000063652	Slc22a21	218.844	-1.87812	0.464787	-4.04082	5.3264e-05	0.00143846
ENSMUSG00000043391	2510009E07Rik	491.129	-1.27539	0.315875	-4.03764	5.39922e-05	0.00145573
ENSMUSG00000068101	Cenpm	2188.75	0.801637	0.198612	4.0362	5.4324e-05	0.00146103
ENSMUSG00000078247	Airn	47.8496	-1.65935	0.411127	-4.0361	5.4348e-05	0.00146103
ENSMUSG00000001642	Akr1b1	3926.28	-1.1543	0.286178	-4.03351	5.49492e-05	0.00147503
ENSMUSG00000023977	Ubr2	451.998	-0.914989	0.226932	-4.03199	5.53064e-05	0.00148245
ENSMUSG00000014426	Map3k4	760.042	-0.6913	0.171505	-4.03079	5.55906e-05	0.00148573
ENSMUSG00000024966	Stip1	21476.4	0.826453	0.205093	4.02965	5.5859e-05	0.00149074
ENSMUSG00000001270	Ckb	39005.7	-0.707027	0.17552	-4.02819	5.62077e-05	0.00149786
ENSMUSG00000030792	Dkkl1	6192.27	-1.12822	0.280127	-4.02753	5.63651e-05	0.00149988
ENSMUSG00000028128	F3	75.1878	-3.37596	0.838415	-4.0266	5.65896e-05	0.00150368
ENSMUSG00000031781	Ciapin1	3879.97	0.941449	0.23391	4.02484	5.7015e-05	0.00151279
ENSMUSG00000024537	Psmg2	4203.93	0.728658	0.181095	4.02362	5.7311e-05	0.00151579
ENSMUSG00000033295	Ptprf	1417.08	-1.19125	0.296108	-4.02301	5.74582e-05	0.00151579
ENSMUSG00000040703	Cyp2s1	4781.31	0.866839	0.215423	4.02389	5.72459e-05	0.00151579
ENSMUSG00000042751	Nmnat2	43.0354	1.76535	0.438789	4.02322	5.74069e-05	0.00151579
ENSMUSG00000022139	Mbnl2	877.323	-0.624852	0.15541	-4.02066	5.80342e-05	0.00152879
ENSMUSG00000078508	Pramel30	265.916	1.28381	0.319395	4.01951	5.83189e-05	0.00153409
ENSMUSG00000022914	Brwd1	2833.81	-0.617687	0.153695	-4.01891	5.84677e-05	0.00153473
ENSMUSG00000113300	Gm49371	13.8448	4.72587	1.17596	4.01874	5.85103e-05	0.00153473
ENSMUSG00000005779	Psmb4	11658.5	0.539174	0.134236	4.01662	5.90393e-05	0.00154639
ENSMUSG00000020108	Ddit4	36.1941	3.30676	0.823404	4.01597	5.92025e-05	0.00154846
ENSMUSG00000039018	Mtg1	1944.12	0.625264	0.155746	4.01463	5.95386e-05	0.00155503
ENSMUSG00000021223	Papln	5.28471	-6.11117	1.52258	-4.01369	5.97769e-05	0.00155904
ENSMUSG00000064030	Pym1	545.582	0.669762	0.16699	4.01079	6.05149e-05	0.00157605
ENSMUSG00000066613	Zfp932	1163.63	0.75745	0.188892	4.00997	6.07262e-05	0.00157931
ENSMUSG00000051397	Tacstd2	3177.89	-1.43171	0.357163	-4.00856	6.10913e-05	0.00158656
ENSMUSG00000036109	Mbnl3	1483.94	-1.11588	0.278437	-4.00765	6.13254e-05	0.00159039
ENSMUSG00000040413	Timd2	18904.1	1.37853	0.344137	4.00575	6.18201e-05	0.00160096
ENSMUSG00000032504	Pdcd6ip	2171.91	-0.596068	0.148865	-4.00408	6.22596e-05	0.00161007
ENSMUSG00000020308	Tpgs1	1195.65	0.541095	0.13518	4.00279	6.26007e-05	0.00161269
ENSMUSG00000026771	Spopl	289.376	-0.854249	0.213385	-4.00332	6.24591e-05	0.00161269
ENSMUSG00000059811	Atl2	1509.96	0.643899	0.160866	4.0027	6.26245e-05	0.00161269
ENSMUSG00000039391	Ccdc81	11.2023	6.48123	1.62039	3.99979	6.33989e-05	0.00162959
ENSMUSG00000101609	Kcnq1ot1	1117.23	-1.02631	0.256605	-3.99957	6.34582e-05	0.00162959
ENSMUSG00000087207	Gm13147	282.723	1.78267	0.445761	3.99915	6.35707e-05	0.0016302
ENSMUSG00000027702	Lrrc34	93.4184	-2.40044	0.600593	-3.99678	6.42111e-05	0.00164432
ENSMUSG00000026576	Atp1b1	4695.41	-0.719873	0.180129	-3.99642	6.43065e-05	0.00164447
ENSMUSG00000118032	Gm50147	25.1696	2.77974	0.695817	3.99492	6.47149e-05	0.00165261
ENSMUSG00000045294	Insig1	676.454	-0.867901	0.217417	-3.99187	6.55532e-05	0.0016717
ENSMUSG00000074997	Pin1rt1	7.99878	5.99248	1.50156	3.99083	6.58416e-05	0.00167672
ENSMUSG00000059552	Trp53	1976.44	0.779337	0.195351	3.98941	6.6238e-05	0.00168448
ENSMUSG00000026879	Gsn	2044.17	-0.902552	0.226525	-3.98434	6.76666e-05	0.00171843
ENSMUSG00000044066	Cep68	122.864	1.12929	0.28348	3.98367	6.78579e-05	0.00172091
ENSMUSG00000001988	Npas1	14.6805	4.84276	1.21585	3.98301	6.80482e-05	0.00172336
ENSMUSG00000074342	I830077J02Rik	45.3988	2.39714	0.60191	3.98256	6.81762e-05	0.00172422
ENSMUSG00000016552	Foxred2	360.534	-1.41928	0.356559	-3.98048	6.87752e-05	0.00173698
ENSMUSG00000005949	Ctns	231.911	-0.951068	0.238963	-3.97998	6.89197e-05	0.00173823
ENSMUSG00000025921	Rdh10	384.745	1.34932	0.339285	3.97695	6.98047e-05	0.00175814
ENSMUSG00000032562	Gnai2	5837.3	-1.08787	0.273668	-3.97515	7.03338e-05	0.00176904
ENSMUSG00000026670	Uap1	2086.24	1.11033	0.279504	3.9725	7.11228e-05	0.00178644
ENSMUSG00000022770	Dlg1	1671.68	-0.515785	0.129872	-3.9715	7.14226e-05	0.00179152
ENSMUSG00000092212	Slc22a13b	138.076	1.31854	0.332408	3.96664	7.28942e-05	0.00182345
ENSMUSG00000095975	Cphx1	465.744	1.82264	0.459486	3.96671	7.28728e-05	0.00182345
ENSMUSG00000028527	Ak4	7153.76	0.881013	0.222136	3.96609	7.30607e-05	0.00182512
ENSMUSG00000021501	Caml	1418.5	0.73831	0.186248	3.96412	7.36681e-05	0.0018378
ENSMUSG00000040013	Fkbp6	1803.56	1.00288	0.253052	3.96315	7.39668e-05	0.00184275
ENSMUSG00000085360	Arhgap27os2	45.0546	-1.94716	0.491408	-3.96242	7.41946e-05	0.00184592
ENSMUSG00000003849	Nqo1	134.961	1.94539	0.491743	3.95611	7.61816e-05	0.00189279
ENSMUSG00000030643	Rab30	457.914	0.933674	0.236411	3.94937	7.83559e-05	0.00194418
ENSMUSG00000013997	Nit1	1194.49	0.489015	0.123839	3.94879	7.85464e-05	0.00194431
ENSMUSG00000039067	Psmd7	15910.9	0.663823	0.168111	3.94871	7.85729e-05	0.00194431
ENSMUSG00000028885	Smpdl3b	1364.17	0.601	0.15238	3.94408	8.01068e-05	0.00197947
ENSMUSG00000047501	Cldn4	8981.01	-0.892117	0.226209	-3.94377	8.02103e-05	0.00197947
ENSMUSG00000069324	Bhmt1b	35.7551	2.68387	0.680589	3.94345	8.03173e-05	0.00197947
ENSMUSG00000042165	Adrm1b	84.8462	0.968393	0.245667	3.94189	8.0843e-05	0.00198976
ENSMUSG00000091498	Mpc1-ps	317.862	0.983192	0.249466	3.94119	8.10791e-05	0.0019929
ENSMUSG00000062382	Ftl1-ps1	545.868	0.570183	0.144716	3.94002	8.14747e-05	0.00199994
ENSMUSG00000059743	Fdps	2983.43	1.19348	0.303026	3.93855	8.19746e-05	0.00200953
ENSMUSG00000056367	Actr3b	191.211	1.66582	0.423285	3.93545	8.30424e-05	0.00203299
ENSMUSG00000033306	Lpp	1470.37	-0.785417	0.19962	-3.93455	8.33514e-05	0.00203784
ENSMUSG00000001281	Itgb7	118.893	1.56821	0.398723	3.93308	8.38629e-05	0.0020449
ENSMUSG00000031089	Slc6a14	2903.73	-1.4387	0.365794	-3.9331	8.38579e-05	0.0020449
ENSMUSG00000001995	Sipa1l2	786.043	-0.89565	0.227773	-3.93221	8.41702e-05	0.00204967
ENSMUSG00000029098	Acox3	210.45	-1.993	0.506955	-3.93131	8.44848e-05	0.00205432
ENSMUSG00000031165	Was	54.5823	-2.26011	0.574988	-3.93071	8.46969e-05	0.00205432
ENSMUSG00000067795	4930444P10Rik	422.34	1.00489	0.255637	3.93093	8.46179e-05	0.00205432
ENSMUSG00000079628	Rhox4g	5.67784	-5.82509	1.4822	-3.93004	8.49305e-05	0.00205727
ENSMUSG00000039337	Tex19.2	726.508	2.46695	0.628061	3.92788	8.56966e-05	0.00207309
ENSMUSG00000041870	Ankrd13a	2216.74	-0.537807	0.136949	-3.92707	8.59861e-05	0.00207736
ENSMUSG00000002108	Nr1h3	37.6064	3.60664	0.918722	3.92571	8.64728e-05	0.00208637
ENSMUSG00000033502	Cdc14a	656.419	-1.18689	0.302458	-3.92416	8.70345e-05	0.00209717
ENSMUSG00000040659	Efhd2	6093.69	-1.11125	0.283225	-3.92356	8.72491e-05	0.00209958
ENSMUSG00000027469	Tpx2	3593.5	0.581767	0.1483	3.92291	8.74868e-05	0.00210255
ENSMUSG00000089728	Clec2f	101.998	2.66545	0.680312	3.91798	8.92946e-05	0.00214319
ENSMUSG00000032602	Slc25a20	3389.61	0.761515	0.194616	3.91291	9.11923e-05	0.00218588
ENSMUSG00000043333	Rhbdl2	1808.69	-0.918357	0.234819	-3.91092	9.19445e-05	0.00220103
ENSMUSG00000092341	Malat1	82476.9	-0.898747	0.229967	-3.90815	9.30044e-05	0.00222351
ENSMUSG00000041012	Cmtm8	762.667	-2.64394	0.676957	-3.90562	9.3983e-05	0.00224398
ENSMUSG00000015932	Dstn	20912.3	-0.969393	0.248262	-3.90471	9.43367e-05	0.0022495
ENSMUSG00000022505	Emp2	2500.3	-1.077	0.275976	-3.90252	9.51945e-05	0.00226701
ENSMUSG00000031391	L1cam	71.0506	-1.78928	0.458557	-3.90198	9.54079e-05	0.00226766
ENSMUSG00000103653	Gstp-ps	232.67	0.748982	0.191957	3.90183	9.54688e-05	0.00226766
ENSMUSG00000059316	Slc27a4	1037.93	-1.40771	0.361081	-3.89861	9.67468e-05	0.00229505
ENSMUSG00000001383	Zmat2	4117.03	0.513074	0.131631	3.89782	9.70619e-05	0.00229955
ENSMUSG00000015806	Qdpr	1368.95	0.982593	0.252195	3.89616	9.77281e-05	0.00230641
ENSMUSG00000022109	Med4	1971.03	0.530508	0.136144	3.89668	9.75213e-05	0.00230641
ENSMUSG00000044726	Erich5	20.4308	-5.48511	1.40774	-3.8964	9.76319e-05	0.00230641
ENSMUSG00000027134	Lpcat4	2609.31	-0.892354	0.229202	-3.89331	9.88852e-05	0.00233072
ENSMUSG00000073147	5031425E22Rik	143.608	-1.03949	0.267346	-3.8882	0.000100991	0.0023773
ENSMUSG00000028962	Slc4a2	883.798	-1.08288	0.278566	-3.88733	0.000101354	0.00238279
ENSMUSG00000026662	Sephs1	1915.79	0.647687	0.166637	3.88682	0.000101568	0.00238477
ENSMUSG00000029246	Ppat	3308.11	0.560639	0.144317	3.88477	0.000102425	0.00240183
ENSMUSG00000033065	Pfkm	120.755	-1.71573	0.441763	-3.88383	0.000102823	0.00240807
ENSMUSG00000026073	Il1r2	4.56688	-5.89836	1.52064	-3.87887	0.000104943	0.00245146
ENSMUSG00000032033	Barx2	9.84748	6.29634	1.62322	3.87891	0.000104926	0.00245146
ENSMUSG00000034259	Exosc4	3075.54	0.466711	0.120443	3.87496	0.000106641	0.00248797
ENSMUSG00000021087	Rtn1	213.627	-1.59307	0.411225	-3.87396	0.00010708	0.00249506
ENSMUSG00000069188	Gm13192	107.198	1.36584	0.352637	3.8732	0.000107415	0.00249967
ENSMUSG00000055027	Smyd1	392.371	-1.53849	0.397249	-3.87286	0.000107568	0.00250006
ENSMUSG00000099564	Gm28729	18.761	3.14041	0.811029	3.87213	0.000107886	0.0025043
ENSMUSG00000013622	Atraid	1668.77	0.612407	0.158186	3.87143	0.0001082	0.0025084
ENSMUSG00000032280	Tle3	545.078	-0.858219	0.221732	-3.87053	0.000108598	0.00251447
ENSMUSG00000021814	Anxa7	5321.4	0.607427	0.156969	3.86974	0.000108952	0.00251948
ENSMUSG00000022594	Lynx1	8.91912	6.15037	1.58961	3.86911	0.000109235	0.00252284
ENSMUSG00000046974	Timd6	31386.1	-2.24158	0.579434	-3.86857	0.000109477	0.00252526
ENSMUSG00000062931	Zfp938	518.009	-0.732053	0.189294	-3.86728	0.000110054	0.00253538
ENSMUSG00000032018	Sc5d	244.333	1.8778	0.485626	3.86676	0.00011029	0.00253765
ENSMUSG00000027165	Iftap	1320.12	1.04931	0.271443	3.86567	0.000110783	0.00254578
ENSMUSG00000020528	Prpsap2	1535.31	0.82711	0.214111	3.86299	0.000112006	0.00256767
ENSMUSG00000028944	Prkag2	1156.88	-1.07651	0.278674	-3.86297	0.000112015	0.00256767
ENSMUSG00000031093	Dock11	86.0663	-1.30481	0.337803	-3.86264	0.000112168	0.00256798
ENSMUSG00000027997	Casp6	7423.04	0.819572	0.212202	3.86222	0.000112361	0.0025692
ENSMUSG00000036022	Pabir2	1013.97	-0.715126	0.18519	-3.86157	0.00011266	0.00257283
ENSMUSG00000029681	Bcl7b	1238.31	0.598406	0.154987	3.86102	0.000112914	0.00257542
ENSMUSG00000028793	Rnf19b	1359.73	0.774849	0.200757	3.85964	0.000113553	0.00258678
ENSMUSG00000021868	Ppif	2375.45	-0.551834	0.142997	-3.85907	0.000113819	0.00258963
ENSMUSG00000030268	Bcat1	5821.79	0.980196	0.254027	3.85862	0.000114027	0.00259115
ENSMUSG00000035505	Cox18	4084.65	0.459194	0.119032	3.85775	0.000114435	0.00259722
ENSMUSG00000035493	Tgfbi	183.197	-3.96612	1.02836	-3.85673	0.000114912	0.0025984
ENSMUSG00000043943	Naalad2	712.699	1.61864	0.419679	3.85685	0.000114859	0.0025984
ENSMUSG00000071324	Armc2	9.82473	5.56294	1.44222	3.8572	0.000114691	0.0025984
ENSMUSG00000018906	P4ha2	2330.89	-0.981702	0.254619	-3.85558	0.000115455	0.00260747
ENSMUSG00000032373	Car12	16.5851	-3.31283	0.859966	-3.85228	0.000117023	0.00263964
ENSMUSG00000023010	Tmbim6	3097.84	-0.421894	0.109682	-3.84652	0.000119809	0.00269915
ENSMUSG00000069743	Zfp820	705.333	1.47153	0.382597	3.84616	0.000119981	0.00269973
ENSMUSG00000036430	Tbcc	1602.11	0.69357	0.180362	3.84542	0.000120345	0.00270459
ENSMUSG00000034573	Ptpn13	393.834	1.14829	0.298711	3.84415	0.000120973	0.00271539
ENSMUSG00000037278	Tmem97	4187.55	0.603802	0.157092	3.84361	0.00012124	0.00271806
ENSMUSG00000062397	Zfp706	28055.9	0.452911	0.117884	3.84202	0.000122027	0.00273236
ENSMUSG00000086013	Gm15706	28.0251	-1.58288	0.412101	-3.84101	0.000122528	0.00274024
ENSMUSG00000026708	Cenpl	590.733	0.669053	0.174242	3.8398	0.000123135	0.00275047
ENSMUSG00000038816	Ctnnal1	1066.07	0.865599	0.225481	3.8389	0.000123585	0.0027545
ENSMUSG00000053580	Tanc2	66.179	-2.09341	0.545323	-3.83884	0.000123616	0.0027545
ENSMUSG00000038178	Slc43a2	343.381	-3.3527	0.873482	-3.83832	0.00012388	0.00275705
ENSMUSG00000032113	Chek1	1609	0.55359	0.144248	3.83777	0.000124156	0.00275984
ENSMUSG00000032244	Fem1b	1283.56	-0.89265	0.232643	-3.837	0.000124548	0.00276521
ENSMUSG00000078495	Zfp984	1132.74	0.645096	0.168232	3.83456	0.000125792	0.00278944
ENSMUSG00000020300	Cpeb4	402.279	-0.866829	0.226288	-3.83064	0.000127809	0.00283077
ENSMUSG00000025078	Nhlrc2	936.018	-0.845361	0.220728	-3.82988	0.000128205	0.00283611
ENSMUSG00000037815	Ctnna1	9351.19	-0.376163	0.0983118	-3.82623	0.000130122	0.00287506
ENSMUSG00000000301	Pemt	3413.59	2.44296	0.639096	3.82253	0.000132092	0.00291156
ENSMUSG00000020231	Dip2a	64.274	-1.72458	0.451147	-3.82266	0.000132017	0.00291156
ENSMUSG00000020423	Btg2	268.577	-1.10536	0.289394	-3.81957	0.000133687	0.00294319
ENSMUSG00000072774	Zfp951	1547.52	0.913518	0.239192	3.81917	0.000133899	0.00294433
ENSMUSG00000006205	Htra1	1092.64	-2.62916	0.688714	-3.81749	0.000134815	0.00296094
ENSMUSG00000035027	Map2k2	4171.69	0.458984	0.120258	3.81667	0.000135263	0.00296722
ENSMUSG00000057193	Slc44a2	504.606	-1.39834	0.36648	-3.8156	0.00013585	0.00297654
ENSMUSG00000020171	Yeats4	2466.4	0.335603	0.0880072	3.81336	0.000137091	0.00299659
ENSMUSG00000074247	Dda1	4385.19	0.53567	0.140465	3.81355	0.000136984	0.00299659
ENSMUSG00000005846	Rsl1d1	9075	0.531173	0.139346	3.81189	0.000137909	0.00300139
ENSMUSG00000035696	Rnf38	597.58	-0.576734	0.15127	-3.81261	0.000137507	0.00300139
ENSMUSG00000041372	B4galnt3	148.047	-1.45162	0.380779	-3.81224	0.000137713	0.00300139
ENSMUSG00000102252	Snrpn	7375.52	0.596402	0.156463	3.81179	0.000137965	0.00300139
ENSMUSG00000092680	Snord55	48.5038	1.22409	0.321162	3.81145	0.000138152	0.00300191
ENSMUSG00000038650	Rnh1	1351.29	-1.04034	0.273065	-3.80987	0.000139039	0.0030176
ENSMUSG00000055555	Ct55	11.378	6.50204	1.70676	3.80957	0.000139209	0.00301774
ENSMUSG00000028786	Tmem54	496.776	-1.43632	0.37709	-3.80897	0.000139545	0.00302144
ENSMUSG00000028636	Ppcs	1622.12	0.824191	0.216561	3.80581	0.000141343	0.00305677
ENSMUSG00000034255	Arhgap27	43.3835	-3.08775	0.811668	-3.80421	0.000142259	0.00307296
ENSMUSG00000095954	Pramel56	93.6908	1.94899	0.512462	3.8032	0.000142842	0.00308192
ENSMUSG00000058290	Espl1	618.977	0.937641	0.246626	3.80187	0.00014361	0.00309487
ENSMUSG00000032387	Rbpms2	3762.45	0.841725	0.221434	3.80124	0.000143973	0.00309747
ENSMUSG00000050914	Ankrd37	119.83	-1.52687	0.401694	-3.80108	0.000144068	0.00309747
ENSMUSG00000042073	Abhd14b	846.085	-2.59902	0.683889	-3.80035	0.000144492	0.00310294
ENSMUSG00000015943	Bola1	2080.5	0.521063	0.137126	3.79988	0.000144765	0.00310518
ENSMUSG00000029829	Tmem213	450.01	-1.14292	0.300844	-3.79906	0.000145246	0.00311186
ENSMUSG00000030722	Nfatc2ip	1073.91	0.790185	0.20812	3.79678	0.000146588	0.00313694
ENSMUSG00000081713	Gm12170	39.0321	-1.95736	0.515877	-3.79424	0.000148096	0.00316553
ENSMUSG00000021062	Rab15	211.102	-1.91545	0.505143	-3.7919	0.000149499	0.00319102
ENSMUSG00000027952	Pmvk	2188.29	0.59587	0.157152	3.79167	0.000149636	0.00319102
ENSMUSG00000020720	Psmd12	10395	0.772272	0.203742	3.79044	0.000150381	0.00319948
ENSMUSG00000034391	Fbxo15	11625.7	0.424555	0.111999	3.79071	0.000150215	0.00319948
ENSMUSG00000031447	Lamp1	18659.1	-0.500009	0.131925	-3.79011	0.000150578	0.00319995
ENSMUSG00000024687	Osbp	850.631	-0.387421	0.102298	-3.78717	0.000152375	0.0032344
ENSMUSG00000034832	Tet3	193.371	-0.906834	0.239553	-3.78552	0.000153387	0.00324837
ENSMUSG00000036114	Rpp25l	1076.8	0.610544	0.161273	3.78577	0.000153234	0.00324837
ENSMUSG00000004508	Gab2	227.975	-1.28748	0.340215	-3.78431	0.000154138	0.00325748
ENSMUSG00000029034	Ints11	2182.45	0.786439	0.207819	3.78425	0.000154172	0.00325748
ENSMUSG00000028464	Tpm2	315.145	-1.31095	0.346506	-3.78336	0.000154728	0.00326547
ENSMUSG00000029346	Srrd	1039.93	0.52617	0.139091	3.78293	0.000154995	0.00326735
ENSMUSG00000017400	Stac2	169.288	2.27392	0.601458	3.78068	0.000156401	0.00329322
ENSMUSG00000034723	Tmx4	804.404	1.04233	0.275931	3.77752	0.000158397	0.00333143
ENSMUSG00000048490	Nrip1	758.697	-0.752636	0.199304	-3.77633	0.000159156	0.00334355
ENSMUSG00000030352	Tspan9	303.335	-1.13211	0.299826	-3.77588	0.000159444	0.00334577
ENSMUSG00000028863	Meaf6	1927.67	0.528553	0.140005	3.77525	0.000159849	0.00335044
ENSMUSG00000019889	Ptprk	1623.58	-1.3511	0.357973	-3.7743	0.000160457	0.00335935
ENSMUSG00000033059	Pygb	1346.5	-1.08939	0.288848	-3.77152	0.000162257	0.0033872
ENSMUSG00000042292	Mrtfa	599.979	-0.520975	0.138139	-3.77139	0.000162341	0.0033872
ENSMUSG00000061130	Ppm1b	2891.29	0.572278	0.151732	3.77163	0.000162185	0.0033872
ENSMUSG00000030800	Prss8	2887.92	-0.996605	0.264376	-3.76965	0.000163477	0.00340704
ENSMUSG00000020806	Rhbdf2	113.187	-0.901649	0.239218	-3.76915	0.000163806	0.00341003
ENSMUSG00000020393	Kremen1	271.106	-1.09859	0.291528	-3.7684	0.000164298	0.00341638
ENSMUSG00000021591	Glrx	7515.69	0.668208	0.177365	3.76742	0.000164942	0.00342592
ENSMUSG00000063564	Col23a1	17.6705	6.41206	1.70217	3.76701	0.000165218	0.00342775
ENSMUSG00000083674	Zfp133-ps	28.4948	2.09962	0.557836	3.76387	0.000167304	0.00346713
ENSMUSG00000090213	Peds1	912.335	-0.689039	0.183168	-3.76179	0.000168701	0.00349213
ENSMUSG00000032401	Lctl	105.599	2.40137	0.638421	3.76142	0.000168954	0.00349342
ENSMUSG00000058420	Syt17	42.0727	2.59423	0.69002	3.75964	0.000170157	0.00350647
ENSMUSG00000110851	Gm48902	10.9056	6.44121	1.71311	3.75996	0.000169939	0.00350647
ENSMUSG00000116380	Gm39556	13.6757	3.48943	0.928104	3.75974	0.000170088	0.00350647
ENSMUSG00000042243	BC051665	29411.1	-4.51984	1.20268	-3.75814	0.000171183	0.00352365
ENSMUSG00000018076	Med13l	795.416	-0.586075	0.156004	-3.7568	0.000172098	0.00353456
ENSMUSG00000029394	Cdk2ap1	2362.51	0.879142	0.233999	3.75703	0.000171945	0.00353456
ENSMUSG00000039720	Got1l1	335.481	1.31769	0.350827	3.75594	0.000172689	0.00354272
ENSMUSG00000038982	Bloc1s5	1001.45	0.595198	0.158502	3.75514	0.000173244	0.00355015
ENSMUSG00000030888	Rrp8	1372.91	0.605193	0.16118	3.75477	0.000173497	0.00355138
ENSMUSG00000072982	9230009I02Rik	33.8498	2.12029	0.564759	3.75432	0.00017381	0.00355382
ENSMUSG00000050732	Vamp8	12172	-0.628422	0.16745	-3.75289	0.000174809	0.00357026
ENSMUSG00000086922	Gm13835	903.101	0.79028	0.210686	3.75099	0.000176137	0.00359339
ENSMUSG00000029270	Dipk1a	1222.59	0.998123	0.266118	3.75068	0.000176358	0.0035939
ENSMUSG00000017491	Rarb	95.4506	1.80728	0.481904	3.75029	0.000176631	0.00359547
ENSMUSG00000043421	Hilpda	1686.62	-0.79829	0.212903	-3.74954	0.000177157	0.00360219
ENSMUSG00000001558	Klhl10	178.216	2.22809	0.5944	3.74848	0.000177912	0.00361354
ENSMUSG00000000339	Rtca	1405.32	0.394688	0.105498	3.74118	0.000183161	0.00371605
ENSMUSG00000024772	Ehd1	3323.22	-0.675945	0.180822	-3.73818	0.000185358	0.00375646
ENSMUSG00000024369	Nelfe	2002.77	0.660858	0.17682	3.73745	0.000185895	0.00376319
ENSMUSG00000003161	Sri	7057.35	-1.09691	0.294114	-3.72953	0.000191839	0.00387925
ENSMUSG00000025869	Nop16	4906.38	0.488512	0.131012	3.72874	0.000192437	0.00388706
ENSMUSG00000004565	Pnpla6	1569.46	0.623326	0.167196	3.72811	0.000192921	0.00389255
ENSMUSG00000042942	Greb1l	115.355	1.51068	0.405334	3.72701	0.000193767	0.00390533
ENSMUSG00000107192	Gm19583	64.2153	1.82933	0.491271	3.72366	0.000196352	0.00395309
ENSMUSG00000021577	Sdha	4965.32	-0.592604	0.159242	-3.72141	0.000198116	0.00398425
ENSMUSG00000028030	Tbck	501.798	-0.702004	0.188669	-3.72083	0.000198568	0.00398749
ENSMUSG00000082120	Gm15720	24.2093	3.00533	0.807743	3.72065	0.000198712	0.00398749
ENSMUSG00000021188	Trip11	354.976	-0.918314	0.246886	-3.71959	0.000199543	0.00399543
ENSMUSG00000024096	Ralbp1	6495.41	-0.901274	0.242292	-3.71979	0.00019939	0.00399543
ENSMUSG00000062859	Tcp11	38.9963	2.5704	0.691938	3.71478	0.000203379	0.0040678
ENSMUSG00000011831	Evi5	2620.87	0.43191	0.116316	3.71326	0.000204607	0.00408792
ENSMUSG00000021645	Smn1	4035.35	0.678115	0.182647	3.71271	0.000205053	0.00409237
ENSMUSG00000036854	Hspb6	71.0457	2.01158	0.541998	3.71142	0.000206099	0.00410877
ENSMUSG00000041583	Obox6	526.504	1.58363	0.42718	3.70719	0.000209574	0.00417353
ENSMUSG00000047153	Khnyn	615.249	-0.733792	0.197956	-3.70685	0.000209852	0.00417454
ENSMUSG00000040963	Asgr2	97.5519	1.65829	0.447629	3.70461	0.00021172	0.00420713
ENSMUSG00000006389	Mpl	9.07315	6.17586	1.66738	3.70393	0.000212283	0.00421375
ENSMUSG00000041112	Elmo1	156.591	-4.77867	1.29037	-3.70332	0.000212794	0.00421661
ENSMUSG00000104338	Gm9131	250.45	-1.39297	0.376151	-3.70321	0.000212886	0.00421661
ENSMUSG00000028854	Slc9a1	514.875	-0.908607	0.245507	-3.70094	0.000214804	0.00425002
ENSMUSG00000038496	Slc19a3	172.267	-2.22692	0.601881	-3.69994	0.000215654	0.00426223
ENSMUSG00000026234	Ncl	28802	0.537702	0.14537	3.69885	0.000216579	0.00427592
ENSMUSG00000073411	H2-D1	4903.96	-0.992203	0.268267	-3.69857	0.000216818	0.00427605
ENSMUSG00000108094	Gm31108	29.9673	2.33083	0.630288	3.69804	0.000217267	0.00428031
ENSMUSG00000021189	Atxn3	1230.81	0.990226	0.267889	3.6964	0.00021868	0.00430352
ENSMUSG00000028467	Gba2	143.091	-1.69162	0.457768	-3.69536	0.000219577	0.00431309
ENSMUSG00000114456	H2bc9	53.8099	1.95713	0.529629	3.69529	0.000219636	0.00431309
ENSMUSG00000026204	Ptprn	114.946	1.61867	0.438155	3.69429	0.000220499	0.00432102
ENSMUSG00000032727	Mier3	1866.21	0.861698	0.233252	3.69428	0.000220511	0.00432102
ENSMUSG00000018474	Chd3	280.178	-1.47421	0.399142	-3.69345	0.000221228	0.00433046
ENSMUSG00000029074	Ttll10	49.7462	2.01457	0.545499	3.69308	0.000221557	0.00433227
ENSMUSG00000024993	Dennd10	3707.55	0.894713	0.242323	3.69224	0.000222286	0.00434192
ENSMUSG00000039835	Nhsl1	98.0388	-1.25544	0.340063	-3.69179	0.000222678	0.00434493
ENSMUSG00000041309	Nkx6-2	1249.3	0.95803	0.259694	3.68907	0.000225075	0.00438706
ENSMUSG00000032180	Tmed1	1746.43	0.66342	0.179946	3.68678	0.000227106	0.00442195
ENSMUSG00000025198	Erlin1	490.841	-0.781067	0.21189	-3.68619	0.000227635	0.0044268
ENSMUSG00000036822	Topors	1604.83	0.579056	0.157132	3.68516	0.000228561	0.0044268
ENSMUSG00000040713	Creg1	5036.72	-0.68665	0.186313	-3.68546	0.000228289	0.0044268
ENSMUSG00000057637	Prdm2	647.634	-0.686917	0.186394	-3.6853	0.000228431	0.0044268
ENSMUSG00000075296	Aldh3b2	897.86	-1.39337	0.378023	-3.68593	0.000227867	0.0044268
ENSMUSG00000005699	Pard6a	443.334	0.816906	0.221723	3.68435	0.000229283	0.00443611
ENSMUSG00000027506	Tpd52	10283.8	0.427385	0.116054	3.68264	0.000230831	0.00445345
ENSMUSG00000030316	Tamm41	1551.32	-0.828343	0.224937	-3.68256	0.000230907	0.00445345
ENSMUSG00000038324	Trpc4ap	1540.31	-0.646745	0.175624	-3.68256	0.000230901	0.00445345
ENSMUSG00000039263	Npepl1	644.147	-1.06256	0.288582	-3.68201	0.000231402	0.00445831
ENSMUSG00000062031	Pgghg	3.7968	-6.01238	1.63385	-3.67989	0.000233337	0.00449089
ENSMUSG00000033102	Cdc14b	1952.54	0.7752	0.210743	3.67842	0.000234686	0.00451212
ENSMUSG00000046818	Ddit4l	270.508	2.07391	0.563865	3.67803	0.000235041	0.00451421
ENSMUSG00000037685	Atp8a1	461.132	1.12614	0.306208	3.67769	0.000235355	0.00451552
ENSMUSG00000050627	Gpd1l	5162.4	1.48968	0.405105	3.67727	0.000235741	0.00451821
ENSMUSG00000025409	Mbd6	264.296	-0.776505	0.211181	-3.67696	0.000236027	0.00451897
ENSMUSG00000026155	Smap1	2722.13	0.373513	0.101591	3.67664	0.000236322	0.00451991
ENSMUSG00000022051	Bnip3l	4935.31	0.611589	0.166491	3.67339	0.000239351	0.00456831
ENSMUSG00000026966	Ssna1	4536.06	0.37477	0.102023	3.6734	0.000239343	0.00456831
ENSMUSG00000046207	Pik3r6	246.608	1.54376	0.420367	3.6724	0.000240281	0.00458131
ENSMUSG00000057649	Brd9	2163.7	0.579132	0.157721	3.67187	0.00024078	0.00458606
ENSMUSG00000032015	Pou2f3	230.536	-1.11585	0.30395	-3.67118	0.000241437	0.00458905
ENSMUSG00000033417	Cacul1	1123.61	0.688489	0.187536	3.67125	0.000241369	0.00458905
ENSMUSG00000033419	Snap91	623.042	-4.68279	1.27576	-3.67059	0.000241987	0.00459476
ENSMUSG00000029440	Psmd9	2471.61	0.407306	0.1111	3.66612	0.000246258	0.00466534
ENSMUSG00000029559	2210016L21Rik	1968.88	0.48645	0.13268	3.66634	0.000246045	0.00466534
ENSMUSG00000030117	Gdf3	2501.94	0.758049	0.206784	3.6659	0.000246467	0.00466534
ENSMUSG00000033751	Gadd45gip1	5498.41	0.520666	0.142092	3.6643	0.000248021	0.00468991
ENSMUSG00000029056	Pank4	525.844	-0.819675	0.223721	-3.66383	0.000248469	0.00469097
ENSMUSG00000031812	Map1lc3b	82258.3	0.619817	0.169177	3.66371	0.000248588	0.00469097
ENSMUSG00000049881	2810025M15Rik	3448.98	0.463536	0.126588	3.66176	0.000250489	0.004722
ENSMUSG00000024413	Npc1	1378.94	-0.54799	0.149698	-3.66064	0.000251585	0.0047378
ENSMUSG00000079966	Gm14058	14.9498	4.09626	1.11909	3.66035	0.00025187	0.0047383
ENSMUSG00000039934	Gsap	15.5838	4.51405	1.23336	3.65996	0.000252258	0.00474075
ENSMUSG00000038670	Mybpc2	192.734	2.3165	0.633084	3.65907	0.000253129	0.00475225
ENSMUSG00000051234	Rnf7	11562.3	0.862902	0.235919	3.65761	0.000254578	0.00477457
ENSMUSG00000025780	Itih5	113.896	-1.33413	0.36489	-3.65625	0.000255934	0.00479511
ENSMUSG00000032473	Cldn18	44.6455	1.83609	0.502237	3.65582	0.000256363	0.00479824
ENSMUSG00000034127	Tspan8	38785.8	-1.36145	0.372451	-3.65538	0.000256805	0.00480163
ENSMUSG00000028454	Pigo	347.475	-0.803333	0.219811	-3.65465	0.000257529	0.00481027
ENSMUSG00000029103	Lrpap1	41034	0.790615	0.216393	3.6536	0.000258588	0.00481535
ENSMUSG00000030468	Siglecg	85.1048	2.17215	0.594512	3.65367	0.000258518	0.00481535
ENSMUSG00000068220	Lgals1	52792.2	-2.33292	0.638468	-3.65393	0.000258252	0.00481535
ENSMUSG00000049600	Zbtb45	456.533	0.563714	0.154329	3.65268	0.000259513	0.00482767
ENSMUSG00000047692	4930533K18Rik	40.9623	2.02205	0.553661	3.65215	0.000260058	0.00483292
ENSMUSG00000027495	Fam210b	635.491	-0.886045	0.242733	-3.65028	0.000261956	0.00486327
ENSMUSG00000015291	Gdi1	834.086	-1.06174	0.291063	-3.64779	0.000264503	0.0049056
ENSMUSG00000008958	Vps72	3074.77	0.555704	0.15251	3.64372	0.00026873	0.00497896
ENSMUSG00000048277	Syngr2	3731.1	-0.633554	0.173899	-3.64323	0.00026924	0.00498338
ENSMUSG00000006301	Tmbim1	3007.32	-0.591073	0.162282	-3.64225	0.000270261	0.00499355
ENSMUSG00000080021	Gm5915	36.6018	-1.83947	0.505046	-3.64219	0.000270333	0.00499355
ENSMUSG00000021282	Eif5	24988.2	0.559113	0.153545	3.64136	0.000271197	0.00500227
ENSMUSG00000027646	Src	235.084	-1.3088	0.359439	-3.64122	0.00027135	0.00500227
ENSMUSG00000078794	Dact3	22.5885	3.55548	0.977135	3.63868	0.000274043	0.00504685
ENSMUSG00000042502	Cd2bp2	1787.43	0.448647	0.123344	3.63737	0.000275431	0.00506733
ENSMUSG00000002984	Tomm40	6076.93	0.481857	0.132521	3.63607	0.000276832	0.005088
ENSMUSG00000120885	Gm57243	7.53095	4.43051	1.21891	3.63483	0.000278169	0.00510746
ENSMUSG00000016559	H3f3b	38558.6	0.626809	0.172666	3.63018	0.000283218	0.00519498
ENSMUSG00000044477	Zfand3	733.253	-0.690371	0.190204	-3.62964	0.000283817	0.00519557
ENSMUSG00000073607	Gm10548	5.11393	-5.28753	1.45672	-3.62976	0.000283685	0.00519557
ENSMUSG00000021213	Akr1c13	270.546	1.64325	0.452937	3.62797	0.000285653	0.00522398
ENSMUSG00000051518	Rps19bp1	3561.82	0.490585	0.135248	3.62729	0.000286415	0.0052327
ENSMUSG00000037795	N4bp2	741.819	-0.738049	0.203519	-3.62644	0.000287356	0.00524467
ENSMUSG00000031820	Babam1	1979.55	0.384166	0.105973	3.62513	0.000288819	0.00526614
ENSMUSG00000005148	Klf5	21931.4	-0.370573	0.102321	-3.62169	0.000292687	0.00532815
ENSMUSG00000021396	Nxnl2	10.3787	6.36969	1.75886	3.62149	0.00029291	0.00532815
ENSMUSG00000094651	Gal3st2	193.252	-1.02584	0.283276	-3.62133	0.00029309	0.00532815
ENSMUSG00000030521	Mphosph10	1872.83	0.543523	0.15017	3.61939	0.000295301	0.00535773
ENSMUSG00000092074	Dynlt1a	1212.46	0.386366	0.106742	3.61962	0.000295032	0.00535773
ENSMUSG00000037316	Bag4	806.191	0.610415	0.168683	3.61871	0.000296078	0.00536653
ENSMUSG00000048234	Rnf149	928.377	0.65478	0.181124	3.61509	0.000300245	0.00543668
ENSMUSG00000025006	Sorbs1	1026.26	0.484691	0.134172	3.61247	0.000303294	0.00548648
ENSMUSG00000002265	Peg3	301.194	-0.716782	0.198465	-3.61163	0.000304283	0.00549895
ENSMUSG00000030605	Mfge8	4885.79	0.693974	0.192166	3.61133	0.000304628	0.00549978
ENSMUSG00000050174	Nudt6	50.1268	1.35276	0.374666	3.61058	0.00030551	0.00551028
ENSMUSG00000020814	Mxra7	79.2064	2.25973	0.625957	3.61003	0.000306157	0.00551654
ENSMUSG00000041225	Arhgap12	810.232	-0.601476	0.16664	-3.60945	0.000306852	0.00552363
ENSMUSG00000070034	Sp110	65.5999	1.69439	0.469791	3.60668	0.000310135	0.00557727
ENSMUSG00000037736	Limch1	144.661	-1.89306	0.524981	-3.60596	0.000310999	0.00558732
ENSMUSG00000024231	Cul2	3931.84	0.599672	0.166385	3.60413	0.0003132	0.00562137
ENSMUSG00000081010	Gm13880	31.2877	-1.97431	0.547858	-3.60369	0.000313726	0.00562531
ENSMUSG00000022033	Pbk	3485.1	0.549246	0.152479	3.60211	0.000315642	0.00565415
ENSMUSG00000032245	Cln6	686.693	-1.25397	0.348217	-3.60111	0.000316856	0.00567036
ENSMUSG00000044062	Plekhd1os	72.1506	-1.98328	0.550863	-3.60031	0.000317842	0.00568246
ENSMUSG00000021236	Entpd5	185.409	-1.14358	0.317793	-3.59852	0.000320038	0.00571617
ENSMUSG00000036278	Macrod1	152.663	0.997384	0.277186	3.59825	0.000320361	0.00571638
ENSMUSG00000070737	Tmem35b	1628.33	0.619005	0.172062	3.59758	0.000321194	0.00572567
ENSMUSG00000003131	Pafah1b2	1546.29	0.622472	0.173107	3.59588	0.000323302	0.00575208
ENSMUSG00000107883	Gm44062	4.25982	-5.40174	1.50211	-3.5961	0.000323023	0.00575208
ENSMUSG00000067931	Zfp948	243.091	-1.35349	0.376483	-3.59507	0.000324302	0.00576429
ENSMUSG00000064284	Cdpf1	1152.63	0.519324	0.14456	3.59244	0.000327602	0.0058173
ENSMUSG00000020798	Spns3	10.6641	6.4096	1.78436	3.5921	0.000328026	0.00581921
ENSMUSG00000054405	Dnajc8	8501.86	0.424335	0.118257	3.58823	0.000332926	0.00590044
ENSMUSG00000105304	Gm43696	56.0521	-1.0173	0.283797	-3.5846	0.0003376	0.0059775
ENSMUSG00000028551	Cdkn2c	397.316	0.714641	0.199468	3.58274	0.000340013	0.00601442
ENSMUSG00000042359	Osbpl6	234.744	1.82817	0.51039	3.58191	0.00034109	0.00602767
ENSMUSG00000048807	Slc35e4	372.617	1.62494	0.454073	3.57858	0.000345461	0.00609319
ENSMUSG00000107802	1700126G02Rik	10.9567	3.93418	1.09936	3.5786	0.000345435	0.00609319
ENSMUSG00000084957	Bbip1	2042.79	0.35698	0.0998274	3.57597	0.000348927	0.00614841
ENSMUSG00000035152	Ap2b1	2238.11	-0.509559	0.142528	-3.57515	0.000350025	0.00616186
ENSMUSG00000025940	Tmem70	5903.02	0.585064	0.163759	3.57272	0.000353293	0.00621341
ENSMUSG00000075415	Fnbp1	614.685	0.734118	0.205523	3.57195	0.00035434	0.00622587
ENSMUSG00000020114	Cand1	5078.73	0.906668	0.253947	3.5703	0.00035657	0.00624551
ENSMUSG00000025150	Cbr2	157.074	2.35305	0.659143	3.56987	0.000357159	0.00624551
ENSMUSG00000031831	Dnaaf1	173.16	1.56661	0.4388	3.57022	0.000356675	0.00624551
ENSMUSG00000051483	Cbr1	1124.44	0.584555	0.163724	3.57038	0.00035647	0.00624551
ENSMUSG00000092591	Gm20429	17.3298	3.654	1.02353	3.56998	0.000357006	0.00624551
ENSMUSG00000042500	Ago4	143.448	-1.11804	0.313249	-3.56917	0.000358115	0.00625628
ENSMUSG00000031545	Gpat4	786.753	-0.731725	0.205172	-3.5664	0.00036192	0.00631075
ENSMUSG00000044707	Ccnjl	51.8359	3.32124	0.931216	3.56656	0.000361692	0.00631075
ENSMUSG00000074604	Mgst2	43.5938	3.39336	0.951628	3.56585	0.000362675	0.00631791
ENSMUSG00000032261	Sh3bgrl2	2460.01	-0.731466	0.205302	-3.56288	0.000366803	0.00638376
ENSMUSG00000000916	Nsun5	980.27	0.662892	0.186119	3.56166	0.000368514	0.00639497
ENSMUSG00000021559	Dapk1	421.03	-0.663477	0.186286	-3.56161	0.000368591	0.00639497
ENSMUSG00000037808	Fam76b	601.359	-0.59937	0.168278	-3.56178	0.000368354	0.00639497
ENSMUSG00000078816	Prkcg	1691.61	-0.643605	0.180715	-3.56143	0.00036884	0.00639497
ENSMUSG00000018554	Ybx2	522.569	-0.734563	0.206337	-3.56002	0.000370822	0.00641721
ENSMUSG00000071553	Cpa2	10.5978	6.40006	1.79767	3.5602	0.000370568	0.00641721
ENSMUSG00000026659	Dusp12	939	0.674367	0.189514	3.55841	0.000373112	0.00645076
ENSMUSG00000030259	Rassf8	672.027	0.998709	0.280724	3.55762	0.000374233	0.00645743
ENSMUSG00000037260	Hgsnat	269.705	1.23213	0.346341	3.55756	0.000374316	0.00645743
ENSMUSG00000050144	Slc25a44	779.627	0.978222	0.274983	3.55739	0.000374553	0.00645743
ENSMUSG00000091931	Gon7	1036.09	0.666316	0.187333	3.55686	0.000375317	0.00646454
ENSMUSG00000028465	Tln1	1825.89	-0.631201	0.177504	-3.55599	0.000376559	0.00647985
ENSMUSG00000028463	Car9	240.144	1.10057	0.309601	3.55479	0.00037828	0.00650337
ENSMUSG00000032560	Dnajc13	1751.06	-0.646513	0.181963	-3.55299	0.000380884	0.00654201
ENSMUSG00000047989	Ino80c	1675.81	0.519335	0.146212	3.55194	0.000382408	0.00656205
ENSMUSG00000036615	Rfxap	768.743	0.828632	0.233384	3.5505	0.000384495	0.0065917
ENSMUSG00000021678	F2rl1	327.371	-1.09046	0.307161	-3.55011	0.000385073	0.00659545
ENSMUSG00000101856	1700096K18Rik	214.857	0.922683	0.259936	3.54966	0.000385729	0.00660053
ENSMUSG00000027954	Efna1	1262.02	-3.16819	0.892807	-3.54858	0.000387317	0.00661537
ENSMUSG00000110463	Gm35998	6.46344	5.68623	1.60237	3.54864	0.000387231	0.00661537
ENSMUSG00000036845	Lin37	2427.64	0.699089	0.197085	3.54715	0.000389425	0.0066452
ENSMUSG00000021866	Anxa11	615.046	-0.698457	0.196921	-3.54688	0.00038982	0.00664576
ENSMUSG00000005103	Wdr1	10142.9	-0.691565	0.195118	-3.54433	0.000393605	0.00669786
ENSMUSG00000073616	Cops9	6752.08	-0.475966	0.134286	-3.54442	0.000393471	0.00669786
ENSMUSG00000019773	Fbxo5	2511.23	0.670205	0.189105	3.54408	0.00039398	0.00669803
ENSMUSG00000112188	Gm47708	206.086	0.952216	0.26873	3.5434	0.000395005	0.00670923
ENSMUSG00000024777	Ppp2r5b	544.236	0.986207	0.278354	3.543	0.00039561	0.0067133
ENSMUSG00000039737	Prkrip1	2072.86	0.664847	0.187726	3.54158	0.000397733	0.00674309
ENSMUSG00000028549	Itgb3bp	304.615	-1.08074	0.305192	-3.5412	0.000398316	0.00674675
ENSMUSG00000028773	Fabp3	196548	-1.00815	0.284854	-3.53919	0.000401363	0.00679209
ENSMUSG00000001095	Slc13a2	655.95	-0.88988	0.251493	-3.53839	0.000402571	0.00679649
ENSMUSG00000003808	Farsa	2156.61	0.424477	0.11996	3.53847	0.000402445	0.00679649
ENSMUSG00000027074	Slc43a3	3193.23	0.901277	0.254731	3.53816	0.00040293	0.00679649
ENSMUSG00000030681	Mvp	1031.9	-0.772778	0.218419	-3.53804	0.000403103	0.00679649
ENSMUSG00000031642	Sh3rf1	538.564	-1.17312	0.331645	-3.53726	0.000404301	0.00681043
ENSMUSG00000068245	Phf11d	1064.02	0.827502	0.234061	3.53541	0.000407145	0.00685205
ENSMUSG00000021987	Mtmr6	473.998	-1.04768	0.296442	-3.53417	0.000409064	0.00687804
ENSMUSG00000049916	2610318N02Rik	400.653	1.32647	0.375401	3.53349	0.000410112	0.00688935
ENSMUSG00000004043	Stat5a	445.395	0.745011	0.210862	3.53317	0.000410602	0.00689129
ENSMUSG00000029499	Pxmp2	2277.47	-0.794758	0.224977	-3.53262	0.000411465	0.00689946
ENSMUSG00000074923	Pak6	653.611	-0.912845	0.258479	-3.53161	0.000413037	0.00691951
ENSMUSG00000027455	Nsfl1c	6253.61	0.63844	0.180832	3.53057	0.000414666	0.00694047
ENSMUSG00000091955	Tmsb10b	255.616	-0.895952	0.25381	-3.53002	0.000415535	0.00694867
ENSMUSG00000028179	Cth	1391.51	1.32642	0.37596	3.52808	0.000418585	0.0069933
ENSMUSG00000053801	Grwd1	3227.31	0.614836	0.174281	3.52784	0.00041897	0.00699338
ENSMUSG00000034659	Tmem109	1123.14	-1.50177	0.426024	-3.52508	0.000423348	0.00706002
ENSMUSG00000027184	Caprin1	8926.69	-0.329603	0.0935432	-3.52353	0.000425836	0.00709508
ENSMUSG00000025171	Ubtd1	270.409	1.11802	0.317381	3.52264	0.000427278	0.00711265
ENSMUSG00000105624	Gm43187	82.5717	-1.48356	0.42133	-3.52114	0.000429696	0.00714641
ENSMUSG00000034157	Cipc	328.441	-1.95684	0.556082	-3.51897	0.000433228	0.00719864
ENSMUSG00000042198	Chchd7	1200.09	0.69647	0.197944	3.51852	0.000433966	0.00720439
ENSMUSG00000028445	Enho	15.0858	3.262	0.927873	3.51556	0.000438823	0.00727843
ENSMUSG00000018446	C1qbp	15858.2	0.569129	0.161986	3.51345	0.000442325	0.0073299
ENSMUSG00000027070	Lrp2	7716.01	1.00235	0.285496	3.51092	0.000446561	0.00738676
ENSMUSG00000113911	Gm21930	189.587	0.695191	0.197998	3.5111	0.000446253	0.00738676
ENSMUSG00000034248	Slc25a37	56.3462	-2.71855	0.774459	-3.51026	0.000447665	0.00739836
ENSMUSG00000078908	Mon1b	610.859	-0.983324	0.28015	-3.50999	0.000448124	0.00739928
ENSMUSG00000113566	Gm40977	3343.81	0.608965	0.173553	3.5088	0.000450131	0.00742575
ENSMUSG00000059897	Zfp930	800.714	0.542076	0.154511	3.50832	0.000450942	0.00743245
ENSMUSG00000026248	Mrpl44	2423.7	0.538028	0.153399	3.50737	0.000452561	0.00745243
ENSMUSG00000095193	Gm20939	855.782	0.574443	0.163818	3.5066	0.000453878	0.00746742
ENSMUSG00000039137	Whrn	162.809	1.22397	0.34909	3.50619	0.000454569	0.00747211
ENSMUSG00000001785	Pwp1	2158.95	0.71663	0.2045	3.50431	0.000457797	0.00751706
ENSMUSG00000022817	Itgb5	968.188	0.84879	0.242303	3.50302	0.000460019	0.00751706
ENSMUSG00000029101	Rgs12	5.60288	5.48164	1.56477	3.50315	0.000459788	0.00751706
ENSMUSG00000031513	Leprotl1	1535.87	0.487284	0.139114	3.50278	0.000460429	0.00751706
ENSMUSG00000052974	Cyp2f2	26.9655	2.51555	0.718148	3.50283	0.000460346	0.00751706
ENSMUSG00000058230	Arhgap35	605.569	0.829773	0.23681	3.50396	0.0004584	0.00751706
ENSMUSG00000064140	Trim38	565.196	1.76943	0.505162	3.50269	0.000460579	0.00751706
ENSMUSG00000024436	Mrps18b	3861.27	0.633931	0.181101	3.50042	0.000464521	0.00757467
ENSMUSG00000047747	Rnf150	4.94183	5.30077	1.51566	3.49734	0.00046993	0.00765606
ENSMUSG00000074397	Foxr1	1000.02	0.695337	0.198859	3.49664	0.000471162	0.00766933
ENSMUSG00000061232	H2-K1	3282.5	0.620555	0.177642	3.49328	0.000477122	0.00774575
ENSMUSG00000070305	Mpzl3	252.928	-1.3057	0.373775	-3.49329	0.000477116	0.00774575
ENSMUSG00000071650	Ganab	2095.86	-0.468461	0.134087	-3.49372	0.000476342	0.00774575
ENSMUSG00000040699	Limd2	497.054	1.03104	0.295352	3.49087	0.00048145	0.0078091
ENSMUSG00000031667	Aktip	2491.52	-0.707433	0.202677	-3.49044	0.00048222	0.00781468
ENSMUSG00000040345	Arhgap9	1113.15	-0.738991	0.211751	-3.4899	0.000483207	0.00782378
ENSMUSG00000047443	Erfe	288.089	-1.38372	0.396558	-3.48934	0.000484222	0.00783331
ENSMUSG00000037296	Lsm1	2340.55	0.466421	0.133682	3.48903	0.000484778	0.00783539
ENSMUSG00000021982	Cdadc1	516.172	0.700842	0.200963	3.48742	0.000487703	0.00786882
ENSMUSG00000040331	Nsmce4a	10246.3	0.509244	0.146017	3.48757	0.000487433	0.00786882
ENSMUSG00000020134	Peli1	1176.67	0.693518	0.19895	3.48589	0.000490494	0.0079069
ENSMUSG00000060002	Chpt1	5971.81	0.541717	0.155424	3.48542	0.000491365	0.00790706
ENSMUSG00000097415	AU020206	1830.8	0.723962	0.207711	3.48543	0.000491352	0.00790706
ENSMUSG00000020451	Limk2	2866.04	-0.662322	0.190076	-3.48451	0.00049303	0.00791997
ENSMUSG00000025060	Slk	1040.55	-0.638792	0.183316	-3.48465	0.00049279	0.00791997
ENSMUSG00000059540	Tcea2	13.758	5.30997	1.52405	3.48411	0.000493774	0.00792499
ENSMUSG00000046756	Mrps7	5720.27	0.370401	0.106327	3.4836	0.000494724	0.0079333
ENSMUSG00000029535	Triap1	2989.26	0.431696	0.123942	3.48304	0.000495759	0.00794296
ENSMUSG00000049470	Aff4	1370.62	-0.475805	0.136653	-3.48184	0.000497979	0.00797157
ENSMUSG00000003604	Aven	1145.13	0.429276	0.123302	3.48152	0.000498581	0.00797425
ENSMUSG00000041757	Plekha6	162.337	-1.78245	0.512629	-3.47708	0.000506913	0.00810046
ENSMUSG00000038342	Mlxip	340.568	-0.953641	0.274339	-3.47614	0.000508687	0.00812173
ENSMUSG00000031438	Rnf128	2129.34	-2.12026	0.610002	-3.47583	0.000509275	0.00812406
ENSMUSG00000020846	Rflnb	7020.26	-0.668659	0.192524	-3.47313	0.000514432	0.00819209
ENSMUSG00000041638	Gcn1	623.762	-0.548846	0.158022	-3.47323	0.000514225	0.00819209
ENSMUSG00000013701	Timm23	17043.4	0.448383	0.129124	3.4725	0.000515628	0.00820403
ENSMUSG00000002658	Gtf2f1	2791.76	0.676969	0.195019	3.4713	0.000517942	0.00823371
ENSMUSG00000038086	Hspb2	311.169	-0.887649	0.255794	-3.47017	0.000520122	0.0082612
ENSMUSG00000020205	Phlda1	721.507	1.10246	0.317747	3.46962	0.000521203	0.00827122
ENSMUSG00000081044	AU015836	141.951	-2.48893	0.717732	-3.46778	0.000524786	0.0083209
ENSMUSG00000097636	Mirt1	47.2949	1.53486	0.443087	3.46402	0.000532158	0.00843051
ENSMUSG00000029618	Ocm	823.436	0.841622	0.243068	3.46249	0.000535204	0.00847145
ENSMUSG00000031586	Rbpms	9186.49	0.3778	0.109154	3.46117	0.000537842	0.00850588
ENSMUSG00000029104	Htt	487.104	-0.608797	0.175932	-3.46041	0.000539346	0.00852231
ENSMUSG00000051695	Pcbp1	17958.5	0.530991	0.15346	3.46013	0.000539919	0.00852403
ENSMUSG00000108738	Gm44777	90.8436	-1.3456	0.389064	-3.45854	0.000543106	0.00856699
ENSMUSG00000075227	Znhit2	274.979	0.589857	0.170694	3.45564	0.000548989	0.00865235
ENSMUSG00000091618	H60c	10.7267	6.41791	1.85795	3.4543	0.000551719	0.00868791
ENSMUSG00000037851	Iars1	3604.17	-0.647959	0.187702	-3.45206	0.000556332	0.00875305
ENSMUSG00000024487	Yipf5	3018.77	0.422342	0.122372	3.4513	0.000557894	0.00877011
ENSMUSG00000008036	Ap2s1	12364.7	-0.514772	0.149184	-3.45059	0.000559363	0.00878569
ENSMUSG00000000359	Rem1	206.488	-1.16244	0.336963	-3.44976	0.000561088	0.00880524
ENSMUSG00000029580	Actb	75606	-0.530154	0.153709	-3.44909	0.000562485	0.00881962
ENSMUSG00000023927	Satb1	5008.42	-0.934229	0.27092	-3.44836	0.000564006	0.00882956
ENSMUSG00000032959	Pebp1	2449.15	0.886493	0.25708	3.44832	0.00056408	0.00882956
ENSMUSG00000040154	Wfdc5	5.99832	-6.67219	1.93613	-3.44615	0.000568631	0.00888823
ENSMUSG00000046814	Gchfr	292.215	-1.8826	0.546303	-3.44607	0.000568796	0.00888823
ENSMUSG00000091623	Gm17092	31.8581	1.49172	0.433046	3.44472	0.000571651	0.00892525
ENSMUSG00000037017	Zscan21	656.681	0.566035	0.164337	3.44436	0.000572406	0.00892944
ENSMUSG00000003039	Fam32a	5048.74	0.364261	0.105779	3.44361	0.000574001	0.0089411
ENSMUSG00000079658	Eloc	55487.6	0.538945	0.156508	3.44355	0.000574127	0.0089411
ENSMUSG00000003865	Gys1	401.911	-1.16082	0.337142	-3.44313	0.000575024	0.0089411
ENSMUSG00000031328	Flna	1372.11	-1.29461	0.376001	-3.44309	0.000575102	0.0089411
ENSMUSG00000028212	Ccne2	314.074	-0.88452	0.256947	-3.44243	0.000576515	0.0089555
ENSMUSG00000034342	Cbl	980.295	-0.55217	0.160447	-3.44144	0.000578621	0.00898061
ENSMUSG00000003099	Ppp5c	1547.1	0.472565	0.137329	3.44111	0.000579334	0.00898409
ENSMUSG00000099452	Gm28502	536.152	1.69992	0.494163	3.44001	0.000581702	0.00901319
ENSMUSG00000097261	4930532G15Rik	11.453	4.47662	1.30149	3.43962	0.000582539	0.00901854
ENSMUSG00000055538	Zcchc24	7.40914	5.88625	1.71169	3.43885	0.000584194	0.00903036
ENSMUSG00000112421	4933406B15Rik	19.6297	6.56297	1.9085	3.43881	0.000584285	0.00903036
ENSMUSG00000025616	Usp16	2614.51	0.605831	0.1763	3.43636	0.000589583	0.00909692
ENSMUSG00002074846	Vaultrc5	75.1661	1.50581	0.43818	3.43652	0.000589244	0.00909692
ENSMUSG00000002233	Rhoc	2550.45	-1.38134	0.402217	-3.43432	0.000594035	0.00915023
ENSMUSG00000028060	Khdc4	930.284	-0.449821	0.130976	-3.43438	0.000593918	0.00915023
ENSMUSG00000086649	Gm15286	264.878	0.969514	0.282383	3.43334	0.000596205	0.00917596
ENSMUSG00000020186	Csrp2	977.185	-0.668757	0.194928	-3.43079	0.00060183	0.00925478
ENSMUSG00000029686	Cul1	3908.25	0.532975	0.155536	3.42669	0.000610994	0.00938783
ENSMUSG00000027498	Cstf1	1719.01	0.596079	0.174049	3.42478	0.0006153	0.0094461
ENSMUSG00000022844	Pdia5	2269.62	0.605464	0.176858	3.42345	0.000618324	0.00948458
ENSMUSG00000055760	Gemin6	3886.56	0.530368	0.154965	3.4225	0.000620477	0.00950174
ENSMUSG00000059923	Grb2	1810.25	0.5281	0.154295	3.42267	0.00062009	0.00950174
ENSMUSG00000027695	Pld1	93.0458	-1.4368	0.4202	-3.41932	0.00062778	0.00960556
ENSMUSG00000013787	Ehmt2	2047.48	-0.553361	0.161875	-3.41844	0.000629806	0.00962052
ENSMUSG00000074813	Morrbid	182.598	1.74643	0.510876	3.41849	0.000629687	0.00962052
ENSMUSG00000066196	Spag8	3.56072	-5.13216	1.50155	-3.4179	0.000631054	0.00963158
ENSMUSG00000020376	Rnf130	4247.39	0.551964	0.161512	3.41748	0.000632046	0.0096387
ENSMUSG00000006390	Elovl1	2825.85	-0.878427	0.257101	-3.41667	0.00063393	0.00965941
ENSMUSG00000029470	P2rx4	396.237	1.11777	0.327184	3.41633	0.000634709	0.00966326
ENSMUSG00000062867	Impdh2	5330.94	0.432917	0.126764	3.41513	0.000637515	0.00969657
ENSMUSG00000113901	Gm49381	55.3471	1.06829	0.312827	3.41494	0.000637953	0.00969657
ENSMUSG00000025878	Uimc1	961.897	0.701535	0.205521	3.41345	0.000641462	0.00974185
ENSMUSG00000033577	Myo6	341.379	-0.789382	0.231277	-3.41315	0.00064217	0.00974453
ENSMUSG00000024846	Cst6	199.518	-1.4299	0.419006	-3.41259	0.000643479	0.00975633
ENSMUSG00000001755	Coasy	991.468	0.714219	0.209335	3.41185	0.000645229	0.00976158
ENSMUSG00000021095	Gsc	272.885	1.26494	0.370739	3.41196	0.000644981	0.00976158
ENSMUSG00000025580	Eif4a3	8701.24	0.496448	0.14551	3.41177	0.00064542	0.00976158
ENSMUSG00000030774	Pak1	44.9052	-2.36301	0.692971	-3.40997	0.000649702	0.00981826
ENSMUSG00000042613	Pbxip1	411.668	-1.53807	0.451127	-3.40939	0.000651078	0.00983095
ENSMUSG00000051223	Bzw1	14843.6	0.557085	0.163441	3.40847	0.000653272	0.00985598
ENSMUSG00000032077	Bud13	637.209	0.630457	0.184994	3.40799	0.000654442	0.00986553
ENSMUSG00000031297	Slc7a3	423.497	-2.61626	0.76821	-3.40566	0.000660055	0.00993477
ENSMUSG00000044367	Slc16a13	541.97	-0.751686	0.220719	-3.40563	0.000660118	0.00993477
ENSMUSG00000020248	Nfyb	1418.28	0.730667	0.214602	3.40475	0.00066225	0.0099587
