# Supplementary material for: Maternal Med12 safeguards trophoblast pluripotency and placental development
Source: Biol Reprod. 2026 Mar 24;114(5):1610–20. doi: 10.1093/biolre/ioag066 (PMC13175988; doi:10.1093/biolre/ioag066)
Supplement: ioag066_Supplementary_materials [file ioag066_supplementary_materials.zip › Supplementary_materials_ioag066_Data_3.xlsx]

## Sheet: Blast_upregDEG_GOterms
Category	Term	Genes	P-Value	Benjamini
GOTERM_MF_DIRECT	protein binding	181	3.5e-12	3e-09
GOTERM_BP_DIRECT	negative regulation of cell differentiation	16	4.3e-08	5.3e-05
GOTERM_BP_DIRECT	negative regulation of apoptotic process	37	4.5e-08	5.3e-05
GOTERM_MF_DIRECT	identical protein binding	77	2.7e-07	0.00011
GOTERM_BP_DIRECT	proteasome-mediated ubiquitin-dependent protein catabolic process	23	9.3e-07	0.00074
GOTERM_BP_DIRECT	negative regulation of DNA-templated transcription	32	2.4e-05	0.014
GOTERM_BP_DIRECT	regulation of transcription by RNA polymerase II	54	7.4e-05	0.03
GOTERM_BP_DIRECT	positive regulation of DNA-templated transcription	33	7.5e-05	0.03
GOTERM_MF_DIRECT	RNA binding	34	0.00011	0.03
GOTERM_MF_DIRECT	histone binding	13	0.00018	0.038
GOTERM_BP_DIRECT	regulation of apoptotic process	15	0.00012	0.041
GOTERM_MF_DIRECT	glutathione peroxidase activity	6	0.00024	0.041
GOTERM_MF_DIRECT	ubiquitin protein ligase binding	18	0.00036	0.045
GOTERM_MF_DIRECT	ubiquitin-like ligase-substrate adaptor activity	12	0.00038	0.045
GOTERM_BP_DIRECT	biosynthetic process	6	0.00016	0.046

## Sheet: Blast_downregDEG_GOterms
Category	Term	Genes	P-Value	Benjamini
GOTERM_MF_DIRECT	protein binding	212	7.4e-26	6.9e-23
GOTERM_MF_DIRECT	actin filament binding	29	4.7e-15	2.2e-12
GOTERM_BP_DIRECT	actin cytoskeleton organization	28	8.7e-14	2.5e-10
GOTERM_BP_DIRECT	cell migration	30	1.7e-12	2.4e-09
GOTERM_MF_DIRECT	actin binding	30	1.1e-10	3.3e-08
GOTERM_BP_DIRECT	actin filament organization	20	1.1e-10	1.1e-07
GOTERM_MF_DIRECT	small GTPase binding	25	4.4e-09	1e-06
GOTERM_MF_DIRECT	identical protein binding	75	1.9e-07	3.4e-05
GOTERM_MF_DIRECT	protein kinase binding	31	6.2e-07	9.6e-05
GOTERM_BP_DIRECT	integrin-mediated signaling pathway	13	1e-06	0.00074
GOTERM_MF_DIRECT	ATP binding	56	6.3e-06	0.00083
GOTERM_MF_DIRECT	organic cation transmembrane transporter activity	6	9e-06	0.001
GOTERM_BP_DIRECT	regulation of cell shape	14	2.7e-06	0.0016
GOTERM_BP_DIRECT	positive regulation of integrin-mediated signaling pathway	6	3.8e-06	0.0016
GOTERM_BP_DIRECT	protein localization to plasma membrane	15	4e-06	0.0016
GOTERM_BP_DIRECT	bicellular tight junction assembly	10	4.7e-06	0.0017
GOTERM_BP_DIRECT	phagocytosis, engulfment	8	6.8e-06	0.0022
GOTERM_BP_DIRECT	endocytosis	15	1.5e-05	0.0042
GOTERM_BP_DIRECT	apoptotic process	28	1.6e-05	0.0042
GOTERM_BP_DIRECT	small GTPase-mediated signal transduction	11	3.5e-05	0.0083
GOTERM_MF_DIRECT	clathrin binding	7	0.0001	0.01
GOTERM_MF_DIRECT	vinculin binding	5	0.00011	0.01
GOTERM_BP_DIRECT	positive regulation of cell migration	17	4.8e-05	0.011
GOTERM_BP_DIRECT	postsynaptic neurotransmitter receptor internalization	5	5.2e-05	0.011
GOTERM_BP_DIRECT	chromatin remodeling	29	7.2e-05	0.014
GOTERM_MF_DIRECT	kinase binding	11	0.00019	0.015
GOTERM_MF_DIRECT	SH3 domain binding	11	0.0002	0.015
GOTERM_MF_DIRECT	protein serine kinase activity	19	0.00025	0.016
GOTERM_MF_DIRECT	integrin binding	12	0.00026	0.016
GOTERM_MF_DIRECT	GTPase activator activity	15	0.00026	0.016
GOTERM_MF_DIRECT	ephrin receptor binding	6	0.00032	0.019
GOTERM_BP_DIRECT	cellular response to type II interferon	10	0.00011	0.021
GOTERM_MF_DIRECT	calcium-dependent protein binding	9	0.0004	0.022
GOTERM_BP_DIRECT	endosomal transport	8	0.00014	0.023
GOTERM_MF_DIRECT	AMP-activated protein kinase activity	15	0.00046	0.024
GOTERM_MF_DIRECT	clathrin adaptor activity	5	0.00049	0.024
GOTERM_BP_DIRECT	clathrin-dependent endocytosis	6	0.00015	0.024
GOTERM_MF_DIRECT	calmodulin binding	13	0.00067	0.028
GOTERM_MF_DIRECT	protein domain specific binding	17	0.00073	0.028
GOTERM_MF_DIRECT	protein-containing complex binding	27	0.00079	0.028
GOTERM_MF_DIRECT	protein kinase activity	15	0.00099	0.028
GOTERM_MF_DIRECT	histone H4S1 kinase activity	14	0.0012	0.028
GOTERM_MF_DIRECT	histone H2AXS139 kinase activity	14	0.0012	0.028
GOTERM_MF_DIRECT	ribosomal protein S6 kinase activity	14	0.0012	0.028
GOTERM_MF_DIRECT	histone H2AT120 kinase activity	14	0.0012	0.028
GOTERM_MF_DIRECT	histone H3S10 kinase activity	14	0.0012	0.028
GOTERM_MF_DIRECT	histone H2BS14 kinase activity	14	0.0012	0.028
GOTERM_MF_DIRECT	3-phosphoinositide-dependent protein kinase activity	14	0.0012	0.028
GOTERM_MF_DIRECT	histone H3T3 kinase activity	14	0.0012	0.028
GOTERM_MF_DIRECT	histone H3S28 kinase activity	14	0.0012	0.028
GOTERM_MF_DIRECT	histone H2AS121 kinase activity	14	0.0012	0.028
GOTERM_MF_DIRECT	DNA-dependent protein kinase activity	14	0.0012	0.028
GOTERM_MF_DIRECT	histone H2AS1 kinase activity	14	0.0012	0.028
GOTERM_MF_DIRECT	histone H2BS36 kinase activity	14	0.0012	0.028
GOTERM_MF_DIRECT	Rho-dependent protein serine/threonine kinase activity	14	0.0012	0.028
GOTERM_MF_DIRECT	eukaryotic translation initiation factor 2alpha kinase activity	14	0.0012	0.028
GOTERM_MF_DIRECT	histone H3S57 kinase activity	14	0.0012	0.028
GOTERM_MF_DIRECT	histone H3T45 kinase activity	14	0.0012	0.028
GOTERM_MF_DIRECT	histone H3T11 kinase activity	14	0.0013	0.028
GOTERM_MF_DIRECT	histone H3T6 kinase activity	14	0.0013	0.028
GOTERM_MF_DIRECT	laminin binding	5	0.0016	0.035
GOTERM_MF_DIRECT	transmembrane transporter activity	10	0.0018	0.038
GOTERM_MF_DIRECT	protein phosphatase binding	9	0.002	0.042
GOTERM_MF_DIRECT	(R)-carnitine transmembrane transporter activity	3	0.0021	0.043
GOTERM_MF_DIRECT	phosphatidylserine binding	7	0.0025	0.049
