# Supplementary material for: Maternal Med12 safeguards trophoblast pluripotency and placental development
Source: Biol Reprod. 2026 Mar 24;114(5):1610–20. doi: 10.1093/biolre/ioag066 (PMC13175988; doi:10.1093/biolre/ioag066)
Supplement: ioag066_Supplementary_materials [file ioag066_supplementary_materials.zip › Supplementary_materials_ioag066_Data_4.xlsx]

## Sheet: DESeq_ExE_female
Ensembl.ID	Gene	baseMean	log2FoldChange	lfcSE	stat	pvalue	padj
ENSMUSG00000080242	Atp6v0c-ps2	766.097	-6.37876	0.294273	-21.6763	3.43512e-104	6.86234e-100
ENSMUSG00000006205	Htra1	2825.14	-2.59058	0.13834	-18.7262	3.02829e-78	3.02481e-74
ENSMUSG00000055435	Maf	2533.89	-1.96557	0.11747	-16.7325	7.59626e-63	5.05835e-59
ENSMUSG00000096403	Rnps1-ps	425.197	-5.66789	0.345209	-16.4187	1.40435e-60	7.01366e-57
ENSMUSG00000063696	Gm8730	5720.76	-1.13108	0.0699814	-16.1626	9.2548e-59	3.69766e-55
ENSMUSG00000020080	Hkdc1	3128.32	2.43756	0.154276	15.8	3.11156e-56	1.03599e-52
ENSMUSG00000022824	Muc13	4005	2.48874	0.166463	14.9507	1.54015e-50	4.39538e-47
ENSMUSG00000031803	B3gnt3	1242.04	2.49828	0.184385	13.5492	8.00566e-42	1.99911e-38
ENSMUSG00000031434	Morc4	25249.7	-1.68486	0.124916	-13.488	1.84125e-41	4.08697e-38
ENSMUSG00000091421	Gm4202	854.576	-4.02687	0.30879	-13.0408	7.17026e-39	1.4324e-35
ENSMUSG00000026185	Igfbp5	3309.72	-2.13343	0.165538	-12.8878	5.27019e-38	9.57114e-35
ENSMUSG00000025473	Adam8	630.85	3.17337	0.255181	12.4357	1.6719e-35	2.7833e-32
ENSMUSG00000085666	Tdg-ps2	308.931	-7.85401	0.632123	-12.4248	1.91686e-35	2.94562e-32
ENSMUSG00000052459	Atp6v1a	9461.46	-0.896069	0.0771594	-11.6132	3.53086e-31	5.03829e-28
ENSMUSG00000067608	Pcna-ps2	284.123	-4.60095	0.399548	-11.5154	1.10358e-30	1.46975e-27
ENSMUSG00000107470	Gm3375	579.817	-3.74985	0.342877	-10.9364	7.71896e-28	9.6376e-25
ENSMUSG00000067274	Rplp0	28443	0.544339	0.0515842	10.5524	4.94944e-26	5.81618e-23
ENSMUSG00000023039	Krt7	2443.29	2.80839	0.275736	10.1851	2.31202e-24	2.56596e-21
ENSMUSG00000003153	Slc2a3	108665	-0.895018	0.0883684	-10.1283	4.13948e-24	4.35233e-21
ENSMUSG00000029381	Shroom3	3953.93	1.14341	0.113393	10.0836	6.52802e-24	6.52051e-21
ENSMUSG00000056492	Adgrf5	984.865	3.06414	0.305281	10.0371	1.04671e-23	9.95718e-21
ENSMUSG00000086266	Igf2os	4409.03	-1.09731	0.109606	-10.0114	1.35749e-23	1.23266e-20
ENSMUSG00000009621	Vav2	3353.95	0.844593	0.0855406	9.8736	5.41868e-23	4.70647e-20
ENSMUSG00000047789	Slc38a9	1944.1	-1.51064	0.156078	-9.67873	3.71305e-22	3.09065e-19
ENSMUSG00000044783	Hjurp	9548.8	1.0263	0.107528	9.54447	1.36804e-21	1.09318e-18
ENSMUSG00000042102	Dmgdh	258.042	-3.0542	0.321587	-9.49728	2.15449e-21	1.65539e-18
ENSMUSG00000074280	Gm6166	283.072	-6.3083	0.676551	-9.3242	1.11829e-20	8.27411e-18
ENSMUSG00000033831	Fgb	4002.66	1.89229	0.203953	9.27809	1.72541e-20	1.23102e-17
ENSMUSG00000035021	Baz1a	5260.4	-1.07032	0.116729	-9.1692	4.76538e-20	3.28269e-17
ENSMUSG00000028266	Lmo4	2097.65	-1.32167	0.144504	-9.14628	5.89288e-20	3.92407e-17
ENSMUSG00000054889	Dsp	21830	1.19086	0.132487	8.98851	2.50603e-19	1.61494e-16
ENSMUSG00000038859	Baiap2l1	957.361	1.35799	0.151882	8.94108	3.85379e-19	2.40585e-16
ENSMUSG00000058952	Cfi	474.464	2.9608	0.334017	8.86422	7.70443e-19	4.66398e-16
ENSMUSG00000021876	Rnase4	1454.88	1.67809	0.190934	8.78882	1.51141e-18	8.88041e-16
ENSMUSG00000028001	Fga	1816.94	2.59112	0.29582	8.75911	1.968e-18	1.12328e-15
ENSMUSG00000070047	Fat1	14955.7	1.19518	0.136588	8.7502	2.12978e-18	1.18185e-15
ENSMUSG00000045672	Col27a1	1586.79	-1.91306	0.22037	-8.68114	3.91822e-18	2.11552e-15
ENSMUSG00000033737	Fndc3c1	1926.79	-1.6857	0.1954	-8.62692	6.30265e-18	3.31337e-15
ENSMUSG00000033860	Fgg	1897.31	3.00757	0.349118	8.61474	7.00976e-18	3.59061e-15
ENSMUSG00000003534	Ddr1	4552.75	1.30497	0.151934	8.58907	8.76783e-18	4.37887e-15
ENSMUSG00000110331	Nudc-ps1	169.283	-4.22946	0.495024	-8.54395	1.2971e-17	6.32004e-15
ENSMUSG00000031179	Magea9	2163.26	2.60575	0.305218	8.53733	1.3736e-17	6.53344e-15
ENSMUSG00000035852	Misp	559.56	2.14088	0.251265	8.52044	1.5895e-17	7.3845e-15
ENSMUSG00000061517	Sox21	941.856	-1.93939	0.22945	-8.45235	2.85486e-17	1.29617e-14
ENSMUSG00000008855	Hdac5	1934.01	1.01672	0.120536	8.435	3.31196e-17	1.47029e-14
ENSMUSG00000027082	Tfpi	1625.45	1.11122	0.132564	8.38256	5.17879e-17	2.24906e-14
ENSMUSG00000046449	Nexmif	1670.8	-2.21159	0.264641	-8.35698	6.43456e-17	2.73496e-14
ENSMUSG00000032358	Fam83b	584.487	2.0425	0.244681	8.34761	6.96555e-17	2.89897e-14
ENSMUSG00000004044	Cavin1	624.835	-2.33709	0.280575	-8.32963	8.10975e-17	3.3063e-14
ENSMUSG00000020029	Nudt4	3599.15	-0.731855	0.0879055	-8.32548	8.39886e-17	3.35568e-14
ENSMUSG00000028591	Pramel13	1422.62	1.69699	0.20426	8.30797	9.73533e-17	3.81339e-14
ENSMUSG00000059708	Akap17b	2896.88	-1.16431	0.140432	-8.29094	1.12356e-16	4.3164e-14
ENSMUSG00000034435	Tmem30b	768.956	1.31492	0.158787	8.281	1.22149e-16	4.60408e-14
ENSMUSG00000071470	Ccnb1ip1	499.702	-2.99676	0.362646	-8.26361	1.41331e-16	5.22846e-14
ENSMUSG00000020181	Nav3	334.47	2.56873	0.313799	8.18591	2.70259e-16	9.81631e-14
ENSMUSG00000024990	Rbp4	6494.93	-1.75694	0.215247	-8.16242	3.28367e-16	1.17139e-13
ENSMUSG00000030849	Fgfr2	4937.15	-0.860273	0.105993	-8.11631	4.8058e-16	1.68431e-13
ENSMUSG00000031453	Rasa3	738.132	-1.2779	0.158651	-8.05476	7.96333e-16	2.74282e-13
ENSMUSG00000024386	Proc	323.436	2.74523	0.341184	8.04619	8.54148e-16	2.84388e-13
ENSMUSG00000028194	Ddah1	7131.39	-1.04028	0.129268	-8.04752	8.44887e-16	2.84388e-13
ENSMUSG00000042118	Bhmt2	492.475	-2.66244	0.333592	-7.98113	1.45e-15	4.74864e-13
ENSMUSG00000025083	Afap1l2	558.808	2.21293	0.277675	7.96949	1.59326e-15	5.13364e-13
ENSMUSG00000024331	Dsc2	2648.06	0.989154	0.124288	7.95855	1.7406e-15	5.51937e-13
ENSMUSG00000021998	Lcp1	6300.48	1.44101	0.181473	7.94065	2.01127e-15	6.27799e-13
ENSMUSG00000085787	Gm13092	163.636	-3.68828	0.464996	-7.93185	2.15898e-15	6.63537e-13
ENSMUSG00000026566	Mpzl1	4137.02	1.02536	0.129923	7.89204	2.97287e-15	8.99833e-13
ENSMUSG00000022150	Dab2	47098.4	-1.11427	0.141531	-7.87297	3.46328e-15	1.03263e-12
ENSMUSG00000023764	Sfi1	1855.22	1.27695	0.162401	7.86299	3.75075e-15	1.10189e-12
ENSMUSG00000003469	Phyhip	83.2719	-6.44673	0.821582	-7.84672	4.27046e-15	1.23639e-12
ENSMUSG00000028228	Cpne3	6681.33	-1.03871	0.133152	-7.80096	6.14386e-15	1.75337e-12
ENSMUSG00000015143	Actn1	14061.6	0.457756	0.0588509	7.77822	7.35517e-15	2.0695e-12
ENSMUSG00000083240	Gm13453	82.8873	-5.03219	0.647771	-7.76847	7.94389e-15	2.2041e-12
ENSMUSG00000034487	Poglut3	1612.66	1.01367	0.130745	7.75309	8.96841e-15	2.45427e-12
ENSMUSG00000015653	Steap2	1146.83	-1.51603	0.195939	-7.73724	1.01596e-14	2.74269e-12
ENSMUSG00000024085	Man2a1	3206.61	-0.884081	0.114354	-7.73109	1.06627e-14	2.84012e-12
ENSMUSG00000030122	Ptms	2362.66	1.07359	0.13919	7.71314	1.22758e-14	3.22675e-12
ENSMUSG00000030605	Mfge8	3338.69	1.34315	0.174473	7.69833	1.37851e-14	3.57644e-12
ENSMUSG00000017723	Wfdc2	567.757	1.72854	0.224591	7.69637	1.39981e-14	3.58513e-12
ENSMUSG00000079523	Tmsb10	15819.1	0.84105	0.109336	7.69235	1.44453e-14	3.65282e-12
ENSMUSG00000025969	Nrp2	3350.66	-1.01005	0.132113	-7.64537	2.08351e-14	5.20279e-12
ENSMUSG00000043501	Lgals2	1789.41	1.45287	0.192986	7.52839	5.13713e-14	1.26697e-11
ENSMUSG00000023022	Lima1	6266.58	1.14332	0.152062	7.51876	5.52989e-14	1.3472e-11
ENSMUSG00000022108	Itm2b	3969.88	0.942347	0.126014	7.47813	7.5389e-14	1.81451e-11
ENSMUSG00000074227	Spint2	5240.46	1.00924	0.135481	7.44931	9.38304e-14	2.23149e-11
ENSMUSG00000100041	Gm5702	86.5244	-9.6296	1.29449	-7.4389	1.01523e-13	2.38604e-11
ENSMUSG00000016028	Celsr1	1612.19	1.10436	0.14887	7.41828	1.18654e-13	2.75623e-11
ENSMUSG00000063952	Brpf3	4244.36	0.746562	0.101126	7.38251	1.55331e-13	3.56671e-11
ENSMUSG00000027746	Ufm1	1961.83	-0.854726	0.115977	-7.36981	1.70867e-13	3.87888e-11
ENSMUSG00000059481	Plg	853.879	1.7	0.231637	7.33907	2.15084e-13	4.82778e-11
ENSMUSG00000030536	Iqgap1	16083.6	0.666373	0.0908196	7.33733	2.17893e-13	4.8365e-11
ENSMUSG00000036606	Plxnb2	10674	0.684346	0.0933528	7.33075	2.2886e-13	5.0241e-11
ENSMUSG00000051159	Cited1	8966.78	-1.13266	0.154568	-7.32788	2.33814e-13	5.07707e-11
ENSMUSG00000001674	Ddx18	4419.02	-0.713043	0.0973386	-7.32539	2.38208e-13	5.11686e-11
ENSMUSG00000046056	Sbsn	451.097	2.15677	0.294872	7.31425	2.58829e-13	5.50067e-11
ENSMUSG00000017756	Slc12a7	9130.71	0.781635	0.107355	7.28085	3.31712e-13	6.97538e-11
ENSMUSG00000048039	Isg20l2	3009.62	-0.678977	0.0934258	-7.26756	3.6604e-13	7.61707e-11
ENSMUSG00000045284	Dcaf12l1	881.308	-1.99288	0.276387	-7.21047	5.57598e-13	1.14836e-10
ENSMUSG00000022814	Umps	6080.82	-0.631503	0.087675	-7.20277	5.90014e-13	1.20273e-10
ENSMUSG00000022865	Cxadr	2138.74	1.39159	0.193275	7.20006	6.01872e-13	1.20404e-10
ENSMUSG00000029686	Cul1	9132.47	-0.708367	0.0983861	-7.19987	6.02714e-13	1.20404e-10
ENSMUSG00000108866	Gm35082	71.7392	-9.35907	1.30249	-7.18553	6.69488e-13	1.32419e-10
ENSMUSG00000027070	Lrp2	43340.5	-0.965758	0.134634	-7.17319	7.32698e-13	1.43501e-10
ENSMUSG00000028943	Espn	1436.79	-1.75544	0.247777	-7.08477	1.39276e-12	2.70129e-10
ENSMUSG00000028039	Efna3	1345.76	-1.5438	0.218139	-7.07713	1.47166e-12	2.82685e-10
ENSMUSG00000038034	Igsf8	2332.53	1.05992	0.149848	7.07334	1.51243e-12	2.87751e-10
ENSMUSG00000040703	Cyp2s1	985.135	2.7219	0.384958	7.07064	1.54226e-12	2.90658e-10
ENSMUSG00000021835	Bmp4	1415.64	-1.89671	0.268317	-7.0689	1.5617e-12	2.91571e-10
ENSMUSG00000001300	Efnb2	2507.21	-1.51486	0.214607	-7.05875	1.68011e-12	3.10774e-10
ENSMUSG00000097906	Gm9625	2731.96	-0.97823	0.138736	-7.05101	1.77627e-12	3.25547e-10
ENSMUSG00000026421	Csrp1	4621.96	1.13298	0.161232	7.027	2.11021e-12	3.83233e-10
ENSMUSG00000035031	C8a	63.5744	-9.18437	1.31704	-6.97351	3.09139e-12	5.56366e-10
ENSMUSG00000056124	B4galt6	2527.64	-1.33983	0.192486	-6.96068	3.38626e-12	6.03994e-10
ENSMUSG00000027186	Elf5	5399.18	-1.1078	0.159357	-6.95171	3.60881e-12	6.37993e-10
ENSMUSG00000026879	Gsn	4168.53	1.3621	0.196634	6.92708	4.29628e-12	7.52866e-10
ENSMUSG00000026180	Cxcr2	65.0224	7.72817	1.11733	6.91663	4.62501e-12	8.03425e-10
ENSMUSG00000035451	Foxa1	116.675	4.02083	0.581489	6.91472	4.68785e-12	8.07321e-10
ENSMUSG00000057503	Or5b106	114.692	-9.07192	1.31479	-6.89992	5.20336e-12	8.88441e-10
ENSMUSG00000053460	Ggcx	1765.39	0.811779	0.117962	6.88168	5.91522e-12	1.00143e-09
ENSMUSG00000038299	Wdr36	6213.27	-0.564579	0.0821483	-6.87268	6.30086e-12	1.05775e-09
ENSMUSG00000121395		723.713	-2.77555	0.405467	-6.84532	7.63036e-12	1.27026e-09
ENSMUSG00000022421	Nptxr	886.846	-2.24487	0.328015	-6.84381	7.71124e-12	1.27312e-09
ENSMUSG00000026102	Inpp1	943.785	-2.40646	0.351898	-6.83851	8.00206e-12	1.3103e-09
ENSMUSG00000000555	Itga5	7679.67	0.896025	0.131214	6.82872	8.56734e-12	1.38451e-09
ENSMUSG00000021595	Nsun2	15332.2	-0.495415	0.0725534	-6.82828	8.59388e-12	1.38451e-09
ENSMUSG00000026509	Capn2	4369.8	-0.81743	0.120152	-6.80331	1.02243e-11	1.634e-09
ENSMUSG00000038335	Tsr1	6567.11	-0.48892	0.0719856	-6.79191	1.10657e-11	1.75444e-09
ENSMUSG00000068373	D430041D05Rik	218.535	-3.17344	0.469269	-6.76251	1.3562e-11	2.13329e-09
ENSMUSG00000033909	Usp36	5281.71	-0.621394	0.0921364	-6.74428	1.53785e-11	2.40012e-09
ENSMUSG00000022698	Naa50	9619.38	-0.480493	0.0713433	-6.73494	1.63997e-11	2.53967e-09
ENSMUSG00000032562	Gnai2	11353.8	0.546097	0.0811253	6.73152	1.67895e-11	2.56033e-09
ENSMUSG00000048142	Nat8l	2638.46	-1.93292	0.287141	-6.73162	1.67781e-11	2.56033e-09
ENSMUSG00000032601	Prkar2a	2904.59	-1.11531	0.166016	-6.71811	1.84097e-11	2.78614e-09
ENSMUSG00000029246	Ppat	7534.78	-0.744311	0.110816	-6.71661	1.85998e-11	2.79375e-09
ENSMUSG00000025608	Podxl	44223.5	-0.73301	0.109344	-6.70368	2.03236e-11	3.02923e-09
ENSMUSG00000063888	Rpl7l1	7261.5	-0.486233	0.0725437	-6.70262	2.04709e-11	3.02923e-09
ENSMUSG00000020538	Srebf1	4122.89	0.624483	0.0932767	6.69495	2.15746e-11	3.16909e-09
ENSMUSG00000038775	Vill	1821.81	1.38812	0.207479	6.69039	2.22571e-11	3.24547e-09
ENSMUSG00000015970	Chdh	789.444	2.28736	0.342376	6.68085	2.37555e-11	3.43886e-09
ENSMUSG00000029032	Arhgef16	2455.95	1.15709	0.173408	6.67266	2.51203e-11	3.61027e-09
ENSMUSG00000042644	Itpr3	8849.3	1.06622	0.159907	6.66778	2.597e-11	3.70574e-09
ENSMUSG00000032717	Mdfi	1006.57	1.18853	0.179704	6.61381	3.74557e-11	5.29556e-09
ENSMUSG00000043639	Rbm20	1441.29	-1.45482	0.219992	-6.61308	3.76417e-11	5.29556e-09
ENSMUSG00000034981	Parm1	1277.97	1.74317	0.264636	6.58707	4.48584e-11	6.26669e-09
ENSMUSG00000053553	3110082I17Rik	2238.28	-0.685999	0.104179	-6.5848	4.5549e-11	6.31897e-09
ENSMUSG00000027405	Nop56	11325.6	-0.497882	0.0757304	-6.5744	4.88502e-11	6.73021e-09
ENSMUSG00000020689	Itgb3	1370.41	2.33666	0.355575	6.57149	4.98128e-11	6.81583e-09
ENSMUSG00000048376	F2r	3526.76	-1.31369	0.200297	-6.5587	5.42778e-11	7.37624e-09
ENSMUSG00000024781	Lipa	1488.6	1.10158	0.1682	6.54922	5.78397e-11	7.80718e-09
ENSMUSG00000112808	Gm4739	127.488	-2.74965	0.421179	-6.52847	6.64471e-11	8.90882e-09
ENSMUSG00000031790	Mmp15	3773.93	1.37945	0.211731	6.51511	7.2636e-11	9.67366e-09
ENSMUSG00000031822	Gse1	3762.74	0.800829	0.123028	6.50934	7.54833e-11	9.98629e-09
ENSMUSG00000027297	Ltk	365.829	-2.80026	0.430381	-6.50647	7.69368e-11	1.01116e-08
ENSMUSG00000073411	H2-D1	785.253	1.44141	0.221714	6.50119	7.9686e-11	1.04045e-08
ENSMUSG00000026121	Sema4c	1147.38	1.14248	0.175842	6.49723	8.18151e-11	1.06131e-08
ENSMUSG00000013236	Ptprs	6531.97	0.940777	0.144824	6.49602	8.24728e-11	1.06294e-08
ENSMUSG00000044211	Gm7887	61.6977	-4.35918	0.672373	-6.48327	8.97529e-11	1.14936e-08
ENSMUSG00000066595	Flvcr1	1153.4	-1.35451	0.209317	-6.47109	9.73002e-11	1.23807e-08
ENSMUSG00000031781	Ciapin1	3241.6	-0.770233	0.119095	-6.4674	9.97032e-11	1.26061e-08
ENSMUSG00000038481	Cdk19	641.981	1.48125	0.229134	6.46454	1.01606e-10	1.27659e-08
ENSMUSG00000001750	Tcirg1	2535.15	0.973408	0.151099	6.44219	1.17765e-10	1.47037e-08
ENSMUSG00000042613	Pbxip1	1432.13	0.951064	0.147804	6.43463	1.23778e-10	1.53585e-08
ENSMUSG00000075592	Nynrin	4414.39	1.01583	0.157911	6.4329	1.25188e-10	1.54376e-08
ENSMUSG00000032902	Slc16a1	40223.2	-0.720638	0.112089	-6.42914	1.28331e-10	1.5728e-08
ENSMUSG00000027513	Pck1	48.8485	-8.80288	1.37055	-6.4229	1.33703e-10	1.62865e-08
ENSMUSG00000033295	Ptprf	23079.8	0.521489	0.0816775	6.38474	1.71693e-10	2.07874e-08
ENSMUSG00000046718	Bst2	1351.41	0.955809	0.150104	6.36764	1.91961e-10	2.31012e-08
ENSMUSG00000032578	Cish	369.666	1.90372	0.299722	6.35162	2.13063e-10	2.54872e-08
ENSMUSG00000034708	Grn	4412.2	0.999625	0.157531	6.34556	2.21612e-10	2.63521e-08
ENSMUSG00000032803	Cdv3	13921.4	-0.475843	0.0750624	-6.3393	2.30811e-10	2.72834e-08
ENSMUSG00000019564	Arid3a	6197.4	1.33216	0.210551	6.32702	2.49934e-10	2.93702e-08
ENSMUSG00000038732	Mboat1	523.2	1.65696	0.26208	6.32233	2.57645e-10	3.00993e-08
ENSMUSG00000022010	Tsc22d1	6775.97	-0.590198	0.09338	-6.32039	2.60903e-10	3.03027e-08
ENSMUSG00000030513	Pcsk6	2057.92	-1.63371	0.258623	-6.31696	2.66759e-10	3.08037e-08
ENSMUSG00000034610	Tut4	4011.68	0.86622	0.137191	6.31396	2.71989e-10	3.12272e-08
ENSMUSG00000025075	Habp2	2374.97	1.16189	0.184463	6.29879	2.99987e-10	3.42448e-08
ENSMUSG00000026991	Pkp4	8051.81	-0.484348	0.0769399	-6.29515	3.07101e-10	3.48577e-08
ENSMUSG00000022018	Rgcc	113.399	2.91737	0.4636	6.29286	3.11672e-10	3.51767e-08
ENSMUSG00000023915	Tnfrsf21	2770.51	-1.03789	0.165821	-6.25912	3.87153e-10	4.34503e-08
ENSMUSG00000045896	Paip2b	2561.52	-0.831794	0.132915	-6.2581	3.89697e-10	4.34915e-08
ENSMUSG00000004360	9330159F19Rik	45.7625	-8.70797	1.39238	-6.254	4.00078e-10	4.4402e-08
ENSMUSG00000044149	Nkrf	1757.56	-0.974732	0.15614	-6.24267	4.30167e-10	4.72167e-08
ENSMUSG00000086503	Xist	48723.1	0.344847	0.0552392	6.24279	4.29832e-10	4.72167e-08
ENSMUSG00000025278	Flnb	32104.4	0.548436	0.087875	6.24109	4.34523e-10	4.74343e-08
ENSMUSG00000040146	Rgl3	436.055	2.07939	0.334361	6.219	5.00336e-10	5.43218e-08
ENSMUSG00000028064	Sema4a	963.668	1.71134	0.275466	6.21254	5.21354e-10	5.62978e-08
ENSMUSG00000059456	Ptk2b	1433.59	1.19592	0.192602	6.20926	5.32346e-10	5.71757e-08
ENSMUSG00000026814	Eng	783.415	-1.5992	0.257593	-6.20823	5.35846e-10	5.72438e-08
ENSMUSG00000002227	Mov10	3309.86	0.937392	0.151115	6.20317	5.53371e-10	5.88016e-08
ENSMUSG00000018569	Cldn7	6640.46	1.00404	0.161948	6.19978	5.65422e-10	5.97642e-08
ENSMUSG00000052446	Zfp961	1453.02	-0.928709	0.14989	-6.19592	5.79465e-10	6.09261e-08
ENSMUSG00000027215	Cd82	1354.17	1.43245	0.232157	6.17018	6.82135e-10	7.13456e-08
ENSMUSG00000036158	Prickle1	1016.33	1.46364	0.238482	6.1373	8.39353e-10	8.73321e-08
ENSMUSG00000055053	Nfic	417.355	1.49809	0.244366	6.13052	8.75902e-10	9.06627e-08
ENSMUSG00000053646	Plxnb1	2174.84	1.65018	0.26943	6.12472	9.0843e-10	9.35449e-08
ENSMUSG00000074656	Eif2s2	9268.54	-0.587538	0.096124	-6.11229	9.82113e-10	1.00614e-07
ENSMUSG00000029598	Plbd2	4173.85	0.586321	0.0960001	6.1075	1.01203e-09	1.0315e-07
ENSMUSG00000028345	Tex10	4943.04	-0.561461	0.0920479	-6.09966	1.06292e-09	1.07786e-07
ENSMUSG00000013736	Trnt1	3264.68	-0.781172	0.128613	-6.07382	1.24902e-09	1.26018e-07
ENSMUSG00000045394	Epcam	7641.65	0.861455	0.142209	6.05768	1.38099e-09	1.38634e-07
ENSMUSG00000026377	Nifk	4959.05	-0.672599	0.111095	-6.05426	1.41061e-09	1.40899e-07
ENSMUSG00000006599	Gtf2h1	5201.66	-0.544835	0.0901627	-6.0428	1.51462e-09	1.50535e-07
ENSMUSG00000011256	Adam19	3290.16	1.23435	0.204354	6.04027	1.53861e-09	1.52162e-07
ENSMUSG00000013418	B4galnt2	2233.02	0.931269	0.154462	6.02912	1.64853e-09	1.61435e-07
ENSMUSG00000035491	Fthl17a	488.195	2.05212	0.340357	6.0293	1.64669e-09	1.61435e-07
ENSMUSG00000047126	Cltc	61468.1	-0.465123	0.0771876	-6.02588	1.68196e-09	1.63905e-07
ENSMUSG00000001604	Tcea3	625.115	1.77135	0.294127	6.0224	1.71845e-09	1.6604e-07
ENSMUSG00000047749	Zc3hav1l	2710.38	-0.969165	0.160932	-6.02221	1.7205e-09	1.6604e-07
ENSMUSG00000031762	Mt2	5508.4	1.22599	0.203834	6.01462	1.80304e-09	1.728e-07
ENSMUSG00000074575	Kcng1	1473.76	-1.20206	0.19987	-6.01419	1.80784e-09	1.728e-07
ENSMUSG00000020447	Npc1l1	580.007	1.70633	0.284108	6.00592	1.90253e-09	1.80985e-07
ENSMUSG00000030341	Tnfrsf1a	1690.61	1.19023	0.198335	6.0011	1.95981e-09	1.8555e-07
ENSMUSG00000022949	Clic6	17257	-1.11724	0.186356	-5.99522	2.03215e-09	1.91492e-07
ENSMUSG00000026787	Gad2	51.4049	-8.87884	1.48395	-5.98327	2.18703e-09	2.04352e-07
ENSMUSG00000058013	Septin11	15305.5	-0.562624	0.0940353	-5.98312	2.18908e-09	2.04352e-07
ENSMUSG00000023243	Kcnk5	990.339	1.43112	0.239351	5.97917	2.24274e-09	2.08387e-07
ENSMUSG00000029701	Rbm28	4596.41	-0.624365	0.104453	-5.97749	2.26606e-09	2.09579e-07
ENSMUSG00000057751	Megf6	469.487	2.36916	0.396492	5.97531	2.29648e-09	2.11414e-07
ENSMUSG00000029713	Gnb2	7206.12	0.614948	0.103055	5.96721	2.4135e-09	2.20157e-07
ENSMUSG00000079487	Med12	13169.7	-1.91099	0.320221	-5.96771	2.40602e-09	2.20157e-07
ENSMUSG00000030589	Rasgrp4	739.785	1.01226	0.169718	5.96437	2.4558e-09	2.22997e-07
ENSMUSG00000025504	Eps8l2	3327.08	0.935258	0.157188	5.94992	2.68282e-09	2.40765e-07
ENSMUSG00000027219	Slc28a2	895.32	1.48433	0.249477	5.94978	2.68503e-09	2.40765e-07
ENSMUSG00000028633	Ctps1	6189.73	-0.652475	0.109667	-5.94962	2.68762e-09	2.40765e-07
ENSMUSG00000035575	Utp6	6280.25	-0.5547	0.093262	-5.94776	2.71835e-09	2.4243e-07
ENSMUSG00000034917	Tjp3	1814.47	1.16524	0.196213	5.93868	2.87327e-09	2.55108e-07
ENSMUSG00000015568	Lpl	1516.29	2.24109	0.377418	5.93795	2.88616e-09	2.55119e-07
ENSMUSG00000030930	Chst15	1350.86	1.19969	0.202116	5.93564	2.927e-09	2.57589e-07
ENSMUSG00000022752	Tomm70a	11689.5	-0.459153	0.0774252	-5.93028	3.02415e-09	2.64971e-07
ENSMUSG00000026192	Atic	14916.2	-0.481482	0.081206	-5.92914	3.04516e-09	2.65647e-07
ENSMUSG00000040249	Lrp1	6437.88	1.25969	0.212871	5.91762	3.26632e-09	2.83701e-07
ENSMUSG00000017631	Abr	3292.4	0.638199	0.107905	5.91447	3.32946e-09	2.87933e-07
ENSMUSG00000026473	Glul	28798.7	-0.797653	0.134955	-5.91049	3.41084e-09	2.937e-07
ENSMUSG00000042246	Tmc7	666.541	1.29962	0.219931	5.9092	3.43767e-09	2.9474e-07
ENSMUSG00000009376	Met	1452.1	0.703109	0.119113	5.90286	3.57255e-09	3.04913e-07
ENSMUSG00000031530	Dusp4	2119.75	-1.98394	0.336135	-5.9022	3.58685e-09	3.04913e-07
ENSMUSG00000036112	Metap2	11721.4	-0.477729	0.0809734	-5.89983	3.63882e-09	3.0802e-07
ENSMUSG00000022265	Ank	2563.64	-0.549032	0.0930838	-5.89826	3.67362e-09	3.09654e-07
ENSMUSG00000026483	Niban1	3798.08	1.27739	0.217145	5.88268	4.03674e-09	3.38832e-07
ENSMUSG00000006920	Ezh1	1875.77	0.666686	0.113381	5.88004	4.10161e-09	3.42837e-07
ENSMUSG00000024727	Trpm6	1632.56	1.34342	0.228765	5.87249	4.29306e-09	3.57344e-07
ENSMUSG00000029103	Lrpap1	13452.3	0.843697	0.143738	5.86967	4.36674e-09	3.61969e-07
ENSMUSG00000030162	Olr1	682.078	3.26694	0.55745	5.8605	4.61471e-09	3.80942e-07
ENSMUSG00000027225	Duoxa2	278.716	-2.73573	0.467142	-5.85631	4.73261e-09	3.89067e-07
ENSMUSG00000022951	Rcan1	2864.64	-0.676753	0.115631	-5.85268	4.83714e-09	3.96031e-07
ENSMUSG00000043068	Fam89a	256.786	1.89409	0.323794	5.84967	4.92544e-09	4.01614e-07
ENSMUSG00000061048	Cdh3	3587.63	0.815776	0.139482	5.84862	4.9568e-09	4.02528e-07
ENSMUSG00000034127	Tspan8	189.337	2.38562	0.409245	5.82933	5.56492e-09	4.48268e-07
ENSMUSG00000053158	Fes	425.564	2.71425	0.465608	5.82947	5.56029e-09	4.48268e-07
ENSMUSG00000013846	St3gal1	2060.62	0.837708	0.143917	5.82078	5.85751e-09	4.69942e-07
ENSMUSG00000021831	Ero1a	4751.35	1.51069	0.260035	5.80957	6.26323e-09	5.00482e-07
ENSMUSG00000027690	Slc2a2	3959.12	-2.53751	0.437361	-5.80186	6.55828e-09	5.21971e-07
ENSMUSG00000036499	Eea1	4279.58	-0.646453	0.111469	-5.79937	6.65634e-09	5.27674e-07
ENSMUSG00000003363	Pld3	2269.86	1.02184	0.176395	5.7929	6.91795e-09	5.46245e-07
ENSMUSG00000059751	Rps3a3	1173.74	-4.86882	0.841876	-5.7833	7.32507e-09	5.73999e-07
ENSMUSG00000068566	Myadm	4573.8	0.771122	0.133337	5.78325	7.32692e-09	5.73999e-07
ENSMUSG00000036098	Myrf	2489.83	1.14701	0.198494	5.77855	7.53493e-09	5.87989e-07
ENSMUSG00000027599	Armc1	3071.01	-0.568714	0.0984604	-5.77607	7.6467e-09	5.94389e-07
ENSMUSG00000058997	Vwa8	1486.22	0.720047	0.124725	5.77308	7.78355e-09	6.02682e-07
ENSMUSG00000021282	Eif5	14342.2	-0.44416	0.0769817	-5.76969	7.9418e-09	6.12561e-07
ENSMUSG00000047649	Polr1g	2372.23	-0.555783	0.0964364	-5.76321	8.2528e-09	6.34101e-07
ENSMUSG00000042759	Apobr	1164.87	1.89935	0.329635	5.76198	8.31317e-09	6.36292e-07
ENSMUSG00000030934	Oat	9668.77	-0.884305	0.153529	-5.75987	8.41773e-09	6.41836e-07
ENSMUSG00000031785	Adgrg1	976.36	1.3977	0.242717	5.75856	8.48352e-09	6.44393e-07
ENSMUSG00000023988	Bysl	4995.72	-0.618546	0.107659	-5.74543	9.16901e-09	6.93823e-07
ENSMUSG00000018189	Uchl5	2680.05	-0.622012	0.108284	-5.74429	9.23095e-09	6.95874e-07
ENSMUSG00000032536	Trak1	1969.5	0.77233	0.134518	5.74147	9.38605e-09	7.04906e-07
ENSMUSG00000030257	Srgap3	361.59	2.10757	0.367427	5.73602	9.69295e-09	7.22646e-07
ENSMUSG00000035165	Kcne3	36.1292	-8.36984	1.45918	-5.73599	9.69461e-09	7.22646e-07
ENSMUSG00000019734	Tmc4	1485.24	1.29071	0.225094	5.73407	9.80482e-09	7.28145e-07
ENSMUSG00000025534	Gusb	1613.19	1.1518	0.201171	5.72549	1.03138e-08	7.63104e-07
ENSMUSG00000042684	Npl	6023.43	-0.869504	0.151914	-5.72365	1.04259e-08	7.68551e-07
ENSMUSG00000028729	Ebna1bp2	4539.08	-0.560424	0.0979356	-5.72237	1.05046e-08	7.69999e-07
ENSMUSG00000045934	Mtmr11	596.453	1.2291	0.214799	5.72208	1.05226e-08	7.69999e-07
ENSMUSG00000021270	Hsp90aa1	74894.8	-0.403934	0.0706255	-5.71938	1.06913e-08	7.79486e-07
ENSMUSG00000020988	L2hgdh	1529.53	-1.04936	0.183738	-5.71116	1.12211e-08	8.13255e-07
ENSMUSG00000032754	Slc8b1	1304.02	0.958902	0.167906	5.71093	1.12358e-08	8.13255e-07
ENSMUSG00000002847	Pla1a	185.737	2.27769	0.399287	5.7044	1.16756e-08	8.39003e-07
ENSMUSG00000043384	Gprasp1	1656.35	0.791914	0.138822	5.70451	1.16676e-08	8.39003e-07
ENSMUSG00000028567	Txndc12	3452.14	0.803933	0.141093	5.6979	1.21292e-08	8.68478e-07
ENSMUSG00000050332	Amer1	1821.43	0.690638	0.121255	5.69574	1.22835e-08	8.76384e-07
ENSMUSG00000032698	Lmo2	630.45	-3.10313	0.545108	-5.69269	1.25055e-08	8.89045e-07
ENSMUSG00000011179	Odc1	21778.9	-0.580709	0.102341	-5.67427	1.39284e-08	9.86696e-07
ENSMUSG00000040274	Cdk6	1162.82	-1.53795	0.271117	-5.67265	1.40607e-08	9.92543e-07
ENSMUSG00000057113	Npm1	68960.3	-0.419996	0.0740552	-5.67138	1.41649e-08	9.9638e-07
ENSMUSG00000034041	Lyl1	58.8495	-5.83004	1.03092	-5.65517	1.55695e-08	1.08753e-06
ENSMUSG00000059326	Csf2ra	630.361	1.34268	0.237417	5.65538	1.55498e-08	1.08753e-06
ENSMUSG00000032096	Arcn1	14964.6	-0.394839	0.0699054	-5.6482	1.62136e-08	1.12465e-06
ENSMUSG00000038615	Nfe2l1	11657.3	0.540905	0.0957634	5.64835	1.61997e-08	1.12465e-06
ENSMUSG00000014195	Dnajc7	5921.06	-0.402887	0.0714056	-5.64223	1.67865e-08	1.15706e-06
ENSMUSG00000058070	Eml1	2983.52	-1.66235	0.294631	-5.64212	1.67968e-08	1.15706e-06
ENSMUSG00000033671	Cep350	3823.59	0.668621	0.11867	5.63431	1.75765e-08	1.20662e-06
ENSMUSG00000036834	Plch1	1100.12	1.10859	0.197221	5.62107	1.89774e-08	1.29833e-06
ENSMUSG00000032788	Pdxk	1335.66	-0.808378	0.143877	-5.61854	1.92576e-08	1.313e-06
ENSMUSG00000020696	Rffl	2323.7	0.869685	0.155074	5.6082	2.04446e-08	1.38919e-06
ENSMUSG00000040594	Ranbp17	1140.64	-1.19621	0.213339	-5.60707	2.05782e-08	1.39352e-06
ENSMUSG00000024360	Etf1	17016.3	-0.44669	0.079783	-5.59881	2.15825e-08	1.4566e-06
ENSMUSG00000026295	Spp2	325.937	1.93692	0.347091	5.58044	2.39918e-08	1.61375e-06
ENSMUSG00000014426	Map3k4	5064.13	0.604787	0.108524	5.57285	2.50605e-08	1.67998e-06
ENSMUSG00000038418	Egr1	105.364	-2.71743	0.488069	-5.56773	2.58083e-08	1.71286e-06
ENSMUSG00000044976	Wdr72	463.467	2.02336	0.363358	5.5685	2.56935e-08	1.71286e-06
ENSMUSG00000068220	Lgals1	4623.59	1.31446	0.236083	5.5678	2.57974e-08	1.71286e-06
ENSMUSG00000029004	Kmt2e	2123.41	0.708571	0.127404	5.56162	2.67284e-08	1.76806e-06
ENSMUSG00000062937	Mtap	5360.87	-0.536432	0.096472	-5.5605	2.69003e-08	1.77356e-06
ENSMUSG00000049382	Krt8	17026.3	1.05201	0.189583	5.54906	2.87218e-08	1.88742e-06
ENSMUSG00000040170	Fmo2	138.486	-2.98754	0.539182	-5.54088	3.0096e-08	1.97124e-06
ENSMUSG00000083623	Gm7224	30.8988	-8.1421	1.47085	-5.53562	3.10125e-08	2.02463e-06
ENSMUSG00000021696	Elovl7	326.159	1.68387	0.304437	5.53109	3.18247e-08	2.07089e-06
ENSMUSG00000020089	Ppa1	7489.6	-0.380825	0.0688963	-5.52751	3.24806e-08	2.1067e-06
ENSMUSG00000005506	Celf1	18820.2	-0.37224	0.0673508	-5.52689	3.25959e-08	2.10734e-06
ENSMUSG00000026626	Ppp2r5a	2997.74	-0.56495	0.102286	-5.52323	3.32815e-08	2.14472e-06
ENSMUSG00000031532	Saraf	2559.1	0.693826	0.125684	5.52041	3.38217e-08	2.17253e-06
ENSMUSG00000034258	Flvcr2	1028.88	0.944837	0.171292	5.51595	3.46906e-08	2.2141e-06
ENSMUSG00000045482	Trrap	17168.4	0.494977	0.0897307	5.51625	3.46308e-08	2.2141e-06
ENSMUSG00000040811	Eml2	984.233	0.878275	0.159259	5.51476	3.49259e-08	2.22202e-06
ENSMUSG00000021583	Erap1	421.664	1.23607	0.224304	5.51071	3.57391e-08	2.26654e-06
ENSMUSG00000020075	Ddx21	29827.4	-0.73986	0.134305	-5.50881	3.61275e-08	2.28392e-06
ENSMUSG00000026234	Ncl	129682	-0.44439	0.0807036	-5.50645	3.6615e-08	2.30018e-06
ENSMUSG00000031189	Aff2	302.341	1.52997	0.277839	5.50669	3.65653e-08	2.30018e-06
ENSMUSG00000030138	Bms1	11668.3	-0.491809	0.0893858	-5.50209	3.75307e-08	2.35032e-06
ENSMUSG00000021474	Sfxn1	8146.67	-0.441877	0.0803581	-5.49884	3.82296e-08	2.3866e-06
ENSMUSG00000003731	Kpna6	8215.66	-0.413028	0.0751602	-5.49529	3.90062e-08	2.4275e-06
ENSMUSG00000042357	Gjb5	3525.27	1.55164	0.282576	5.49105	3.99562e-08	2.4789e-06
ENSMUSG00000010080	Epn3	719.481	1.97659	0.360169	5.48797	4.06588e-08	2.51468e-06
ENSMUSG00000042035	Igsf3	3331.71	0.928011	0.16928	5.48211	4.20289e-08	2.59139e-06
ENSMUSG00000038816	Ctnnal1	2120.99	-1.0108	0.18444	-5.4804	4.24374e-08	2.60853e-06
ENSMUSG00000003500	Impdh1	3192.25	-0.760673	0.138949	-5.47449	4.38767e-08	2.68873e-06
ENSMUSG00000001864	Aif1l	2755.84	1.11548	0.204016	5.46759	4.56199e-08	2.7785e-06
ENSMUSG00000081669	Npm3-ps1	50.5168	-3.79576	0.694202	-5.4678	4.55651e-08	2.7785e-06
ENSMUSG00000035834	Polr3g	3793.76	-0.51615	0.0944415	-5.46529	4.62151e-08	2.8062e-06
ENSMUSG00000029463	Fam216a	428.325	1.57473	0.288567	5.45708	4.8404e-08	2.9302e-06
ENSMUSG00000052911	Lamb2	3589.3	1.30551	0.239433	5.45252	4.96603e-08	2.99717e-06
ENSMUSG00000029369	Afm	30.758	8.67248	1.59101	5.45092	5.01111e-08	3.01527e-06
ENSMUSG00000034867	Ankrd27	3668.01	-0.44845	0.0822806	-5.45025	5.02984e-08	3.01745e-06
ENSMUSG00000047153	Khnyn	3674.32	0.893474	0.163959	5.44936	5.05509e-08	3.02352e-06
ENSMUSG00000005846	Rsl1d1	11391.8	-0.540033	0.0991222	-5.44816	5.0895e-08	3.03501e-06
ENSMUSG00000024924	Vldlr	341.006	2.47932	0.455189	5.4468	5.12828e-08	3.04904e-06
ENSMUSG00000020758	Itgb4	1474.49	1.16458	0.213966	5.44284	5.24391e-08	3.10657e-06
ENSMUSG00000052406	Rexo4	3170.94	-0.520088	0.0955619	-5.44242	5.25615e-08	3.10657e-06
ENSMUSG00000031578	Mak16	3731.52	-0.725577	0.133386	-5.43968	5.33764e-08	3.14543e-06
ENSMUSG00000003051	Elf3	5147.86	1.42926	0.263131	5.43173	5.58107e-08	3.27921e-06
ENSMUSG00000086496	Gm14204	54.2513	-7.21759	1.32934	-5.42947	5.65217e-08	3.31124e-06
ENSMUSG00000053004	Hrh1	52.4207	-7.01203	1.29177	-5.42824	5.69133e-08	3.32444e-06
ENSMUSG00000019989	Enpp3	463.037	2.89112	0.533053	5.42371	5.83758e-08	3.39004e-06
ENSMUSG00000048988	Elfn1	364.214	2.31601	0.426977	5.4242	5.82157e-08	3.39004e-06
ENSMUSG00000006731	B4galnt1	1300.18	1.53028	0.282488	5.41716	6.05545e-08	3.50637e-06
ENSMUSG00000032737	Inppl1	5422.83	0.456766	0.0843908	5.41251	6.21485e-08	3.58826e-06
ENSMUSG00000026123	Plekhb2	994.251	0.976659	0.180892	5.39912	6.69676e-08	3.85536e-06
ENSMUSG00000040658	Dnph1	977.567	-0.994812	0.184681	-5.38666	7.17777e-08	4.12041e-06
ENSMUSG00000000303	Cdh1	31992.1	0.761773	0.14165	5.37785	7.5379e-08	4.30242e-06
ENSMUSG00000050148	Ubqln2	9947.45	-0.595313	0.110687	-5.37834	7.51764e-08	4.30242e-06
ENSMUSG00000035150	Eif2s3x	5205.82	-0.462909	0.0861931	-5.3706	7.84746e-08	4.46634e-06
ENSMUSG00000020841	Cpd	5674.69	0.676995	0.126098	5.36882	7.92554e-08	4.49797e-06
ENSMUSG00000028024	Enpep	680.667	2.4652	0.459648	5.36325	8.17387e-08	4.62576e-06
ENSMUSG00000031066	Usp11	1064.26	0.945782	0.176506	5.35835	8.39846e-08	4.73944e-06
ENSMUSG00000030057	Cnbp	18218.8	-0.396604	0.0740442	-5.35631	8.49369e-08	4.77967e-06
ENSMUSG00000056737	Capg	1177.84	1.22106	0.228008	5.35534	8.53946e-08	4.79193e-06
ENSMUSG00000037608	Bclaf1	14005.2	-0.412618	0.0771012	-5.35164	8.71593e-08	4.87726e-06
ENSMUSG00000020541	Tom1l1	2697.58	-0.593993	0.11106	-5.3484	8.87376e-08	4.91388e-06
ENSMUSG00000037149	Ddx1	9458.88	-0.407914	0.0762702	-5.34827	8.87977e-08	4.91388e-06
ENSMUSG00000049339	Retreg2	2258.5	0.866486	0.161972	5.34962	8.81394e-08	4.91388e-06
ENSMUSG00000057541	Pus7	4327.08	-0.66056	0.123487	-5.34921	8.83396e-08	4.91388e-06
ENSMUSG00000026202	Tuba4a	3283.81	-0.671702	0.12571	-5.34328	9.12811e-08	5.03736e-06
ENSMUSG00000040891	Foxa3	612.253	1.03977	0.194721	5.33979	9.3054e-08	5.12104e-06
ENSMUSG00000038172	Ttc39b	236.64	-2.22049	0.416028	-5.33735	9.43152e-08	5.17619e-06
ENSMUSG00000034762	Glis1	497.275	-1.1755	0.220731	-5.32549	1.00679e-07	5.50664e-06
ENSMUSG00000046994	Mars2	1014.07	-0.81209	0.152502	-5.32512	1.00888e-07	5.50664e-06
ENSMUSG00000005615	Pcyt1a	2253.13	-0.728541	0.136866	-5.32302	1.02059e-07	5.55539e-06
ENSMUSG00000034427	Myo15b	1147.28	1.68986	0.317531	5.32188	1.02702e-07	5.57521e-06
ENSMUSG00000027678	Ncoa3	7968	-0.503803	0.0946912	-5.32049	1.03491e-07	5.60281e-06
ENSMUSG00000043342	Hoxd9	38.3903	-8.45735	1.59393	-5.30596	1.12081e-07	6.05149e-06
ENSMUSG00000022443	Myh9	55836.2	0.351946	0.0663377	5.30537	1.12444e-07	6.05472e-06
ENSMUSG00000003235	Eif2b5	6940.56	-0.60179	0.113448	-5.30455	1.12951e-07	6.06563e-06
ENSMUSG00000035778	Ggta1	3814.91	0.706744	0.133259	5.30355	1.13574e-07	6.08273e-06
ENSMUSG00000039477	Tnrc18	4387.09	0.646276	0.121887	5.30224	1.1439e-07	6.11007e-06
ENSMUSG00000023827	Agpat4	2681.57	0.671252	0.12679	5.29421	1.19531e-07	6.36766e-06
ENSMUSG00000017950	Hnf4a	8985.04	-0.746443	0.141041	-5.29237	1.20742e-07	6.41508e-06
ENSMUSG00000039678	Tbc1d13	6258.96	-0.653332	0.123492	-5.29049	1.21987e-07	6.46402e-06
ENSMUSG00000029461	Fam168a	2178.52	0.663738	0.125528	5.28755	1.23962e-07	6.55131e-06
ENSMUSG00000029434	Vps33a	2795.48	-0.521364	0.0986874	-5.28299	1.27095e-07	6.69915e-06
ENSMUSG00000032078	Zpr1	4077.4	-0.499862	0.094681	-5.27943	1.29585e-07	6.81241e-06
ENSMUSG00000035914	Cd276	1411.9	0.998139	0.18921	5.2753	1.32542e-07	6.94958e-06
ENSMUSG00000011884	Gltp	1520.76	0.738286	0.139998	5.27355	1.33812e-07	6.99782e-06
ENSMUSG00000036339	Tmem260	662.025	1.15808	0.219652	5.27235	1.34689e-07	7.02526e-06
ENSMUSG00000013787	Ehmt2	10804	0.513724	0.0974885	5.26959	1.36729e-07	7.11312e-06
ENSMUSG00000018648	Dusp14	426.269	-1.4006	0.266359	-5.25832	1.4538e-07	7.5435e-06
ENSMUSG00000034403	Pja1	4480.68	-0.531535	0.10111	-5.25698	1.46442e-07	7.57894e-06
ENSMUSG00000028125	Abca4	266.73	3.20037	0.609142	5.2539	1.48913e-07	7.6869e-06
ENSMUSG00000055723	Rras2	4343.4	-0.561279	0.106858	-5.25255	1.50006e-07	7.72336e-06
ENSMUSG00000028494	Plin2	2402.89	1.16238	0.221407	5.24999	1.52104e-07	7.81126e-06
ENSMUSG00000039782	Cpeb2	858.607	-0.85793	0.163472	-5.24818	1.53606e-07	7.86816e-06
ENSMUSG00000025207	Sema4g	1927.95	0.619518	0.118286	5.23746	1.62804e-07	8.31797e-06
ENSMUSG00000024960	Plcb3	3680.13	0.616643	0.117955	5.22778	1.71558e-07	8.74291e-06
ENSMUSG00000115993	Zfp42-ps1	36.9356	-7.43658	1.42427	-5.22135	1.77627e-07	9.02915e-06
ENSMUSG00000027823	Gmps	6828.64	-0.450884	0.0863682	-5.22048	1.78455e-07	9.04824e-06
ENSMUSG00000030761	Myo7a	7120.16	0.612079	0.117442	5.21174	1.87075e-07	9.46126e-06
ENSMUSG00000081434	Gm14165	1392.04	-1.03818	0.199275	-5.2098	1.89046e-07	9.53682e-06
ENSMUSG00000050989	Selenon	1440.93	0.692822	0.133051	5.20721	1.91706e-07	9.64661e-06
ENSMUSG00000028648	Ndufs5	527.677	1.14805	0.220549	5.20541	1.93566e-07	9.69139e-06
ENSMUSG00000032423	Syncrip	8962.88	-0.353816	0.0679654	-5.20583	1.93129e-07	9.69139e-06
ENSMUSG00000080316	Spaca6	726.025	2.06666	0.39818	5.19026	2.10002e-07	1.0488e-05
ENSMUSG00000064043	Trerf1	732.516	1.74215	0.336356	5.17949	2.22488e-07	1.10839e-05
ENSMUSG00000027395	Polr1b	7464.59	-0.526223	0.101608	-5.17897	2.23113e-07	1.10874e-05
ENSMUSG00000027298	Tyro3	2414.76	0.761471	0.147065	5.1778	2.24516e-07	1.11294e-05
ENSMUSG00000069996	Gm41341	44.9748	-6.94472	1.34139	-5.17724	2.25187e-07	1.11351e-05
ENSMUSG00000028776	Tinagl1	4976.06	0.806843	0.155916	5.17485	2.28093e-07	1.12232e-05
ENSMUSG00000073164	2410018L13Rik	63.0045	5.23288	1.01116	5.17512	2.27765e-07	1.12232e-05
ENSMUSG00000016319	Slc25a5	16512.2	-0.642812	0.124266	-5.17286	2.30542e-07	1.13158e-05
ENSMUSG00000041119	Pde9a	186.805	1.83871	0.356057	5.1641	2.41599e-07	1.18005e-05
ENSMUSG00000094090	Gm8494	45.4573	-4.13768	0.801219	-5.16423	2.41428e-07	1.18005e-05
ENSMUSG00000036687	Tmem184a	488.104	2.12609	0.412282	5.15687	2.51107e-07	1.2235e-05
ENSMUSG00000032194	Kank2	2996.93	0.596413	0.115709	5.15442	2.54419e-07	1.23663e-05
ENSMUSG00000026842	Abl1	4927.8	0.458073	0.0888778	5.15396	2.55045e-07	1.23666e-05
ENSMUSG00000033467	Crlf2	289.104	1.33362	0.258947	5.15018	2.60243e-07	1.25881e-05
ENSMUSG00000025915	Sgk3	3193.87	-0.509289	0.0989064	-5.1492	2.61599e-07	1.26231e-05
ENSMUSG00000020788	Atp2a3	600.201	1.38819	0.269629	5.14853	2.62539e-07	1.26379e-05
ENSMUSG00000022407	Adsl	5044.21	-0.415355	0.0806888	-5.14762	2.63817e-07	1.26689e-05
ENSMUSG00000064225	Paqr9	105.265	-3.67671	0.714585	-5.14524	2.67183e-07	1.27998e-05
ENSMUSG00000041360	Pum3	8629.3	-0.573992	0.111577	-5.14434	2.68456e-07	1.283e-05
ENSMUSG00000021149	Gtpbp4	7426.07	-0.521157	0.10145	-5.13706	2.79074e-07	1.33056e-05
ENSMUSG00000031647	Mfap3l	834.045	-0.870932	0.169574	-5.136	2.80644e-07	1.33486e-05
ENSMUSG00000066026	Dhrs3	427.013	1.92943	0.375871	5.13323	2.84812e-07	1.35147e-05
ENSMUSG00000030800	Prss8	6551.33	0.972461	0.189582	5.1295	2.90517e-07	1.37528e-05
ENSMUSG00000033450	Tagap	27.83	-7.99362	1.55884	-5.12792	2.92967e-07	1.38359e-05
ENSMUSG00000005148	Klf5	2400.89	-1.0409	0.203176	-5.12315	3.00468e-07	1.41567e-05
ENSMUSG00000046694	Tent5b	50.2441	-3.22941	0.630415	-5.12267	3.01236e-07	1.41595e-05
ENSMUSG00000068876	Cgn	7538.62	0.727457	0.142283	5.11273	3.17536e-07	1.48906e-05
ENSMUSG00000061306	Slc38a10	6456.42	0.376018	0.0735649	5.11138	3.1982e-07	1.49626e-05
ENSMUSG00000028691	Prdx1	9849.65	-0.390028	0.0763446	-5.10878	3.24243e-07	1.51077e-05
ENSMUSG00000050272	Dscam	130.198	-2.41899	0.473507	-5.10867	3.24433e-07	1.51077e-05
ENSMUSG00000001416	Cct3	22899.6	-0.305092	0.0597563	-5.10561	3.29735e-07	1.53189e-05
ENSMUSG00000113123	Gm40864	24.355	8.33579	1.63366	5.10253	3.35134e-07	1.55336e-05
ENSMUSG00000041997	Tlk1	4547.82	-0.461962	0.0905608	-5.10112	3.37643e-07	1.56137e-05
ENSMUSG00000096299	Gm21814	24.6021	-7.81478	1.53224	-5.10024	3.39219e-07	1.56503e-05
ENSMUSG00000029705	Cux1	2004.04	0.606309	0.119042	5.09324	3.51995e-07	1.62023e-05
ENSMUSG00000038267	Slc22a23	3898.59	-0.868136	0.170517	-5.09121	3.55788e-07	1.63393e-05
ENSMUSG00000078249	Hmga1b	3799.47	-1.1892	0.233795	-5.08651	3.64708e-07	1.67105e-05
ENSMUSG00000041361	Myzap	244.487	-1.92581	0.378696	-5.08538	3.66887e-07	1.67718e-05
ENSMUSG00000026979	Psd4	628.365	1.81202	0.356541	5.08222	3.73043e-07	1.70143e-05
ENSMUSG00000003528	Slc25a1	2256.7	-0.545948	0.107466	-5.08022	3.77006e-07	1.71559e-05
ENSMUSG00000021116	Eif2s1	9362.79	-0.421595	0.0830268	-5.07782	3.81798e-07	1.73345e-05
ENSMUSG00000063060	Sox7	1277.45	-0.878517	0.173151	-5.07371	3.90138e-07	1.7673e-05
ENSMUSG00000039176	Polg	16380.9	-0.503013	0.0991547	-5.07302	3.91558e-07	1.76972e-05
ENSMUSG00000079479	Fam236f	25.0835	8.38086	1.65265	5.07116	3.95397e-07	1.78304e-05
ENSMUSG00000027495	Fam210b	737.217	1.04326	0.205806	5.06914	3.99619e-07	1.79791e-05
ENSMUSG00000042331	Specc1	2283.38	0.617399	0.121806	5.06872	4.00495e-07	1.79791e-05
ENSMUSG00000016541	Atxn10	11662.4	0.670315	0.132291	5.06696	4.04221e-07	1.81056e-05
ENSMUSG00000050966	Lin28a	31604.6	-0.633505	0.125039	-5.06647	4.0527e-07	1.8112e-05
ENSMUSG00000050017	Pitpnb	4364.72	-0.462636	0.0913991	-5.06171	4.15505e-07	1.8528e-05
ENSMUSG00000036622	Atp13a2	1316.93	0.73257	0.145002	5.05213	4.36908e-07	1.9439e-05
ENSMUSG00000029119	Man2b2	4444.88	0.650564	0.12884	5.0494	4.43204e-07	1.96753e-05
ENSMUSG00000034584	Exph5	189.508	3.39778	0.673582	5.04435	4.55074e-07	2.01574e-05
ENSMUSG00000078652	Psme3	11254.3	-0.348559	0.0691476	-5.0408	4.63585e-07	2.0489e-05
ENSMUSG00000022346	Myc	5446.27	-0.689919	0.137137	-5.03087	4.8827e-07	2.15324e-05
ENSMUSG00000018398	Septin8	3484.89	0.613504	0.122143	5.02282	5.09179e-07	2.2405e-05
ENSMUSG00000038648	Creb3l2	1927.45	1.20529	0.240115	5.01961	5.17761e-07	2.27326e-05
ENSMUSG00000040407	Akap9	8817.34	0.648759	0.129301	5.01741	5.23722e-07	2.29438e-05
ENSMUSG00000035863	Palm	2571.44	1.33914	0.266947	5.01651	5.26175e-07	2.30009e-05
ENSMUSG00000014444	Piezo1	6461.46	0.438456	0.0874306	5.0149	5.30606e-07	2.31439e-05
ENSMUSG00000030674	Qprt	1391.19	0.917229	0.182961	5.01324	5.35209e-07	2.32938e-05
ENSMUSG00000044017	Adgrd1	45.8232	-5.73471	1.1441	-5.01243	5.37473e-07	2.33415e-05
ENSMUSG00000052512	Nav2	5932.47	0.589907	0.117704	5.0118	5.3924e-07	2.33675e-05
ENSMUSG00000038453	Srcin1	786.27	1.57515	0.314394	5.01011	5.43994e-07	2.35225e-05
ENSMUSG00000025736	Jmjd8	841.318	0.943072	0.188269	5.00917	5.46649e-07	2.35862e-05
ENSMUSG00000021559	Dapk1	1727.84	0.900898	0.17995	5.00637	5.54656e-07	2.38743e-05
ENSMUSG00000042743	Sgtb	347.103	-1.19643	0.238998	-5.006	5.55717e-07	2.38743e-05
ENSMUSG00000048310	Pskh1	972.344	1.01059	0.201922	5.00486	5.59036e-07	2.39654e-05
ENSMUSG00000031997	Trpc6	34.9874	-6.0252	1.20407	-5.00401	5.61502e-07	2.39695e-05
ENSMUSG00000032068	Plet1	3197.42	2.20881	0.441408	5.004	5.61532e-07	2.39695e-05
ENSMUSG00000031169	Porcn	359.461	2.05038	0.410031	5.00054	5.71709e-07	2.43519e-05
ENSMUSG00000036908	Unc93b1	399.156	1.78867	0.357939	4.99714	5.81857e-07	2.47314e-05
ENSMUSG00000025616	Usp16	3079.09	-0.524483	0.10498	-4.99601	5.85295e-07	2.48247e-05
ENSMUSG00000026395	Ptprc	26.8261	-7.93955	1.59264	-4.98514	6.1917e-07	2.62059e-05
ENSMUSG00000062991	Nrg1	638.018	-1.57893	0.316901	-4.98239	6.28037e-07	2.65249e-05
ENSMUSG00000032554	Trf	3723.74	1.27693	0.256413	4.97998	6.35921e-07	2.67448e-05
ENSMUSG00000033788	Dysf	1903.38	0.70965	0.142497	4.98011	6.35494e-07	2.67448e-05
ENSMUSG00000070645	Ren1	71.0096	-5.17029	1.03888	-4.9768	6.46425e-07	2.71295e-05
ENSMUSG00000068048	Rhox9	1700.13	3.52243	0.708029	4.97498	6.52539e-07	2.73287e-05
ENSMUSG00000043155	Hpdl	340.73	-1.41734	0.285085	-4.97166	6.63837e-07	2.77437e-05
ENSMUSG00000025647	Shisa5	2177.5	1.21102	0.243728	4.96875	6.7386e-07	2.80452e-05
ENSMUSG00000039004	Bmp6	1124.32	-0.918706	0.18489	-4.96893	6.73231e-07	2.80452e-05
ENSMUSG00000044447	Dock5	5540.34	-0.511055	0.102968	-4.96323	6.9332e-07	2.87951e-05
ENSMUSG00000082329	Gm14287	66.6602	-5.07546	1.02271	-4.96275	6.95009e-07	2.88054e-05
ENSMUSG00000079685	Ulbp1	206.461	1.5423	0.310825	4.96197	6.97834e-07	2.88626e-05
ENSMUSG00000026020	Nop58	11636.4	-0.474627	0.0958248	-4.95307	7.30506e-07	3.00921e-05
ENSMUSG00000031765	Mt1	8113.34	0.963096	0.194445	4.95305	7.30574e-07	3.00921e-05
ENSMUSG00000117730	Gm5503	22.5562	-7.68866	1.55262	-4.95204	7.34391e-07	3.01871e-05
ENSMUSG00000034442	Trmt5	1035.34	-0.696943	0.140817	-4.94927	7.44938e-07	3.05578e-05
ENSMUSG00000022952	Runx1	1997.57	-1.18435	0.239331	-4.94859	7.47515e-07	3.06006e-05
ENSMUSG00000025364	Pa2g4	25616	-0.510133	0.103131	-4.94647	7.55716e-07	3.08731e-05
ENSMUSG00000022557	Bop1	7251.16	-0.615069	0.124561	-4.93787	7.89794e-07	3.20685e-05
ENSMUSG00000026726	Cubn	155015	-0.736987	0.14923	-4.9386	7.86845e-07	3.20685e-05
ENSMUSG00000042660	Wdr55	2252.85	-0.526636	0.106652	-4.93791	7.89655e-07	3.20685e-05
ENSMUSG00000028423	Nfx1	10156.3	-0.377094	0.0764009	-4.93573	7.98509e-07	3.23566e-05
ENSMUSG00000053644	Aldh7a1	11861.5	-0.510057	0.103405	-4.93263	8.11288e-07	3.28079e-05
ENSMUSG00000039497	Dse	1779.34	0.782161	0.158659	4.92983	8.22994e-07	3.32141e-05
ENSMUSG00000020644	Id2	8374.13	-1.07654	0.218573	-4.92529	8.42359e-07	3.3927e-05
ENSMUSG00000030319	Cand2	2874.93	0.735949	0.149559	4.92079	8.61954e-07	3.46464e-05
ENSMUSG00000043733	Ptpn11	9689.12	-0.297082	0.0604124	-4.91757	8.76267e-07	3.5151e-05
ENSMUSG00000020549	Elac2	4234.52	-0.63252	0.128841	-4.9093	9.1402e-07	3.6592e-05
ENSMUSG00000034413	Neurl1b	152.22	2.54203	0.51816	4.90589	9.30056e-07	3.71595e-05
ENSMUSG00000031442	Mcf2l	240.863	1.76688	0.360648	4.89917	9.62404e-07	3.83752e-05
ENSMUSG00000039220	Ppp1r10	3715.21	-0.507759	0.103718	-4.89557	9.80191e-07	3.90065e-05
ENSMUSG00000018379	Srsf1	22688.5	-0.391859	0.080081	-4.89328	9.91693e-07	3.93858e-05
ENSMUSG00000039578	Ccser1	22.0091	-7.65371	1.56541	-4.88928	1.01204e-06	4.01141e-05
ENSMUSG00000061410	Zcchc14	2268.15	0.489955	0.100287	4.88552	1.03155e-06	4.08063e-05
ENSMUSG00000019900	Rfx6	125.061	2.77548	0.568157	4.88506	1.03397e-06	4.08215e-05
ENSMUSG00000020814	Mxra7	431.488	-1.22182	0.250264	-4.88214	1.04943e-06	4.13501e-05
ENSMUSG00000030521	Mphosph10	3878.72	-0.508426	0.104184	-4.8801	1.06032e-06	4.1697e-05
ENSMUSG00000036867	Smad6	1203.28	-1.20546	0.247062	-4.87917	1.06531e-06	4.18109e-05
ENSMUSG00000022234	Cct5	29048.5	-0.276792	0.0567655	-4.87606	1.08227e-06	4.23931e-05
ENSMUSG00000039959	Hip1	3995.27	0.669844	0.137429	4.87411	1.09302e-06	4.27304e-05
ENSMUSG00000020484	Xbp1	3563.05	0.732169	0.150307	4.87114	1.10956e-06	4.32925e-05
ENSMUSG00000113726	Gm36099	18.957	7.97563	1.63932	4.8652	1.14342e-06	4.45263e-05
ENSMUSG00000001380	Hars1	5864.69	-0.368561	0.0758642	-4.85817	1.18477e-06	4.60469e-05
ENSMUSG00000022216	Psme1	1635.94	0.79979	0.164864	4.85121	1.22713e-06	4.76006e-05
ENSMUSG00000021710	Nln	2564.56	-0.585767	0.120788	-4.84952	1.23759e-06	4.79133e-05
ENSMUSG00000039552	Rsph4a	23.1102	-7.72183	1.59315	-4.84688	1.25419e-06	4.84623e-05
ENSMUSG00000032193	Ldlr	5377.25	0.996764	0.205803	4.84329	1.27705e-06	4.92502e-05
ENSMUSG00000024738	Pga5	1318.11	3.54704	0.733958	4.83276	1.34654e-06	5.18302e-05
ENSMUSG00000095041		4974.37	0.589974	0.122131	4.83068	1.36069e-06	5.22739e-05
ENSMUSG00000042797	Aqp11	1681.08	-1.33296	0.276021	-4.82922	1.37072e-06	5.25581e-05
ENSMUSG00000040659	Efhd2	3618.76	0.948587	0.196575	4.82556	1.39609e-06	5.34284e-05
ENSMUSG00000013701	Timm23	1593.18	-0.602842	0.125119	-4.81815	1.44896e-06	5.53458e-05
ENSMUSG00000062014	Gmfb	7693.67	-0.520604	0.108197	-4.81161	1.49717e-06	5.70782e-05
ENSMUSG00000034586	Hid1	260	2.50115	0.52038	4.8064	1.53673e-06	5.84746e-05
ENSMUSG00000037736	Limch1	418.49	-1.8285	0.380502	-4.80549	1.5437e-06	5.86283e-05
ENSMUSG00000038903	Ccdc68	327.345	1.76486	0.367344	4.80438	1.55233e-06	5.8773e-05
ENSMUSG00000074830	Zfp640	22.2996	-7.67197	1.59692	-4.80424	1.55339e-06	5.8773e-05
ENSMUSG00000040339	Eeig2	945.284	-0.942283	0.196218	-4.80222	1.56915e-06	5.92567e-05
ENSMUSG00000033088	Triobp	3383.18	0.695611	0.145016	4.7968	1.61224e-06	6.07692e-05
ENSMUSG00000036561	Ppp6r2	327.56	1.3983	0.291978	4.78906	1.67566e-06	6.30409e-05
ENSMUSG00000026399	Cd55	1120.88	1.18405	0.247311	4.78768	1.6872e-06	6.33556e-05
ENSMUSG00000027176	Cstf3	2526.42	-0.461627	0.0965614	-4.78066	1.74725e-06	6.53647e-05
ENSMUSG00000031936	Hephl1	30.4059	-8.1179	1.69804	-4.78074	1.74653e-06	6.53647e-05
ENSMUSG00000025151	Maged1	9811.54	0.589306	0.1234	4.77557	1.792e-06	6.69137e-05
ENSMUSG00000049791	Fzd4	2238.32	-0.831684	0.174196	-4.77443	1.80218e-06	6.71682e-05
ENSMUSG00000057160	Gm16372	20.4203	-7.54399	1.58255	-4.76698	1.87005e-06	6.9568e-05
ENSMUSG00000022965	Ifngr2	1100.99	1.30926	0.274725	4.7657	1.88199e-06	6.98818e-05
ENSMUSG00000015176	Nolc1	21409	-0.519631	0.109058	-4.76472	1.89113e-06	7.00909e-05
ENSMUSG00000023010	Tmbim6	13325.5	0.40656	0.0853555	4.76314	1.90602e-06	7.05122e-05
ENSMUSG00000026836	Acvr1	813.381	0.998261	0.209671	4.76109	1.9255e-06	7.08682e-05
ENSMUSG00000041957	Pkp2	2286.73	0.949322	0.19939	4.76113	1.92511e-06	7.08682e-05
ENSMUSG00000067889	Sptbn2	3925.16	1.10734	0.232586	4.76101	1.92629e-06	7.08682e-05
ENSMUSG00000041438	Utp4	5985.5	-0.561507	0.118004	-4.75838	1.95151e-06	7.1664e-05
ENSMUSG00000024404	Riok3	3586.27	-0.490295	0.103099	-4.75557	1.97887e-06	7.25354e-05
ENSMUSG00000042784	Muc1	346.997	1.69682	0.357315	4.7488	2.04622e-06	7.4867e-05
ENSMUSG00000031838	Ifi30	5917.26	0.703164	0.148091	4.74819	2.0525e-06	7.49594e-05
ENSMUSG00000071551	Akr1c19	168.828	3.26324	0.68756	4.74611	2.07367e-06	7.55945e-05
ENSMUSG00000034614	Pik3ip1	227.238	2.10264	0.44317	4.74454	2.08984e-06	7.6045e-05
ENSMUSG00000007739	Cct4	15553.7	-0.350178	0.0738379	-4.74252	2.11079e-06	7.66679e-05
ENSMUSG00000025613	Cct8	23847.7	-0.290415	0.0612494	-4.74152	2.12124e-06	7.69076e-05
ENSMUSG00000031245	Hmgn5	2571.98	1.02634	0.216584	4.73877	2.15022e-06	7.7817e-05
ENSMUSG00000043079	Synpo	293.884	2.21248	0.467013	4.73751	2.16356e-06	7.81582e-05
ENSMUSG00000021792	Prxl2a	1814.72	0.61377	0.129595	4.73605	2.17922e-06	7.85817e-05
ENSMUSG00000026019	Wdr12	3446.73	-0.63576	0.134297	-4.73398	2.20155e-06	7.92439e-05
ENSMUSG00000021693	Kif2a	3097.68	-0.506105	0.10696	-4.7317	2.22648e-06	7.9997e-05
ENSMUSG00000021392	Nol8	3605.13	-0.521405	0.110203	-4.7313	2.23085e-06	8.00102e-05
ENSMUSG00000038400	Pmepa1	356.616	2.49339	0.527047	4.73087	2.23559e-06	8.00367e-05
ENSMUSG00000039385	Cdh6	755.589	1.03927	0.21971	4.73018	2.24319e-06	8.0165e-05
ENSMUSG00000027111	Itga6	2604.43	1.16309	0.246031	4.72742	2.27385e-06	8.11157e-05
ENSMUSG00000020440	Arf5	2932.78	0.669788	0.141724	4.726	2.2899e-06	8.15426e-05
ENSMUSG00000019297	Nop9	3404.45	-0.550744	0.116575	-4.72437	2.30833e-06	8.20526e-05
ENSMUSG00000021112	Pals1	2880.28	0.499073	0.105688	4.72212	2.33397e-06	8.28166e-05
ENSMUSG00000034724	Cnot6l	1795.52	0.700212	0.148363	4.71959	2.36324e-06	8.37065e-05
ENSMUSG00000002343	Armc6	1233.37	-0.76629	0.162425	-4.71781	2.38401e-06	8.42927e-05
ENSMUSG00000019768	Esr1	36.3657	-8.37806	1.77669	-4.71554	2.4107e-06	8.50858e-05
ENSMUSG00000006567	Atp7b	4052.74	0.583627	0.12384	4.71275	2.44397e-06	8.59565e-05
ENSMUSG00000043252	Tmem64	2090.72	-0.5963	0.126526	-4.71286	2.44261e-06	8.59565e-05
ENSMUSG00000041073	Nacad	344.857	3.34394	0.71055	4.70613	2.52466e-06	8.86381e-05
ENSMUSG00000011257	Pabpc4	12227.8	-0.575328	0.12243	-4.69923	2.61138e-06	9.13673e-05
ENSMUSG00000063524	Eno1	28941	-0.372149	0.0791937	-4.69922	2.61154e-06	9.13673e-05
ENSMUSG00000045763	Basp1	2922.07	0.885578	0.188513	4.69771	2.63097e-06	9.18862e-05
ENSMUSG00000028434	Epb41l4b	1852.81	-0.789963	0.168223	-4.69594	2.65387e-06	9.25242e-05
ENSMUSG00000029094	Afap1	2413.08	0.668478	0.142381	4.69499	2.66621e-06	9.27923e-05
ENSMUSG00000040462	Os9	1848.26	0.773372	0.164773	4.69357	2.68484e-06	9.32784e-05
ENSMUSG00000003316	Glg1	13835.4	0.417283	0.08898	4.68962	2.73709e-06	9.47639e-05
ENSMUSG00000021728	Emb	43571.8	-0.868419	0.185177	-4.68966	2.73657e-06	9.47639e-05
ENSMUSG00000051223	Bzw1	19371	-0.407951	0.0870286	-4.68755	2.76493e-06	9.55623e-05
ENSMUSG00000027309	Dnaaf9	793.276	1.05777	0.225764	4.68529	2.7956e-06	9.64555e-05
ENSMUSG00000057286	St6galnac2	808.328	1.05634	0.225683	4.68061	2.86017e-06	9.85131e-05
ENSMUSG00000058254	Tspan7	629.76	1.8907	0.403999	4.67995	2.86949e-06	9.86641e-05
ENSMUSG00000028357	Kif12	635.761	-1.31768	0.28166	-4.67826	2.89325e-06	9.93101e-05
ENSMUSG00000036693	Nop14	5634.03	-0.501365	0.107269	-4.67392	2.95503e-06	0.000101257
ENSMUSG00000032702	Kank1	3483.44	0.679301	0.145422	4.67124	2.99387e-06	0.000102412
ENSMUSG00000044864	Ankrd50	2768.43	0.682473	0.146266	4.66597	3.07168e-06	0.000104894
ENSMUSG00000027220	Syt13	457.84	1.6474	0.353327	4.66254	3.12327e-06	0.000106474
ENSMUSG00000040848	Sft2d2	2772.83	0.694968	0.149091	4.66135	3.14138e-06	0.000106909
ENSMUSG00000038181	Chpf2	768.019	1.05525	0.226525	4.65842	3.18653e-06	0.000108261
ENSMUSG00000022483	Col2a1	296.585	3.67967	0.790078	4.65735	3.2031e-06	0.000108639
ENSMUSG00000102550	Gm8276	144.952	-2.30365	0.495049	-4.65337	3.26553e-06	0.000110569
ENSMUSG00000026005	Rpe	2660.23	-0.563479	0.121211	-4.64874	3.33964e-06	0.000112887
ENSMUSG00000118145	Gm6724	47.4096	-4.34475	0.935507	-4.64427	3.41277e-06	0.000115164
ENSMUSG00000020235	Fzr1	3650.72	0.595537	0.128246	4.6437	3.42222e-06	0.000115288
ENSMUSG00000031605	Klhl2	4761.59	-0.673003	0.144973	-4.64227	3.44602e-06	0.000115671
ENSMUSG00000033166	Dis3	6269.16	-0.412813	0.0889304	-4.64197	3.45098e-06	0.000115671
ENSMUSG00000063354	Slc39a4	3692.97	0.774752	0.166885	4.64242	3.4435e-06	0.000115671
ENSMUSG00000020402	Vdac1	18989.1	-0.365655	0.0787894	-4.64091	3.46872e-06	0.000116071
ENSMUSG00000029188	Slc34a2	921.644	-1.17777	0.253905	-4.63862	3.5075e-06	0.000117173
ENSMUSG00000051177	Plcb1	28.3679	-8.01752	1.73074	-4.63244	3.61386e-06	0.000120524
ENSMUSG00000041126	H2az2	1161.92	0.806937	0.174329	4.62883	3.67745e-06	0.000122237
ENSMUSG00000090213	Peds1	2816	0.781367	0.168798	4.629	3.67444e-06	0.000122237
ENSMUSG00000026482	Rgl1	1775.03	-0.76757	0.165964	-4.62491	3.74755e-06	0.00012436
ENSMUSG00000039953	Clstn1	5483.48	-0.560115	0.121232	-4.62017	3.83419e-06	0.000127024
ENSMUSG00000032123	Dpagt1	1861.5	0.568743	0.123377	4.60981	4.03043e-06	0.000133304
ENSMUSG00000006200	Rhox6	2102.59	2.49399	0.541221	4.60808	4.06414e-06	0.000134197
ENSMUSG00000030031	Kbtbd8	1412.45	-0.946818	0.205544	-4.60639	4.09715e-06	0.000135064
ENSMUSG00000034771	Tle2	180.217	2.11023	0.458184	4.60564	4.11195e-06	0.000135328
ENSMUSG00000021539	Lect2	442.982	1.74277	0.378611	4.60307	4.16317e-06	0.000136789
ENSMUSG00000032228	Tcf12	2838.4	0.48697	0.105873	4.59956	4.23381e-06	0.000138882
ENSMUSG00000039835	Nhsl1	2502.07	0.480824	0.1046	4.5968	4.29035e-06	0.000140505
ENSMUSG00000029669	Tspan12	910.058	-0.831187	0.180949	-4.59349	4.35898e-06	0.000142435
ENSMUSG00000047888	Tnrc6b	2111.39	0.751815	0.163677	4.59327	4.36353e-06	0.000142435
ENSMUSG00000053907	Mat2a	14255.8	-0.611777	0.133238	-4.59161	4.39841e-06	0.000143339
ENSMUSG00000022663	Atg3	1238.82	-0.596702	0.130207	-4.58271	4.5899e-06	0.000149336
ENSMUSG00000001768	Rin2	833.05	1.2958	0.28291	4.58025	4.64424e-06	0.000150773
ENSMUSG00000037458	Azin1	5240.52	-0.433249	0.0945954	-4.58003	4.64916e-06	0.000150773
ENSMUSG00000051257	Trap1a	5127.05	0.725251	0.158384	4.57907	4.67054e-06	0.000151221
ENSMUSG00000030739	Myh14	413.295	2.20325	0.481742	4.57352	4.796e-06	0.000154796
ENSMUSG00000031659	Adcy7	1105.6	1.7602	0.38487	4.5735	4.79644e-06	0.000154796
ENSMUSG00000017999	Ddx27	7989.01	-0.442479	0.0967739	-4.57229	4.82414e-06	0.000155439
ENSMUSG00000051339	2900026A02Rik	2130.45	0.706302	0.15468	4.56623	4.96577e-06	0.000159744
ENSMUSG00000030283	St8sia1	46.5348	-5.3074	1.16335	-4.56216	5.06296e-06	0.000162431
ENSMUSG00000041605	Inava	1602.43	0.754498	0.165386	4.56205	5.06555e-06	0.000162431
ENSMUSG00000023411	Nfatc4	634.7	1.74445	0.382822	4.55682	5.19344e-06	0.000166265
ENSMUSG00000033902	Mapkbp1	1436.67	0.713127	0.156538	4.55562	5.22324e-06	0.000166952
ENSMUSG00000027536	Chmp4c	976.233	1.09953	0.241429	4.55425	5.25728e-06	0.000167771
ENSMUSG00000033722	BC034090	995.485	0.808409	0.177669	4.55008	5.36243e-06	0.000170854
ENSMUSG00000069601	Ank3	742.926	1.36058	0.299163	4.54796	5.41693e-06	0.000172315
ENSMUSG00000002996	Hbp1	1008.4	0.777889	0.171058	4.54752	5.42822e-06	0.000172351
ENSMUSG00000018973	Hoxb1	32.9315	-7.26992	1.59875	-4.54724	5.43531e-06	0.000172351
ENSMUSG00000037434	Slc30a1	2519.11	0.581134	0.12786	4.54508	5.49135e-06	0.000173852
ENSMUSG00000034205	Loxl2	2987.08	0.801852	0.176742	4.53686	5.70977e-06	0.000180481
ENSMUSG00000061175	Fnip2	4218.13	-0.365729	0.080642	-4.53522	5.75435e-06	0.000181603
ENSMUSG00000009291	Pttg1ip	4871.4	0.679116	0.14976	4.53469	5.76895e-06	0.000181776
ENSMUSG00000001082	Mfsd10	2345.75	0.529609	0.116873	4.53149	5.85702e-06	0.000184261
ENSMUSG00000005374	Tbl2	4824.53	0.483074	0.106626	4.53053	5.88345e-06	0.000184801
ENSMUSG00000000631	Myo18a	12713.5	0.458776	0.101351	4.5266	5.99402e-06	0.000187979
ENSMUSG00000041417	Pik3r1	1747.23	0.82135	0.18155	4.52409	6.06554e-06	0.000189626
ENSMUSG00000073423	Zfp414	831.049	0.850229	0.187926	4.52428	6.06021e-06	0.000189626
ENSMUSG00000072944	Nup62cl	3712.58	-0.900078	0.19913	-4.52006	6.18225e-06	0.000192973
ENSMUSG00000000305	Cdh4	620.817	-1.8103	0.400954	-4.51498	6.33226e-06	0.000197347
ENSMUSG00000026630	Batf3	343.422	1.46634	0.324856	4.51381	6.36719e-06	0.000198077
ENSMUSG00000033530	Ttc7b	2429.72	-0.493093	0.109248	-4.51354	6.37551e-06	0.000198077
ENSMUSG00000033792	Atp7a	1363.91	0.713992	0.158243	4.51199	6.42229e-06	0.000198912
ENSMUSG00000038279	Nop2	9739	-0.495536	0.109822	-4.51218	6.41654e-06	0.000198912
ENSMUSG00000037411	Serpine1	422.624	1.19126	0.264128	4.51018	6.47715e-06	0.0002003
ENSMUSG00000028836	Slc30a2	1089.38	1.11083	0.246419	4.50788	6.54789e-06	0.000201863
ENSMUSG00000118086	Gm52981	23.2448	6.79899	1.50819	4.50805	6.54275e-06	0.000201863
ENSMUSG00000026944	Abca2	505.126	0.887089	0.196973	4.5036	6.68112e-06	0.000205653
ENSMUSG00000060166	Zdhhc8	2029.69	0.806487	0.179112	4.5027	6.70965e-06	0.000206213
ENSMUSG00000040694	Apobec2	286.773	2.92626	0.650659	4.49737	6.87995e-06	0.000211122
ENSMUSG00000037171	Nodal	388.377	5.8924	1.31122	4.49383	6.99547e-06	0.000214338
ENSMUSG00000022199	Slc22a17	898.747	1.39756	0.311089	4.49247	7.04015e-06	0.000215377
ENSMUSG00000004356	Utp20	10940.5	-0.421624	0.0938954	-4.49036	7.11024e-06	0.000217189
ENSMUSG00000034957	Cebpa	375.405	1.77715	0.396103	4.48658	7.23761e-06	0.000220741
ENSMUSG00000034522	Zfp395	2814.49	0.777325	0.173306	4.48528	7.28185e-06	0.000221752
ENSMUSG00000031565	Fgfr1	4544.18	0.613619	0.136827	4.48462	7.30437e-06	0.0002221
ENSMUSG00000061288	Taok3	1345.96	1.0399	0.232159	4.47927	7.48998e-06	0.000227397
ENSMUSG00000066553	Gm6969	251.902	-6.34931	1.41768	-4.47866	7.51124e-06	0.000227697
ENSMUSG00000029447	Cct6a	31866.8	-0.349622	0.0781349	-4.47459	7.65565e-06	0.000231723
ENSMUSG00000032245	Cln6	2572.25	1.07196	0.239622	4.47354	7.69364e-06	0.00023252
ENSMUSG00000047371	Zfp768	560.758	0.985475	0.220368	4.47195	7.75094e-06	0.000233898
ENSMUSG00000031775	Pllp	121.113	2.87376	0.643072	4.4688	7.86588e-06	0.000237009
ENSMUSG00000029648	Flt1	3471.34	1.04168	0.233159	4.46767	7.90746e-06	0.000237903
ENSMUSG00000022186	Oxct1	3834.75	-0.95516	0.214004	-4.46329	8.07124e-06	0.000242101
ENSMUSG00000028413	B4galt1	4999.07	0.696	0.155934	4.46344	8.06536e-06	0.000242101
ENSMUSG00000048120	Entpd1	302.954	2.46764	0.553068	4.46172	8.13041e-06	0.00024351
ENSMUSG00000074037	Mc1r	22.6504	-7.69235	1.725	-4.45934	8.22111e-06	0.000245858
ENSMUSG00000040606	Kazn	1620.43	0.971173	0.217869	4.4576	8.28805e-06	0.000247489
ENSMUSG00000030792	Dkkl1	302.272	2.2927	0.51516	4.45046	8.56876e-06	0.000255129
ENSMUSG00000058056	Palld	2281.71	0.733403	0.164793	4.45044	8.56943e-06	0.000255129
ENSMUSG00000006342	Susd2	984.458	1.943	0.436618	4.45011	8.58262e-06	0.000255141
ENSMUSG00000000738	Spg7	1803.21	0.49818	0.112016	4.44739	8.69207e-06	0.000258011
ENSMUSG00000034818	Celf5	296.331	1.93438	0.43509	4.44592	8.75167e-06	0.000259395
ENSMUSG00000030223	Ptpro	18.3305	-7.39028	1.66252	-4.44523	8.77979e-06	0.000259843
ENSMUSG00000027784	Ppm1l	1298.34	-0.804052	0.18125	-4.43616	9.15794e-06	0.000270633
ENSMUSG00000040550	Otud6b	3694.52	-0.665946	0.150129	-4.43583	9.17168e-06	0.000270639
ENSMUSG00000027804	Ppid	9519.83	-0.429315	0.0967936	-4.43536	9.19168e-06	0.000270829
ENSMUSG00000024026	Glo1	3986.67	-0.625699	0.141138	-4.43323	9.28321e-06	0.000272808
ENSMUSG00000026821	Ralgds	2660.07	0.78176	0.176344	4.43316	9.28616e-06	0.000272808
ENSMUSG00000004508	Gab2	786.032	1.62161	0.365952	4.43122	9.37028e-06	0.000274577
ENSMUSG00000029622	Arpc1b	6901.7	0.600803	0.135587	4.43113	9.37384e-06	0.000274577
ENSMUSG00000051007	Gatd1	1186.31	0.726643	0.164025	4.43008	9.41963e-06	0.000275419
ENSMUSG00000058355	Abce1	15033.1	-0.447257	0.100965	-4.42984	9.43018e-06	0.000275419
ENSMUSG00000020279	Il9r	18.5535	-7.40911	1.6745	-4.42468	9.65874e-06	0.000281514
ENSMUSG00000039205	Ciz1	2192.57	0.561921	0.127003	4.42449	9.66705e-06	0.000281514
ENSMUSG00000002812	Flii	5865.39	0.468302	0.105885	4.42276	9.74463e-06	0.000282948
ENSMUSG00000027782	Kpna4	5407.91	-0.377254	0.0852947	-4.42295	9.73634e-06	0.000282948
ENSMUSG00000033356	Pus7l	837.461	-0.724766	0.163908	-4.42178	9.78934e-06	0.000283834
ENSMUSG00000027654	Fam83d	1273.46	0.691989	0.156561	4.41994	9.87298e-06	0.000285844
ENSMUSG00000041757	Plekha6	4621.7	0.447815	0.10134	4.41895	9.91828e-06	0.000286326
ENSMUSG00000063065	Mapk3	4838.17	0.489464	0.110758	4.41923	9.90524e-06	0.000286326
ENSMUSG00000022193	Psmb5	1634.35	0.665685	0.150736	4.41623	1.00439e-05	0.000289534
ENSMUSG00000031146	Plp2	3483.35	0.48717	0.110343	4.41505	1.00985e-05	0.000290115
ENSMUSG00000041057	Wdr43	10435	-0.396946	0.0899178	-4.41455	1.01221e-05	0.000290115
ENSMUSG00000046070	Igfals	97.9543	4.04458	0.916045	4.41526	1.0089e-05	0.000290115
ENSMUSG00000078812	Eif5a	39567.4	-0.313468	0.0710059	-4.41467	1.01162e-05	0.000290115
ENSMUSG00000042389	Tsen2	1146.05	-1.02724	0.23276	-4.4133	1.01808e-05	0.000291379
ENSMUSG00000032232	Cgnl1	8779.5	0.464219	0.10523	4.41147	1.02673e-05	0.000293434
ENSMUSG00000078485	Plekhn1	216.066	1.61965	0.36732	4.40938	1.03668e-05	0.000295855
ENSMUSG00000039262	Prrc2b	19858	0.331979	0.075311	4.4081	1.04281e-05	0.000297177
ENSMUSG00000052056	Zfp217	2616.16	0.646252	0.146707	4.40504	1.05765e-05	0.00030098
ENSMUSG00000040147	Maob	180.765	3.03694	0.689825	4.40248	1.0702e-05	0.000304116
ENSMUSG00000031706	Rfx1	1941.09	0.467713	0.106269	4.4012	1.07654e-05	0.000305483
ENSMUSG00000014791	Elmo3	348.218	1.55333	0.353	4.40036	1.08069e-05	0.000305793
ENSMUSG00000063382	Bcl9l	6872.44	0.504968	0.114751	4.40054	1.07984e-05	0.000305793
ENSMUSG00000040616	Tmem51	1632.64	0.699616	0.159035	4.39913	1.08685e-05	0.0003071
ENSMUSG00000009566	Fpgs	4651.81	-0.482155	0.109629	-4.39806	1.09222e-05	0.000307911
ENSMUSG00000051176	Zfp42	1192.98	-0.617797	0.140474	-4.39795	1.0928e-05	0.000307911
ENSMUSG00000024855	Pacs1	1870.32	0.696611	0.15841	4.39752	1.09494e-05	0.000308078
ENSMUSG00000044250	Pced1b	2157	0.638817	0.145333	4.39555	1.10494e-05	0.000310455
ENSMUSG00000002668	Dennd1c	162.879	1.82481	0.415322	4.39373	1.11424e-05	0.000311665
ENSMUSG00000025665	Rps6ka6	9298.1	0.710625	0.161745	4.39348	1.11549e-05	0.000311665
ENSMUSG00000027875	Hmgcs2	456.379	2.18464	0.49715	4.39434	1.11111e-05	0.000311665
ENSMUSG00000062822	4833420G17Rik	1049.95	0.835204	0.190081	4.39393	1.11319e-05	0.000311665
ENSMUSG00000046761	Fam83h	1501.88	0.929619	0.211694	4.39134	1.12656e-05	0.00031432
ENSMUSG00000062397	Zfp706	5501.57	-0.450137	0.102514	-4.39098	1.12839e-05	0.000314392
ENSMUSG00000024891	Slc29a2	2080.09	-0.769326	0.175305	-4.38849	1.14139e-05	0.000317571
ENSMUSG00000039168	Dap	2139.63	0.703814	0.160444	4.38667	1.15102e-05	0.000319803
ENSMUSG00000031661	Nkd1	1061.1	-1.90832	0.435188	-4.38504	1.15964e-05	0.000321752
ENSMUSG00000106239	Gm9260	41.4311	-3.6688	0.836783	-4.38441	1.16301e-05	0.000322239
ENSMUSG00000053838	Nudcd3	6735.48	-0.392352	0.0895563	-4.38107	1.181e-05	0.00032677
ENSMUSG00000030268	Bcat1	4253.89	-0.693175	0.158299	-4.37889	1.19283e-05	0.000329587
ENSMUSG00000039640	Mrpl12	5588.34	-0.552545	0.126201	-4.3783	1.19606e-05	0.000330024
ENSMUSG00000030801	Kat8	894.71	-0.781022	0.178929	-4.36499	1.27131e-05	0.000350302
ENSMUSG00000016382	Pls3	1406.88	1.22822	0.281419	4.36438	1.27484e-05	0.00035031
ENSMUSG00000048960	Prex2	663.728	-1.24545	0.285362	-4.36444	1.27449e-05	0.00035031
ENSMUSG00000033060	Lmo7	2609.09	0.935368	0.2144	4.36272	1.28458e-05	0.000352501
ENSMUSG00000006442	Srm	10454.1	-0.664165	0.152251	-4.36231	1.28695e-05	0.000352668
ENSMUSG00000031523	Dlc1	2458.83	0.803061	0.184243	4.3587	1.30838e-05	0.000358048
ENSMUSG00000028532	Cachd1	1567.83	1.19251	0.273642	4.35793	1.313e-05	0.000358822
ENSMUSG00000049969	Plekhf2	3043.57	-0.699906	0.160649	-4.35675	1.32007e-05	0.000360261
ENSMUSG00000024120	Lrpprc	9204.61	-0.376076	0.0863635	-4.35457	1.3333e-05	0.000363375
ENSMUSG00000006301	Tmbim1	2366.76	0.833676	0.191481	4.35383	1.33779e-05	0.000364102
ENSMUSG00000113930	Gm36235	15.5746	7.69219	1.76888	4.34863	1.36991e-05	0.000372336
ENSMUSG00000020733	Nherf1	22638.7	-0.535769	0.123253	-4.34691	1.38067e-05	0.000374751
ENSMUSG00000079104	Prps1l3	3152.97	-0.525703	0.121036	-4.34335	1.40326e-05	0.000380367
ENSMUSG00000022313	Utp23	915.051	-0.71129	0.163885	-4.34017	1.4237e-05	0.000385383
ENSMUSG00000064125	Prr36	46.2715	3.79059	0.873648	4.33881	1.43257e-05	0.00038726
ENSMUSG00000012017	Scarf2	576.095	-1.08949	0.251137	-4.33822	1.43642e-05	0.000387774
ENSMUSG00000027860	Vangl1	3424.89	0.407449	0.0939451	4.3371	1.44376e-05	0.000389232
ENSMUSG00000031808	Slc27a1	845.606	1.22493	0.282553	4.33522	1.45617e-05	0.000392047
ENSMUSG00000003198	Zfp959	193.232	-1.28961	0.297577	-4.33369	1.46631e-05	0.000394247
ENSMUSG00000024530	Prelid3a	326.622	-1.15531	0.266655	-4.33261	1.47355e-05	0.000395519
ENSMUSG00000031103	Elf4	1708.8	0.989031	0.228288	4.33239	1.47501e-05	0.000395519
ENSMUSG00000027091	Zc3h15	5475	-0.39438	0.0910412	-4.33189	1.47837e-05	0.000395891
ENSMUSG00000032182	Yipf2	733.915	0.94792	0.219075	4.32692	1.51208e-05	0.000404376
ENSMUSG00000053801	Grwd1	5322.5	-0.434686	0.100498	-4.32534	1.52299e-05	0.000406749
ENSMUSG00000022623	Shank3	539.078	-1.87449	0.433693	-4.32215	1.54515e-05	0.000412115
ENSMUSG00000107684	Rab5a-ps	17.5961	-7.32876	1.6965	-4.31994	1.56073e-05	0.000415716
ENSMUSG00000038482	Tfdp1	7094.53	-0.402891	0.0933104	-4.31775	1.57631e-05	0.000419307
ENSMUSG00000015522	Arnt	3606.61	0.35753	0.0828817	4.31374	1.60514e-05	0.000426408
ENSMUSG00000021069	Pygl	788.306	1.57723	0.365804	4.31168	1.6202e-05	0.000429838
ENSMUSG00000030681	Mvp	2424.63	1.01476	0.235409	4.31061	1.62804e-05	0.000431344
ENSMUSG00000061082	Plac1	2485.01	1.42475	0.330575	4.30992	1.63315e-05	0.000432126
ENSMUSG00000035704	Alg8	2330.82	0.672885	0.156159	4.30896	1.64023e-05	0.000433425
ENSMUSG00000025451	Paip1	3158.26	-0.672796	0.156229	-4.30648	1.6587e-05	0.000437726
ENSMUSG00000025047	Pdcd11	11954.1	-0.506916	0.117722	-4.30604	1.66207e-05	0.000438036
ENSMUSG00000021384	Susd3	356.285	-1.22793	0.285232	-4.30502	1.66968e-05	0.000439464
ENSMUSG00000016552	Foxred2	609.152	0.951895	0.221234	4.30267	1.68754e-05	0.000443578
ENSMUSG00000032120	C2cd2l	2036.75	-0.672638	0.156355	-4.302	1.69265e-05	0.000444336
ENSMUSG00000027956	Tmem144	2072.78	0.606072	0.140896	4.30155	1.69608e-05	0.000444653
ENSMUSG00000001507	Itga3	3751.89	0.676147	0.157199	4.30121	1.69871e-05	0.000444759
ENSMUSG00000000085	Scmh1	1166.21	-0.771035	0.179283	-4.30067	1.70286e-05	0.000445263
ENSMUSG00000025203	Scd2	21740	0.531877	0.123719	4.29907	1.71517e-05	0.000447896
ENSMUSG00000013419	Zbtb47	809.486	0.955709	0.222456	4.29617	1.73774e-05	0.000453197
ENSMUSG00000049932	H2ax	3722.12	0.789015	0.183739	4.29422	1.75308e-05	0.000456599
ENSMUSG00000038467	Chmp4b	4723.13	0.455196	0.10603	4.29311	1.76188e-05	0.000458295
ENSMUSG00000021271	Zfp839	324.389	1.3619	0.317265	4.29264	1.76559e-05	0.000458662
ENSMUSG00000027509	Rae1	5323.02	-0.388392	0.0904947	-4.29187	1.77176e-05	0.000459668
ENSMUSG00000055862	Izumo4	153.212	2.17768	0.507501	4.29098	1.77883e-05	0.000460903
ENSMUSG00000025529	Zfp711	458.127	-1.61173	0.376356	-4.28247	1.84834e-05	0.000477058
ENSMUSG00000027580	Helz2	717.547	1.64289	0.383582	4.28302	1.84372e-05	0.000477058
ENSMUSG00000034807	Colgalt1	6351.99	0.660291	0.154179	4.28263	1.847e-05	0.000477058
ENSMUSG00000037010	Apln	2521.75	-3.07515	0.718714	-4.27869	1.88e-05	0.000484604
ENSMUSG00000037235	Mxd4	448.339	1.08005	0.25253	4.27692	1.89499e-05	0.000487839
ENSMUSG00000024413	Npc1	8372.5	0.556258	0.130077	4.27637	1.89965e-05	0.000488408
ENSMUSG00000004789	Dlst	8009.68	-0.400758	0.0937677	-4.27394	1.92046e-05	0.000493125
ENSMUSG00000060477	Irak2	448.618	1.09789	0.256977	4.27233	1.93438e-05	0.000496061
ENSMUSG00000043592	Unc5cl	92.6225	2.33714	0.547314	4.2702	1.95301e-05	0.000500197
ENSMUSG00000019909	Fam162b	16.9094	7.81162	1.82961	4.26956	1.95862e-05	0.000500351
ENSMUSG00000081824	Ndufs5-ps	165.18	-1.83372	0.429483	-4.26959	1.95828e-05	0.000500351
ENSMUSG00000018040	Rrp7a	4828.91	-0.418113	0.097984	-4.26715	1.97983e-05	0.000505122
ENSMUSG00000095115	Itpripl2	497.547	1.17658	0.275789	4.26625	1.98788e-05	0.000506528
ENSMUSG00000092581	Gm3211	22.6737	-7.69369	1.80423	-4.26424	2.00585e-05	0.000510457
ENSMUSG00000029198	Grpel1	3125.24	-0.441883	0.103672	-4.26234	2.023e-05	0.000514167
ENSMUSG00000030224	Strap	8348.28	-0.496142	0.116415	-4.26185	2.02742e-05	0.000514634
ENSMUSG00000039157	Eeig1	2134.2	0.589859	0.138467	4.25994	2.04482e-05	0.000518393
ENSMUSG00000071771	Rhox4b	60.4146	2.59405	0.609226	4.25794	2.06321e-05	0.000522392
ENSMUSG00000086617	Gm11635	18.1281	-7.36997	1.73128	-4.25695	2.07236e-05	0.000524046
ENSMUSG00000042302	Ehbp1	1102	0.806479	0.189521	4.25535	2.08726e-05	0.000527147
ENSMUSG00000037275	Gemin5	8917.43	-0.552694	0.129928	-4.25384	2.10131e-05	0.000530024
ENSMUSG00000037405	Icam1	1103.26	0.982605	0.231129	4.25132	2.12511e-05	0.000535351
ENSMUSG00000020250	Txnrd1	13276	-0.456651	0.10744	-4.25029	2.13493e-05	0.000537147
ENSMUSG00000004897	Hdgf	26006.6	-0.281499	0.0662541	-4.24877	2.14944e-05	0.000539962
ENSMUSG00000033991	Skic3	2682.4	-0.578113	0.136073	-4.24856	2.15152e-05	0.000539962
ENSMUSG00000066554	Gm10167	125.154	-2.61771	0.616319	-4.24732	2.16339e-05	0.000542258
ENSMUSG00000019278	Dpep1	95.4647	-4.19451	0.987723	-4.24665	2.16995e-05	0.000543221
ENSMUSG00000072676	Tmem254	1504.31	1.14959	0.270824	4.24478	2.18805e-05	0.000547068
ENSMUSG00000001123	Lgals9	610.056	2.52254	0.594377	4.24401	2.19561e-05	0.00054827
ENSMUSG00000026676	Ccdc3	324.014	-2.07002	0.488197	-4.24013	2.23386e-05	0.000557127
ENSMUSG00000031438	Rnf128	5472.14	-0.512278	0.120861	-4.23857	2.24944e-05	0.000560312
ENSMUSG00000035392	Dennd1a	1335.79	0.841706	0.198721	4.23561	2.2793e-05	0.000567044
ENSMUSG00000028140	Mrpl9	2721.01	-0.471986	0.111518	-4.23239	2.31225e-05	0.000574524
ENSMUSG00000021236	Entpd5	754.066	-0.834873	0.197296	-4.23157	2.32064e-05	0.000575893
ENSMUSG00000017802	Retreg3	3004.14	0.581176	0.137366	4.23086	2.32799e-05	0.000577
ENSMUSG00000005142	Man2b1	3072.5	0.433713	0.102561	4.22885	2.34888e-05	0.000581052
ENSMUSG00000030494	Rhpn2	2849.23	0.503989	0.119182	4.22873	2.35015e-05	0.000581052
ENSMUSG00000031710	Ucp1	18.4138	-7.39693	1.7501	-4.22658	2.37273e-05	0.000585908
ENSMUSG00000020883	Fbxl20	452.679	0.849389	0.200994	4.22595	2.37938e-05	0.000586826
ENSMUSG00000028680	Plk3	673.09	-1.0278	0.243323	-4.22401	2.39989e-05	0.000591154
ENSMUSG00000069743	Zfp820	399.389	-1.31485	0.311313	-4.22355	2.40485e-05	0.000591646
ENSMUSG00000031622	Sin3b	5147.84	0.784669	0.185899	4.22094	2.43282e-05	0.00059779
ENSMUSG00000008393	Carhsp1	2586.2	0.441033	0.104555	4.21819	2.46271e-05	0.000604394
ENSMUSG00000056888	Glipr1	110.985	3.1004	0.735549	4.21509	2.49682e-05	0.000611843
ENSMUSG00000096188	Cmtm4	10717.3	-0.346196	0.0821368	-4.21487	2.49919e-05	0.000611843
ENSMUSG00000022336	Eif3e	7499.4	-0.307025	0.072912	-4.21089	2.54363e-05	0.000621961
ENSMUSG00000000094	Tbx4	16.4984	-7.23601	1.72022	-4.20645	2.5941e-05	0.00063121
ENSMUSG00000039458	Mtmr12	2208.82	-0.588404	0.139867	-4.20687	2.58931e-05	0.00063121
ENSMUSG00000039943	Plcb4	844.133	-1.03937	0.247088	-4.20648	2.59384e-05	0.00063121
ENSMUSG00000120930	Gm56586	20.7202	6.67516	1.58663	4.20714	2.58622e-05	0.00063121
ENSMUSG00000047728	Ly6g2	662.294	1.55352	0.369378	4.20577	2.60191e-05	0.000632341
ENSMUSG00000017832	Hspb9	17.2509	-7.30123	1.73673	-4.204	2.62237e-05	0.000636538
ENSMUSG00000095597	Rps7-ps3	294.433	-1.64128	0.390489	-4.20314	2.63235e-05	0.000638185
ENSMUSG00000004864	Mapk13	747.271	1.37301	0.326915	4.19989	2.67042e-05	0.000646629
ENSMUSG00000040722	Scamp5	1807.71	0.450429	0.107343	4.19616	2.71474e-05	0.000656567
ENSMUSG00000026018	Ica1l	16.4354	-7.23166	1.72481	-4.19273	2.75622e-05	0.000665791
ENSMUSG00000057228	Aadat	209.968	-1.46315	0.349051	-4.1918	2.76749e-05	0.000667707
ENSMUSG00000001376	Vps50	2085.12	-0.593448	0.141603	-4.19092	2.77827e-05	0.0006695
ENSMUSG00000027775	Mfsd1	8352.45	-0.572182	0.136627	-4.18791	2.81537e-05	0.000677622
ENSMUSG00000000594	Gm2a	2744.14	1.02091	0.243872	4.18628	2.83568e-05	0.000681041
ENSMUSG00000061458	Nol10	3249.69	-0.637201	0.152214	-4.18622	2.83639e-05	0.000681041
ENSMUSG00000024914	Drap1	1675.24	0.571522	0.136543	4.18566	2.84343e-05	0.000681909
ENSMUSG00000025854	Fam20c	863.539	0.66411	0.158674	4.18538	2.84688e-05	0.000681909
ENSMUSG00000028360	Slc44a5	446.201	1.53487	0.366761	4.18494	2.85244e-05	0.000681909
ENSMUSG00000040564	Apoc1	933.383	1.10868	0.264928	4.18484	2.85366e-05	0.000681909
ENSMUSG00000021400	Wrnip1	1258.75	-0.614385	0.146835	-4.18417	2.8621e-05	0.000683108
ENSMUSG00000001794	Capns1	3844.1	0.600678	0.143613	4.1826	2.88191e-05	0.000687015
ENSMUSG00000063694	Cycs	2107.48	-0.648585	0.155081	-4.18222	2.8867e-05	0.000687338
ENSMUSG00000000340	Dbt	2582.58	-0.568223	0.135929	-4.18029	2.91141e-05	0.000692396
ENSMUSG00000026956	Uap1l1	1627.24	0.857054	0.205084	4.17904	2.92738e-05	0.000695366
ENSMUSG00000021033	Gstz1	850.072	1.01999	0.244237	4.17623	2.96379e-05	0.000703178
ENSMUSG00000044786	Zfp36	843.102	0.836644	0.200364	4.17563	2.97165e-05	0.000704206
ENSMUSG00000021576	Pdcd6	3334.17	-0.428474	0.102643	-4.17442	2.98741e-05	0.000706265
ENSMUSG00000021681	Aggf1	3852.9	-0.40072	0.0959905	-4.17458	2.98536e-05	0.000706265
ENSMUSG00000031928	Mre11a	3026.87	-0.460734	0.110405	-4.17314	3.00435e-05	0.00070872
ENSMUSG00000062203	Gspt1	13354.6	-0.291585	0.0698726	-4.1731	3.00488e-05	0.00070872
ENSMUSG00000060260	Pwwp2b	2437.37	-0.700469	0.167905	-4.17182	3.02172e-05	0.000711851
ENSMUSG00000038806	Sde2	2859.09	-0.489036	0.117238	-4.17132	3.02846e-05	0.000712597
ENSMUSG00000027810	Eif2a	5361.42	-0.328955	0.0788845	-4.17008	3.0449e-05	0.000715623
ENSMUSG00000082431	Prdx2-ps1	27.6787	-5.17049	1.24037	-4.16851	3.06601e-05	0.000719738
ENSMUSG00000069378	Prdm6	2026.21	-0.738111	0.177098	-4.16782	3.07523e-05	0.000721054
ENSMUSG00000048752	Prss50	302.193	-1.77479	0.426578	-4.16053	3.17516e-05	0.000743614
ENSMUSG00000056952	Tatdn2	3627.52	-0.493591	0.118649	-4.1601	3.18115e-05	0.000744143
ENSMUSG00000120139	Gm32342	117.94	-2.50081	0.601469	-4.15784	3.21271e-05	0.000750648
ENSMUSG00000030492	Slc7a9	1162.58	0.640895	0.15421	4.15598	3.239e-05	0.000755906
ENSMUSG00000024006	Stk38	3619.26	0.411878	0.0991202	4.15534	3.24808e-05	0.000757139
ENSMUSG00000054321	Taf4b	1103.57	-0.611627	0.147292	-4.15248	3.28896e-05	0.000765539
ENSMUSG00000055799	Tcf7l1	4130.98	0.657598	0.15837	4.15228	3.29177e-05	0.000765539
ENSMUSG00000001249	Hpn	1763.37	0.627931	0.151314	4.14986	3.32678e-05	0.00077278
ENSMUSG00000028885	Smpdl3b	425.345	1.23312	0.29733	4.1473	3.36413e-05	0.000779922
ENSMUSG00000031976	Urb2	5760.56	-0.401355	0.0967793	-4.14711	3.36691e-05	0.000779922
ENSMUSG00000058589	Anks1b	16.5918	-7.24551	1.74719	-4.14696	3.36924e-05	0.000779922
ENSMUSG00000020741	Cluh	9022.5	-0.455251	0.109845	-4.1445	3.40554e-05	0.000787414
ENSMUSG00000060679	Mrps9	1681.59	-0.574815	0.13878	-4.14192	3.44411e-05	0.00079541
ENSMUSG00000032220	Myo1e	2459.6	0.773059	0.1867	4.14064	3.46344e-05	0.000798923
ENSMUSG00000108368	Gm45053	17.6175	-7.33173	1.77079	-4.14038	3.46732e-05	0.000798923
ENSMUSG00000109991	Gm6284	210.706	1.70407	0.412336	4.13271	3.58514e-05	0.000825119
ENSMUSG00000029472	Anapc5	10541.8	0.261755	0.0633556	4.13151	3.60382e-05	0.000827718
ENSMUSG00000062580	Timm17a	4289.87	-0.376344	0.0910924	-4.13146	3.60472e-05	0.000827718
ENSMUSG00000047443	Erfe	436.894	1.46843	0.355489	4.13074	3.61595e-05	0.000829344
ENSMUSG00000117990	Gm32027	17.4237	-7.31353	1.7712	-4.12913	3.64138e-05	0.000834218
ENSMUSG00000031352	Hccs	830.762	-0.968372	0.234609	-4.1276	3.66566e-05	0.000838818
ENSMUSG00000037279	Ovol2	172.391	1.79212	0.434464	4.1249	3.70891e-05	0.000847599
ENSMUSG00000041747	Utp15	4539.65	-0.409387	0.0992531	-4.12468	3.71251e-05	0.000847599
ENSMUSG00000032086	Bace1	2031.45	0.804115	0.195	4.12367	3.7289e-05	0.000850367
ENSMUSG00000038486	Sv2a	213.244	2.20581	0.534983	4.12313	3.73754e-05	0.000851367
ENSMUSG00000016918	Sulf1	1316.55	1.21982	0.295953	4.12168	3.76127e-05	0.000855797
ENSMUSG00000031529	Tnks	9446.94	0.483394	0.117384	4.11805	3.82094e-05	0.000868384
ENSMUSG00000040713	Creg1	555.242	0.92175	0.224151	4.11219	3.91926e-05	0.000889716
ENSMUSG00000027313	Chac1	17.6735	-7.33867	1.78518	-4.11088	3.94158e-05	0.000893767
ENSMUSG00000051220	Ercc6l	3567.64	-0.459009	0.111783	-4.10626	4.02111e-05	0.000909736
ENSMUSG00000063785	Utp14a	3900.11	-0.784919	0.191146	-4.10639	4.01888e-05	0.000909736
ENSMUSG00000097908	4933404O12Rik	498.59	-1.0927	0.266192	-4.10493	4.04431e-05	0.000913949
ENSMUSG00000033581	Igf2bp2	13837.3	-0.392634	0.0956701	-4.10404	4.05999e-05	0.000916457
ENSMUSG00000046295	Ankle1	754.638	0.85188	0.207594	4.10358	4.06803e-05	0.000917236
ENSMUSG00000020823	Sec14l1	4450.68	-0.532846	0.130217	-4.092	4.27671e-05	0.000961034
ENSMUSG00000036968	Cnpy4	1088.25	0.656607	0.160448	4.09233	4.27069e-05	0.000961034
ENSMUSG00000039703	Nploc4	6433.98	-0.309608	0.0756571	-4.09225	4.27209e-05	0.000961034
ENSMUSG00000028475	Spaar	17.187	5.84426	1.42852	4.09112	4.29292e-05	0.000963593
ENSMUSG00000003031	Cdkn1b	1593.33	0.747034	0.182635	4.09032	4.30781e-05	0.000964728
ENSMUSG00000020430	Pes1	8189.22	-0.41297	0.100968	-4.09012	4.31143e-05	0.000964728
ENSMUSG00000021242	Npc2	5333.33	0.317739	0.0776854	4.09007	4.31247e-05	0.000964728
ENSMUSG00000021255	Esrrb	3928.18	-1.69358	0.414362	-4.0872	4.36619e-05	0.000975653
ENSMUSG00000024942	Capn1	1765.67	1.11536	0.273018	4.08531	4.40181e-05	0.000982512
ENSMUSG00000028124	Gclm	1926.89	-0.581696	0.142399	-4.08496	4.40838e-05	0.000982882
ENSMUSG00000015647	Lama5	14413.3	0.575629	0.140936	4.08433	4.42042e-05	0.000984467
ENSMUSG00000034120	Srsf2	15977.8	-0.280313	0.0686492	-4.08326	4.4408e-05	0.000987906
ENSMUSG00000042390	Gatad2b	3978.51	0.454512	0.111343	4.08207	4.46354e-05	0.00099186
ENSMUSG00000003458	Ncstn	4627.59	0.521878	0.127866	4.08144	4.4757e-05	0.000993456
ENSMUSG00000021866	Anxa11	2109.05	0.702077	0.172142	4.07848	4.53303e-05	0.0010042
ENSMUSG00000034620	Rxylt1	999.783	0.565514	0.13866	4.07843	4.53418e-05	0.0010042
ENSMUSG00000001583	Tnk1	1708.55	0.809532	0.198576	4.07668	4.56839e-05	0.00101066
ENSMUSG00000038781	Stap2	611.815	1.11092	0.272657	4.07444	4.61252e-05	0.0010193
ENSMUSG00000027108	Ola1	5509.55	-0.468173	0.114931	-4.07352	4.63071e-05	0.00102146
ENSMUSG00000074698	Csnk2a1	5495.36	-0.450777	0.110663	-4.07343	4.63254e-05	0.00102146
ENSMUSG00000040188	Scamp2	2827.57	0.59088	0.145118	4.07173	4.66662e-05	0.00102784
ENSMUSG00000074892	B3galt5	240.812	-2.01457	0.494859	-4.071	4.68121e-05	0.00102992
ENSMUSG00000028977	Casz1	1526.53	-1.13794	0.279685	-4.06867	4.72829e-05	0.00103913
ENSMUSG00000019998	Stx7	6684.31	-0.358617	0.0881781	-4.06696	4.76295e-05	0.0010456
ENSMUSG00000039376	Synpo2l	491.44	-1.58743	0.390402	-4.06613	4.77993e-05	0.00104817
ENSMUSG00000026110	Mgat4a	809.659	1.07136	0.263565	4.06488	4.80578e-05	0.00105269
ENSMUSG00000033540	Idua	215.98	1.60983	0.396567	4.05941	4.91964e-05	0.00107645
ENSMUSG00000050914	Ankrd37	283.34	1.47534	0.363518	4.0585	4.93879e-05	0.00107946
ENSMUSG00000037716	Ccdc33	16.2448	7.75157	1.91049	4.05737	4.96287e-05	0.00108353
ENSMUSG00000017754	Pltp	529.352	1.65018	0.407043	4.05407	5.0334e-05	0.00109773
ENSMUSG00000019779	Frk	509.21	1.09583	0.270384	4.05286	5.0595e-05	0.00110102
ENSMUSG00000078157	Fem1al	14.6834	-7.07008	1.74444	-4.05293	5.05792e-05	0.00110102
ENSMUSG00000039988	Ankrd13c	3187.12	-0.390885	0.0964925	-4.05094	5.10132e-05	0.00110771
ENSMUSG00000043557	Mdga1	14.3462	-7.03661	1.73694	-4.05115	5.09676e-05	0.00110771
ENSMUSG00000018849	Wwc1	5689.37	-0.455471	0.112545	-4.04701	5.18753e-05	0.0011252
ENSMUSG00000036964	Trim17	16.2064	-7.20882	1.78269	-4.04379	5.25947e-05	0.00113957
ENSMUSG00000020124	Usp15	7071.87	-0.3668	0.0907521	-4.04178	5.30474e-05	0.00114814
ENSMUSG00000022962	Gart	11621.2	-0.448925	0.111089	-4.04114	5.31921e-05	0.00115002
ENSMUSG00000030352	Tspan9	6181.78	0.534681	0.132458	4.03662	5.42269e-05	0.00117113
ENSMUSG00000047501	Cldn4	4700.94	0.846023	0.209632	4.03575	5.44279e-05	0.0011742
ENSMUSG00000031711	Zfp330	2042.95	-0.510999	0.126654	-4.0346	5.46957e-05	0.0011787
ENSMUSG00000030104	Edem1	4254.27	0.398649	0.0989835	4.02743	5.63909e-05	0.00121392
ENSMUSG00000040464	Gtpbp10	1038.34	-0.696002	0.172856	-4.02648	5.66189e-05	0.00121752
ENSMUSG00000030970	Ctbp2	4868.69	-0.744858	0.185028	-4.02566	5.68159e-05	0.00122044
ENSMUSG00000035441	Myo1d	1365.52	0.867443	0.215517	4.02494	5.69905e-05	0.00122288
ENSMUSG00000002477	Snrpd1	3545.64	-0.433359	0.107705	-4.02358	5.73211e-05	0.00122817
ENSMUSG00000002741	Ykt6	4579.15	-0.439476	0.10923	-4.02339	5.7367e-05	0.00122817
ENSMUSG00000021306	Gpr137b	614.812	-1.6241	0.403686	-4.02316	5.74217e-05	0.00122817
ENSMUSG00000021314	Amph	488.539	-1.42212	0.353731	-4.02034	5.81137e-05	0.00124164
ENSMUSG00000031154	Otud5	4851.19	0.341571	0.0850483	4.0162	5.9143e-05	0.00126229
ENSMUSG00000030662	Ipo5	34156.4	-0.432546	0.107768	-4.01368	5.97791e-05	0.0012745
ENSMUSG00000002718	Cse1l	15233.6	-0.290823	0.0724786	-4.01254	6.00697e-05	0.00127933
ENSMUSG00000058690	Ccser2	1401.54	0.601085	0.149852	4.01119	6.04133e-05	0.00128528
ENSMUSG00000001056	Nhp2	6941.33	-0.43126	0.107534	-4.01045	6.06034e-05	0.00128795
ENSMUSG00000020661	Dnmt3a	5461.4	0.851008	0.212356	4.00745	6.1377e-05	0.00130301
ENSMUSG00000030583	Sipa1l3	4789.4	0.446292	0.11139	4.00657	6.16068e-05	0.00130649
ENSMUSG00000011148	Adss1	94.8172	2.68985	0.67141	4.00628	6.16837e-05	0.00130674
ENSMUSG00000039637	Coro7	1837.06	0.602605	0.1505	4.00401	6.22782e-05	0.00131794
ENSMUSG00000053398	Phgdh	7099.06	-0.285059	0.0712218	-4.00241	6.27003e-05	0.00132546
ENSMUSG00000029714	Gigyf1	3688.8	0.444235	0.111001	4.00209	6.27851e-05	0.00132585
ENSMUSG00000038780	Smurf1	2140.18	0.575631	0.143863	4.00125	6.30096e-05	0.00132919
ENSMUSG00000036646	Man1b1	4475.99	0.35793	0.0895588	3.99659	6.42619e-05	0.00135418
ENSMUSG00000056201	Cfl1	38798.9	-0.262952	0.0658029	-3.99605	6.44076e-05	0.00135582
ENSMUSG00000025869	Nop16	3496.87	-0.463445	0.116004	-3.99508	6.46714e-05	0.00135994
ENSMUSG00000051557	Pusl1	910.785	-0.78452	0.196512	-3.99222	6.54584e-05	0.00137504
ENSMUSG00000004207	Psap	12972.1	0.665651	0.166789	3.99098	6.57995e-05	0.0013793
ENSMUSG00000028970	Abcb1b	263.456	-1.3763	0.344848	-3.99104	6.5783e-05	0.0013793
ENSMUSG00000027671	Actl6a	4907.21	-0.308472	0.0773025	-3.99045	6.59469e-05	0.00138095
ENSMUSG00000044221	Grsf1	4367.78	-0.646522	0.16208	-3.98889	6.6382e-05	0.0013886
ENSMUSG00000031422	Morf4l2	32515.6	-0.345648	0.0866751	-3.98786	6.66732e-05	0.00139323
ENSMUSG00000030762	Aqp8	4105.29	0.895885	0.224769	3.98581	6.72513e-05	0.00140385
ENSMUSG00000000134	Tfe3	4114.26	-0.535186	0.134288	-3.98536	6.73774e-05	0.00140501
ENSMUSG00000020205	Phlda1	1249.59	-0.96706	0.242864	-3.9819	6.83674e-05	0.00142417
ENSMUSG00000073177	Gm773	21.3181	-7.60643	1.91232	-3.97759	6.9616e-05	0.00144867
ENSMUSG00000036752	Tubb4b	19476.3	-0.322516	0.0811618	-3.97374	7.07524e-05	0.00147078
ENSMUSG00000015846	Rxra	2668.47	0.586707	0.147683	3.97274	7.10512e-05	0.00147393
ENSMUSG00000097970	Gm27028	14.2499	-7.02561	1.76836	-3.97295	7.09878e-05	0.00147393
ENSMUSG00000041530	Ago1	2899.53	0.891837	0.224548	3.97169	7.13632e-05	0.00147886
ENSMUSG00000042524	Sun2	988.209	1.30337	0.328263	3.97051	7.17176e-05	0.00148467
ENSMUSG00000023175	Bsg	18790.7	0.535985	0.135049	3.96881	7.22311e-05	0.00149375
ENSMUSG00000062093	Gm10110	175.875	-1.92711	0.485654	-3.96807	7.24583e-05	0.0014969
ENSMUSG00000031827	Cotl1	17269.1	-0.360696	0.0909104	-3.9676	7.25998e-05	0.00149827
ENSMUSG00000020580	Rock2	6723.39	-0.367418	0.0926672	-3.96492	7.34214e-05	0.0015131
ENSMUSG00000048826	Dact2	827.521	0.656457	0.165573	3.96476	7.34699e-05	0.0015131
ENSMUSG00000044566	Cage1	14.606	-7.06464	1.78244	-3.96346	7.38719e-05	0.00151981
ENSMUSG00000032035	Ets1	963.164	-1.53562	0.387763	-3.9602	7.48872e-05	0.00153912
ENSMUSG00000024044	Epb41l3	9611.69	-0.376009	0.0949657	-3.95942	7.51332e-05	0.00154259
ENSMUSG00000029752	Asns	3794.11	-0.548893	0.13865	-3.95884	7.53139e-05	0.00154312
ENSMUSG00000050199	Lgr4	1484.63	0.910287	0.229925	3.95907	7.52431e-05	0.00154312
ENSMUSG00000002992	Apoc2	61.4427	-3.35912	0.848649	-3.9582	7.55154e-05	0.00154567
ENSMUSG00000078532	Nkain1	1687.75	1.13984	0.288128	3.95602	7.62091e-05	0.00155827
ENSMUSG00000042268	Slc26a9	16.9751	-7.27476	1.83994	-3.9538	7.6921e-05	0.00157122
ENSMUSG00000020116	Pno1	3897.26	-0.435496	0.110281	-3.94897	7.84892e-05	0.00160161
ENSMUSG00000029722	Agfg2	653.666	0.995335	0.252072	3.94861	7.86066e-05	0.00160237
ENSMUSG00000036985	Zdhhc9	4215.01	0.3985	0.100945	3.94768	7.89136e-05	0.00160699
ENSMUSG00000028538	St3gal3	685.97	0.792656	0.200809	3.94732	7.90322e-05	0.00160777
ENSMUSG00000026811	St6galnac6	576.802	-1.00686	0.255185	-3.94562	7.95949e-05	0.00161757
ENSMUSG00000000787	Ddx3x	41367	-0.253108	0.0641789	-3.94379	8.0203e-05	0.00162827
ENSMUSG00000028869	Gnl2	4732.68	-0.397701	0.100857	-3.94323	8.03912e-05	0.00163043
ENSMUSG00000035936	Aldh5a1	849.276	-0.728629	0.184882	-3.94105	8.11243e-05	0.00164197
ENSMUSG00000110986	Gm20276	13.2955	-6.92599	1.75738	-3.94109	8.11119e-05	0.00164197
ENSMUSG00000020629	Adi1	2854.61	-0.421763	0.10704	-3.94024	8.14006e-05	0.00164417
ENSMUSG00000044550	Tceal3	42.3979	-5.00645	1.27067	-3.94	8.14803e-05	0.00164417
ENSMUSG00000071042	Rasgrp3	871.652	1.23018	0.31221	3.94023	8.14043e-05	0.00164417
ENSMUSG00000030079	Ruvbl1	3344.68	-0.339264	0.086118	-3.93953	8.16428e-05	0.00164579
ENSMUSG00000033187	BC016579	106.822	2.60864	0.662444	3.93791	8.21946e-05	0.0016546
ENSMUSG00000075232	Amd1	4208.8	-0.428962	0.108936	-3.93776	8.22457e-05	0.0016546
ENSMUSG00000024135	Srbd1	1918.01	-0.426781	0.108435	-3.93583	8.29088e-05	0.00166596
ENSMUSG00000092274	Neat1	1116.65	1.26107	0.320424	3.93563	8.29771e-05	0.00166596
ENSMUSG00000020677	Ddx52	3338.89	-0.405303	0.102997	-3.93508	8.31707e-05	0.00166817
ENSMUSG00000030834	Abcc6	278.336	1.72693	0.438986	3.9339	8.35791e-05	0.00167133
ENSMUSG00000050244	Heatr1	10501.6	-0.568307	0.144463	-3.93394	8.3565e-05	0.00167133
ENSMUSG00000100690	Gm4322	353.403	-1.18762	0.301872	-3.93417	8.34835e-05	0.00167133
ENSMUSG00000073775	Kti12	1332.11	-0.590546	0.150143	-3.93322	8.38165e-05	0.0016744
ENSMUSG00000068115	Ninl	1578.93	-0.821288	0.208897	-3.93154	8.44033e-05	0.00168444
ENSMUSG00000028896	Rcc1	7401.37	-0.43286	0.110143	-3.92997	8.49575e-05	0.00169381
ENSMUSG00000031229	Atrx	14701.8	-0.735519	0.187256	-3.92788	8.56987e-05	0.00170488
ENSMUSG00000031256	Cstf2	5694.9	-0.319276	0.0812935	-3.92744	8.5854e-05	0.00170488
ENSMUSG00000041598	Cdc42ep4	2306.01	0.472822	0.120386	3.92754	8.58189e-05	0.00170488
ENSMUSG00000120805	Gm35137	35.9559	3.71681	0.946365	3.92746	8.58469e-05	0.00170488
ENSMUSG00000023087	Noct	4512.2	0.803756	0.204664	3.9272	8.59415e-05	0.00170492
ENSMUSG00000026970	Rbms1	4351.13	-0.493505	0.125719	-3.92547	8.65605e-05	0.00171549
ENSMUSG00000029014	Dnajc2	6811.17	-0.339707	0.0865603	-3.92451	8.69069e-05	0.00172065
ENSMUSG00000048583	Igf2	8999.21	-0.70887	0.180652	-3.92397	8.71031e-05	0.00172283
ENSMUSG00000019189	Rnf145	4672.94	0.498786	0.127136	3.92326	8.73589e-05	0.00172447
ENSMUSG00000020349	Ppp2ca	11293.5	-0.336419	0.0857472	-3.92339	8.73134e-05	0.00172447
ENSMUSG00000026204	Ptprn	157.542	-1.68124	0.428606	-3.92257	8.76107e-05	0.00172774
ENSMUSG00000041426	Hibch	834.578	-0.832111	0.212205	-3.92125	8.809e-05	0.00173548
ENSMUSG00000027293	Ehd4	2256.41	-0.672237	0.171481	-3.92017	8.84848e-05	0.0017413
ENSMUSG00000029228	Lnx1	473.958	0.960819	0.245109	3.91997	8.85596e-05	0.0017413
ENSMUSG00000083988	Rps10-ps4	14.449	-7.04977	1.79942	-3.9178	8.93615e-05	0.00175533
ENSMUSG00000121149	Gm57157	14.3759	-7.03571	1.79623	-3.91693	8.96853e-05	0.00175996
ENSMUSG00000015243	Abca1	895.461	1.30722	0.333824	3.91591	9.00643e-05	0.00176567
ENSMUSG00000029843	Slc13a4	14209.8	-0.855061	0.218383	-3.91542	9.02485e-05	0.00176754
ENSMUSG00000036155	Mgat5	1173.25	0.655884	0.167544	3.91469	9.05205e-05	0.00177113
ENSMUSG00000031227	Magee1	243.819	-1.11558	0.285129	-3.91255	9.13278e-05	0.00178518
ENSMUSG00000028464	Tpm2	1316.61	1.10949	0.28361	3.91202	9.15264e-05	0.00178731
ENSMUSG00000024097	Srsf7	10049	-0.285015	0.0729032	-3.90949	9.24897e-05	0.0018026
ENSMUSG00000021127	Zfp36l1	3703.76	-0.504249	0.129043	-3.9076	9.32182e-05	0.00181503
ENSMUSG00000024556	Me2	7647.51	-0.334924	0.085723	-3.90705	9.34286e-05	0.00181735
ENSMUSG00000030802	Bckdk	4484.6	0.380184	0.0973523	3.90524	9.41314e-05	0.00182924
ENSMUSG00000015027	Galns	1194.32	0.810875	0.207702	3.90404	9.46006e-05	0.00183658
ENSMUSG00000047368	Abhd17b	1282.12	-0.711556	0.182337	-3.90242	9.52363e-05	0.00184712
ENSMUSG00000005681	Apoa2	826.218	1.7637	0.452373	3.89877	9.66826e-05	0.00187335
ENSMUSG00000037197	Rbm17	5651.15	-0.315841	0.0810516	-3.89679	9.74774e-05	0.00188692
ENSMUSG00000041649	Klf8	2005.78	-0.711698	0.182714	-3.89515	9.81395e-05	0.0018979
ENSMUSG00000028859	Csf3r	12.7134	-6.86008	1.76235	-3.89257	9.91885e-05	0.00191633
ENSMUSG00000015961	Adss2	6700.14	-0.372709	0.0957893	-3.89092	9.98648e-05	0.00192754
ENSMUSG00000002379	Ndufa11	1610.73	0.511103	0.131389	3.89	0.000100245	0.001933
ENSMUSG00000042729	Wdr74	2545.84	-0.655962	0.168648	-3.88953	0.00010044	0.0019349
ENSMUSG00000018293	Pfn1	22240.8	0.248791	0.0640005	3.88732	0.000101355	0.00195065
ENSMUSG00000021009	Ptpn21	2297.08	0.500697	0.128958	3.88263	0.000103332	0.00198678
ENSMUSG00000021288	Klc1	1915.4	0.474474	0.122236	3.88162	0.000103764	0.00199316
ENSMUSG00000025133	Ints4	3725.53	-0.510511	0.131558	-3.88051	0.000104239	0.0019971
ENSMUSG00000032015	Pou2f3	107.124	3.24481	0.836131	3.88075	0.000104134	0.0019971
ENSMUSG00000056602	Fry	208.895	1.399	0.360525	3.88044	0.000104269	0.0019971
ENSMUSG00000050860	Phospho1	173.473	-1.71198	0.441214	-3.88015	0.000104392	0.00199756
ENSMUSG00000029998	Pcyox1	5037.81	0.570556	0.147095	3.87883	0.00010496	0.0020065
ENSMUSG00000019368	Sec14l4	227.207	1.1732	0.302505	3.87828	0.000105199	0.00200729
ENSMUSG00000019820	Utrn	4032.62	0.553268	0.142659	3.87827	0.000105203	0.00200729
ENSMUSG00000054893	Zfp667	853.088	0.920137	0.237388	3.87609	0.000106146	0.00202337
ENSMUSG00000031149	Praf2	1204.74	0.601584	0.155264	3.87457	0.000106811	0.00203409
ENSMUSG00000039756	Dnttip2	6743.22	-0.429007	0.110801	-3.87187	0.000108004	0.00205485
ENSMUSG00000029610	Aimp2	2770.58	-0.465005	0.120115	-3.87132	0.000108246	0.00205602
ENSMUSG00000033149	Phldb2	3430	0.588306	0.151967	3.87127	0.000108271	0.00205602
ENSMUSG00000030204	Ddx47	3724.75	-0.350795	0.0906606	-3.86932	0.000109139	0.00207053
ENSMUSG00000037440	Vnn1	154.942	3.68847	0.953407	3.86873	0.000109406	0.00207363
ENSMUSG00000003847	Nfat5	3861.96	0.45852	0.118582	3.86669	0.000110324	0.00208509
ENSMUSG00000033644	Piwil2	615.473	1.10587	0.285981	3.86695	0.000110205	0.00208509
ENSMUSG00000091020	Gm5828	18.7313	-5.03283	1.30157	-3.86673	0.000110305	0.00208509
ENSMUSG00000026142	Rhbdd1	591.034	0.942844	0.243886	3.86592	0.00011067	0.00208947
ENSMUSG00000108650	Gm44867	14.4322	-7.04658	1.82284	-3.86571	0.000110765	0.00208947
ENSMUSG00000008301	Phax	3302.99	-0.561435	0.145252	-3.86526	0.000110972	0.0020914
ENSMUSG00000019558	Slc6a8	1386.68	-1.23767	0.320238	-3.86484	0.000111164	0.00209304
ENSMUSG00000049680	Urgcp	993.623	0.698605	0.180838	3.86314	0.000111937	0.00210562
ENSMUSG00000024909	Efemp2	911.073	0.707979	0.183278	3.86287	0.000112062	0.00210598
ENSMUSG00000021268	Meg3	25441.7	0.424837	0.109995	3.86234	0.000112305	0.00210857
ENSMUSG00000025056	Nr0b1	684.161	-3.4111	0.883652	-3.86023	0.000113278	0.00212485
ENSMUSG00000024081	Cebpz	7556.14	-0.435915	0.112986	-3.85814	0.000114254	0.00214114
ENSMUSG00000091697	Eif3s6-ps2	59.9857	-2.87078	0.744313	-3.85696	0.000114808	0.00214951
ENSMUSG00000109719	Gm45266	13.8254	-6.98067	1.81131	-3.85394	0.000116233	0.00217415
ENSMUSG00000024925	Rnaseh2c	1064.8	0.520268	0.135051	3.85239	0.000116969	0.00218586
ENSMUSG00000032402	Smad3	2561.9	-0.872071	0.226393	-3.85203	0.000117143	0.00218708
ENSMUSG00000057092	Fxyd3	122.252	3.50506	0.910383	3.8501	0.000118072	0.00220236
ENSMUSG00000053846	Lipg	397.011	1.89211	0.491791	3.84738	0.000119387	0.00222481
ENSMUSG00000029432	Nipsnap2	1387.58	0.607612	0.158004	3.84554	0.000120289	0.00223953
ENSMUSG00000051726	Kcnf1	303.22	-2.20357	0.573236	-3.8441	0.000120998	0.00225063
ENSMUSG00000054364	Rhob	1586.69	-0.768062	0.199871	-3.8428	0.00012164	0.00226047
ENSMUSG00000031216	Stard8	4720.43	-0.604781	0.157399	-3.84235	0.000121864	0.00226252
ENSMUSG00000088025	Rprl3	16.3948	-7.23117	1.88214	-3.842	0.000122037	0.00226363
ENSMUSG00000028719	Cmpk1	2555.86	-0.37805	0.0984066	-3.84172	0.000122177	0.00226413
ENSMUSG00000010025	Aldh3a2	2216.57	0.679069	0.176778	3.84137	0.000122348	0.00226519
ENSMUSG00000040688	Tbl3	3544.47	-0.525599	0.136872	-3.84008	0.000122994	0.00227504
ENSMUSG00000034112	Atp2c2	1023.95	1.10124	0.286937	3.8379	0.000124089	0.00229319
ENSMUSG00000010936	Vac14	3696.15	-0.348134	0.0909017	-3.82979	0.000128255	0.00236798
ENSMUSG00000073643	Wdfy1	1946.16	-1.0847	0.283264	-3.82929	0.000128516	0.00236961
ENSMUSG00000079334	Naa80	337.536	1.44674	0.377822	3.82916	0.00012858	0.00236961
ENSMUSG00000015291	Gdi1	3330.67	0.599736	0.1567	3.82729	0.000129564	0.00238334
ENSMUSG00000027544	Nfatc2	931.664	0.706833	0.184673	3.82748	0.000129459	0.00238334
ENSMUSG00000012296	Tjap1	2553.07	0.407451	0.10653	3.82474	0.000130909	0.00240586
ENSMUSG00000048807	Slc35e4	125.686	-1.74969	0.457736	-3.82249	0.000132113	0.00242576
ENSMUSG00000020471	Pold2	3225	-0.404489	0.105833	-3.82196	0.000132393	0.00242867
ENSMUSG00000056579	Tug1	5203.73	0.377469	0.0987856	3.82109	0.000132862	0.00243503
ENSMUSG00000021540	Smad5	2090.24	0.612876	0.160476	3.81911	0.000133933	0.00245067
ENSMUSG00000030161	Gabarapl1	3277.26	-0.349889	0.0916165	-3.81906	0.000133961	0.00245067
ENSMUSG00000002871	Tpra1	1307.32	0.635948	0.166598	3.81727	0.000134937	0.00246627
ENSMUSG00000051391	Ywhag	22865.2	-0.244982	0.0641985	-3.816	0.000135631	0.00247669
ENSMUSG00000068452	Duox2	2210.1	-2.94645	0.772188	-3.81571	0.00013579	0.00247733
ENSMUSG00000024201	Kdm4b	2158.26	0.684058	0.179356	3.81397	0.000136754	0.00249264
ENSMUSG00000034612	Chst11	317.121	1.83596	0.481458	3.81333	0.000137109	0.00249683
ENSMUSG00000001627	Ifrd1	1757.11	-0.575749	0.151012	-3.8126	0.00013751	0.00250186
ENSMUSG00000024810	Il33	268.543	2.70837	0.710768	3.81048	0.000138696	0.00251884
ENSMUSG00000070407	Hs3st3b1	864.988	-1.0655	0.279611	-3.81066	0.000138599	0.00251884
ENSMUSG00000063273	Naa15	11620	-0.302502	0.0794847	-3.80578	0.000141357	0.00256483
ENSMUSG00000035342	Lzts2	3776.26	0.324626	0.085333	3.80423	0.000142246	0.00257862
ENSMUSG00000021952	Xpo4	6568.05	-0.329847	0.0867361	-3.80288	0.000143021	0.00259033
ENSMUSG00000031410	Nxf7	7989	0.547494	0.144017	3.8016	0.000143764	0.00259673
ENSMUSG00000036309	Skp1	10439.4	-0.272458	0.0716636	-3.80191	0.000143586	0.00259673
ENSMUSG00000041483	Zfp281	2960.08	-0.447639	0.117744	-3.80181	0.000143642	0.00259673
ENSMUSG00000036078	Sigmar1	5174.14	-0.56825	0.149526	-3.80034	0.000144496	0.00260759
ENSMUSG00000019877	Serinc1	3672.6	0.41611	0.109747	3.79155	0.000149708	0.0026992
ENSMUSG00000074220	Zfp382	467.739	-1.09294	0.288318	-3.79076	0.000150189	0.00270543
ENSMUSG00000078619	Smarcd2	2666.06	0.484221	0.127758	3.79014	0.000150564	0.00270974
ENSMUSG00000026638	Irf6	2493.12	0.618504	0.163199	3.78988	0.000150722	0.00271014
ENSMUSG00000054499	Dedd2	978.148	0.956484	0.252456	3.78872	0.000151424	0.00272031
ENSMUSG00000031299	Pdha1	7356.45	-0.40275	0.106311	-3.78839	0.000151624	0.00272146
ENSMUSG00000023495	Pcbp4	6492.9	-0.83941	0.221705	-3.78616	0.000152991	0.00274354
ENSMUSG00000027315	Spint1	3509.64	0.645783	0.170602	3.78533	0.000153506	0.00275031
ENSMUSG00000019966	Kitl	700.277	1.45143	0.383572	3.78398	0.00015434	0.00276278
ENSMUSG00000026701	Prdx6	8945.95	-0.59674	0.157736	-3.78315	0.000154854	0.00276701
ENSMUSG00000028514	Usp24	8393.29	-0.350745	0.0927089	-3.7833	0.000154765	0.00276701
ENSMUSG00000031292	Cdkl5	298.289	-1.12816	0.29843	-3.7803	0.000156639	0.00279641
ENSMUSG00000030505	Prmt3	2734.95	-0.465881	0.123265	-3.77951	0.000157136	0.00280277
ENSMUSG00000059327	Eda	528.734	0.881653	0.233418	3.77715	0.000158635	0.00282699
ENSMUSG00000029163	Emilin1	3150.22	0.746779	0.197752	3.77634	0.000159147	0.00283359
ENSMUSG00000023991	Foxp4	5629.91	0.688411	0.182321	3.77581	0.000159486	0.00283709
ENSMUSG00000029063	Nadk	5813.36	-0.328853	0.0871465	-3.77356	0.000160933	0.00286028
ENSMUSG00000026134	Prim2	1699.43	-0.496305	0.131563	-3.77238	0.000161698	0.00286951
ENSMUSG00000038982	Bloc1s5	394.647	-1.03186	0.273535	-3.77232	0.000161739	0.00286951
ENSMUSG00000024900	Cpt1a	394.361	1.207	0.320125	3.77041	0.000162979	0.00288894
ENSMUSG00000025417	Pip4k2c	4789.85	0.492076	0.130569	3.76871	0.000164092	0.00290609
ENSMUSG00000035696	Rnf38	2188.09	0.555005	0.147336	3.76694	0.00016526	0.00292418
ENSMUSG00000002409	Dyrk1b	429.407	1.06555	0.283009	3.76509	0.000166492	0.00294335
ENSMUSG00000074166	AW146154	193.528	-1.16801	0.31024	-3.76487	0.000166638	0.00294335
ENSMUSG00000014353	Tmem87b	993.044	0.682408	0.181278	3.76442	0.000166933	0.00294596
ENSMUSG00000025025	Mxi1	334.906	1.1064	0.293954	3.76386	0.000167312	0.00295003
ENSMUSG00000021294	Kif26a	4111.8	1.01238	0.269042	3.76292	0.000167941	0.00295852
ENSMUSG00000001138	Cnnm3	1444.64	0.542484	0.14419	3.76227	0.000168375	0.00296355
ENSMUSG00000021416	Eci3	235.411	1.38661	0.368709	3.7607	0.000169438	0.0029789
ENSMUSG00000037236	Matr3	6539.33	-0.326576	0.0868428	-3.76054	0.000169546	0.0029789
ENSMUSG00000059005	Hnrnpa3	27724	-0.322192	0.085713	-3.75896	0.000170621	0.00299516
ENSMUSG00000028149	Rap1gds1	2982.68	-0.377094	0.100377	-3.75678	0.000172112	0.00301868
ENSMUSG00000031924	Cyb5b	8902.76	-0.301948	0.0803928	-3.75592	0.000172709	0.0030265
ENSMUSG00000024456	Diaph1	7856.65	0.444335	0.118316	3.7555	0.000172994	0.00302884
ENSMUSG00000025510	Cd151	3011.05	0.673101	0.179283	3.7544	0.000173754	0.00303948
ENSMUSG00000027787	Nmd3	3736.48	-0.434443	0.115738	-3.75366	0.000174268	0.00304581
ENSMUSG00000003099	Ppp5c	6628.32	-0.461264	0.122993	-3.75034	0.000176595	0.00308108
ENSMUSG00000043789	Vwce	718.027	1.031	0.274908	3.75035	0.000176586	0.00308108
ENSMUSG00000022750	Klhl22	6658.96	-0.463528	0.123629	-3.74935	0.000177294	0.00308959
ENSMUSG00000074923	Pak6	456.426	1.24625	0.332403	3.74921	0.000177392	0.00308959
ENSMUSG00000028577	Plaa	6892.19	-0.372132	0.099302	-3.74748	0.000178621	0.00310829
ENSMUSG00000015437	Gzmb	31.2276	-8.15852	2.17809	-3.74572	0.000179877	0.00312742
ENSMUSG00000000838	Fmr1	4828.55	-0.317371	0.0847358	-3.74542	0.000180089	0.00312839
ENSMUSG00000024587	Nars1	12666.6	-0.326251	0.0871196	-3.74486	0.000180493	0.00313267
ENSMUSG00000002489	Tiam1	3299.62	-0.536028	0.143161	-3.74422	0.000180953	0.00313706
ENSMUSG00000022350	Washc5	7355.08	-0.366605	0.097916	-3.74407	0.00018106	0.00313706
ENSMUSG00000021991	Cacna2d3	17.6725	-7.33738	1.96022	-3.74314	0.000181735	0.00314602
ENSMUSG00000006699	Cdc42	13341.8	-0.287265	0.0767568	-3.74254	0.000182173	0.00315088
ENSMUSG00000026796	Niban2	5446.16	0.364118	0.0973227	3.74135	0.000183036	0.00316033
ENSMUSG00000030403	Vasp	6035.35	0.451212	0.1206	3.74139	0.000183006	0.00316033
ENSMUSG00000043969	Emx2	106.621	-2.09104	0.559016	-3.74057	0.000183601	0.00316736
ENSMUSG00000038623	Tm6sf1	99.8297	-2.2065	0.589995	-3.73987	0.000184116	0.00317349
ENSMUSG00000036613	Eipr1	872.302	-0.719351	0.19239	-3.73903	0.000184734	0.0031814
ENSMUSG00000039952	Dag1	15396.5	0.556418	0.148849	3.73815	0.00018538	0.00318977
ENSMUSG00000027641	Rbl1	859.767	0.567968	0.15197	3.73737	0.000185952	0.00319412
ENSMUSG00000037266	Rsrp1	4624.51	0.527916	0.141247	3.73755	0.000185826	0.00319412
ENSMUSG00000024287	Thoc1	2735.81	-0.458615	0.122724	-3.73697	0.00018625	0.0031965
ENSMUSG00000027808	Serp1	5255.73	-0.474108	0.126955	-3.73446	0.000188121	0.00322582
ENSMUSG00000036275	9530068E07Rik	1863.94	0.729571	0.195391	3.73391	0.000188533	0.00323013
ENSMUSG00000027330	Cdc25b	724.516	0.721802	0.193336	3.7334	0.000188912	0.00323384
ENSMUSG00000089670	Gm16581	32.7866	-3.54734	0.950377	-3.73256	0.000189545	0.0032419
ENSMUSG00000031875	Cmtm3	585.248	1.16792	0.312973	3.73169	0.000190201	0.00325034
ENSMUSG00000046699	Slitrk4	89.238	-2.21727	0.594367	-3.73048	0.000191119	0.00326323
ENSMUSG00000114350	D14Ertd670e	25.352	-7.8584	2.10774	-3.72835	0.000192735	0.00328801
ENSMUSG00000042694	Stn1	1344.83	-0.614975	0.164972	-3.72776	0.000193187	0.00329011
ENSMUSG00000072115	Ang	342.42	1.79841	0.482417	3.72791	0.000193076	0.00329011
ENSMUSG00000040850	Psme4	8912.79	-0.358513	0.0961895	-3.72715	0.000193655	0.00329528
ENSMUSG00000040413	Timd2	887.818	1.37254	0.368349	3.7262	0.000194388	0.00330492
ENSMUSG00000026111	Unc50	954.845	0.595938	0.160004	3.72452	0.000195687	0.00332353
ENSMUSG00000032968	Inha	104.597	2.17226	0.583258	3.72436	0.000195815	0.00332353
ENSMUSG00000022440	C1qtnf6	179.868	2.46859	0.663017	3.72327	0.000196657	0.00333499
ENSMUSG00000042628	Zfyve1	1708.5	0.535201	0.143779	3.72238	0.00019735	0.00334391
ENSMUSG00000041895	Wipi1	628.102	0.979871	0.263416	3.71986	0.000199336	0.00337469
ENSMUSG00000035798	Zdhhc17	1113.83	0.564396	0.151738	3.71953	0.000199591	0.00337614
ENSMUSG00000028645	Slc2a1	37406.9	0.671479	0.180571	3.71865	0.000200293	0.00338515
ENSMUSG00000045690	Wdr89	1318.32	-0.531977	0.143114	-3.71717	0.000201468	0.00340213
ENSMUSG00000062704	9430002A10Rik	14.102	-7.00934	1.88597	-3.71657	0.00020195	0.00340739
ENSMUSG00000041231	Ublcp1	1362.79	-0.692282	0.186388	-3.7142	0.000203851	0.00343657
ENSMUSG00000028937	Acot7	2131.12	-0.536055	0.144473	-3.7104	0.000206928	0.0034855
ENSMUSG00000025497	Cdhr5	291.685	2.65003	0.714453	3.70917	0.000207942	0.00349962
ENSMUSG00000028923	Necap2	2048.85	0.510579	0.1377	3.70791	0.00020898	0.00351118
ENSMUSG00000067276	Capn6	1239.87	1.1975	0.322956	3.70795	0.000208946	0.00351118
ENSMUSG00000026694	Mettl13	2492.95	-0.58744	0.158508	-3.70605	0.000210518	0.00353404
ENSMUSG00000042359	Osbpl6	1233.19	0.783305	0.211535	3.70296	0.000213102	0.00357442
ENSMUSG00000040746	Rnf167	2316.16	0.444167	0.119963	3.70254	0.000213449	0.00357724
ENSMUSG00000043190	Rfesd	255.259	0.918886	0.248248	3.70149	0.00021434	0.00358916
ENSMUSG00000027900	Dram2	859.925	0.95174	0.25724	3.69981	0.000215758	0.00360988
ENSMUSG00000006403	Adamts4	137.495	1.5485	0.418771	3.69772	0.000217544	0.00363671
ENSMUSG00000010609	Psen2	723.751	0.914241	0.247333	3.6964	0.000218676	0.00365259
ENSMUSG00000086541	Has2os	14.4995	-7.04825	1.90712	-3.69575	0.000219236	0.00365888
ENSMUSG00000016526	Dyrk3	971.138	-0.650403	0.176029	-3.69487	0.000220002	0.0036686
ENSMUSG00000019338	Zfp687	4523.39	0.41801	0.113141	3.6946	0.000220236	0.00366944
ENSMUSG00000039067	Psmd7	9955.34	-0.331915	0.0898433	-3.69438	0.000220428	0.00366957
ENSMUSG00000026914	Psmd14	4157.01	-0.300932	0.0815171	-3.69164	0.000222812	0.00370618
ENSMUSG00000029406	Pitpnm2	2976.48	-0.566567	0.153579	-3.6891	0.000225051	0.00374029
ENSMUSG00000029104	Htt	4843.42	0.351911	0.0954173	3.68813	0.000225908	0.00375143
ENSMUSG00000063480	Snu13	2602.5	-0.377474	0.102444	-3.68467	0.000228997	0.00379955
ENSMUSG00000035041	Creb3l3	3814.99	0.652075	0.177084	3.68229	0.000231153	0.00383215
ENSMUSG00000021048	Mthfd1	11905.3	-0.329893	0.0896069	-3.68155	0.00023182	0.00384002
ENSMUSG00000032966	Fkbp1a	12010.5	-0.267049	0.0725464	-3.68108	0.000232247	0.00384391
ENSMUSG00000019312	Grb7	4103.93	0.47339	0.12862	3.68053	0.000232749	0.00384902
ENSMUSG00000037936	Scarb1	6222.14	0.554449	0.150716	3.67877	0.000234363	0.00386931
ENSMUSG00000044626	Liph	172.168	2.17834	0.592127	3.67883	0.000234305	0.00386931
ENSMUSG00000034793	G6pc3	1733.77	0.501358	0.13633	3.67753	0.000235505	0.00388496
ENSMUSG00000034341	Wbp2	5446.02	0.420532	0.114407	3.67575	0.000237152	0.00390891
ENSMUSG00000020227	Irak3	25.5538	-5.22966	1.42338	-3.67411	0.000238676	0.00393078
ENSMUSG00000050627	Gpd1l	1488.4	-0.468776	0.127605	-3.67366	0.000239101	0.00393129
ENSMUSG00000120282	Gm56738	104.587	-1.95107	0.53109	-3.67371	0.000239053	0.00393129
ENSMUSG00000089744	Gm16146	30.4003	-4.80776	1.30884	-3.67331	0.00023943	0.00393347
ENSMUSG00000051827	Rhox2a	23.8346	8.30795	2.2635	3.6704	0.000242171	0.00397522
ENSMUSG00000028023	Pitx2	1152.23	0.535342	0.145881	3.66971	0.000242824	0.00398266
ENSMUSG00000025196	Cpn1	1364.09	0.839021	0.228798	3.66709	0.000245328	0.00402044
ENSMUSG00000020149	Rab1a	10622.4	-0.262351	0.0716163	-3.66329	0.000249001	0.00407729
ENSMUSG00000036977	Anapc10	531.91	-0.832197	0.227302	-3.6612	0.000251034	0.0041069
ENSMUSG00000042190	Cmklr1	1134.1	2.37681	0.649223	3.66101	0.00025122	0.0041069
ENSMUSG00000028978	Nos3	238.534	-1.85925	0.508044	-3.65963	0.000252584	0.00412582
ENSMUSG00000066894	Vsig10	377.583	0.871245	0.238309	3.65595	0.000256235	0.00418204
ENSMUSG00000074733	Zfp950	675.336	0.752536	0.205868	3.65543	0.000256747	0.00418697
ENSMUSG00000027999	Pla2g12a	1035.42	0.721449	0.197379	3.65514	0.000257038	0.00418829
ENSMUSG00000023008	Fmnl3	1599.24	0.620927	0.169927	3.65409	0.000258097	0.00420212
ENSMUSG00000029470	P2rx4	1686.69	0.773095	0.211637	3.65293	0.000259261	0.00421764
ENSMUSG00000027422	Rrbp1	25994.1	0.428164	0.117339	3.64896	0.000263302	0.00427988
ENSMUSG00000030231	Plekha5	2337.08	0.508068	0.139261	3.6483	0.000263978	0.00428739
ENSMUSG00000028307	Aldob	4185.99	0.577258	0.15836	3.64522	0.000267161	0.00433555
ENSMUSG00000016257	Prelid3b	4000.63	-0.344319	0.0945505	-3.64165	0.0002709	0.00439267
ENSMUSG00000025580	Eif4a3	8117.63	-0.32115	0.0882018	-3.64108	0.000271499	0.00439881
ENSMUSG00000038605	Samd10	291.105	1.11144	0.305395	3.63934	0.000273333	0.00442493
ENSMUSG00000036644	Tbc1d9b	3056.11	0.492162	0.135292	3.63777	0.000275013	0.00444853
ENSMUSG00000045045	Lrfn4	1106.23	0.660082	0.181463	3.63756	0.000275237	0.00444855
ENSMUSG00000031555	Adam9	2288.12	0.665651	0.183014	3.63716	0.000275663	0.00445184
ENSMUSG00000090841	Myl6	7667.31	0.51641	0.142053	3.63535	0.000277607	0.0044796
ENSMUSG00000057098	Ebf1	12.4442	-6.83161	1.87938	-3.63503	0.000277949	0.00448151
ENSMUSG00000050965	Prkca	319.661	-1.3273	0.365242	-3.63403	0.000279023	0.0044952
ENSMUSG00000001663	Gstt1	229.652	1.3316	0.366467	3.63362	0.000279476	0.00449887
ENSMUSG00000022009	Nufip1	1989.33	-0.423086	0.116462	-3.63282	0.000280339	0.00450912
ENSMUSG00000027016	Zfp385b	22.8848	8.24953	2.27182	3.63125	0.000282054	0.00452984
ENSMUSG00000028955	Vamp3	3519.41	-0.371898	0.102417	-3.63122	0.00028208	0.00452984
ENSMUSG00000037669	Ldah	2276.59	-0.562543	0.154968	-3.63006	0.000283356	0.00454666
ENSMUSG00000029361	Nos1	1009.24	1.16226	0.320213	3.62965	0.000283801	0.00455015
ENSMUSG00000027905	Ddx20	2289.47	-0.588918	0.162261	-3.62945	0.000284029	0.00455015
ENSMUSG00000024507	Hsd17b4	3407.31	-0.39864	0.10985	-3.62897	0.000284556	0.00455495
ENSMUSG00000117869	Snhg4	3054.75	-0.48517	0.133709	-3.62856	0.000285011	0.00455857
ENSMUSG00000001552	Jup	7129.66	0.466654	0.128633	3.62778	0.000285864	0.00456815
ENSMUSG00000039787	Cercam	133.247	1.67091	0.460611	3.6276	0.000286067	0.00456815
ENSMUSG00000031917	Nip7	4792.01	-0.360161	0.0993035	-3.62688	0.000286871	0.00457443
ENSMUSG00000098557	Kctd12	278.102	-1.85262	0.510808	-3.62683	0.000286918	0.00457443
ENSMUSG00000031984	2810004N23Rik	5294.24	-0.402135	0.110925	-3.62529	0.000288643	0.00459826
ENSMUSG00000071014	Ndufb6	844.966	-0.581256	0.160366	-3.62456	0.000289458	0.00460757
ENSMUSG00000018848	Rars1	9028.91	-0.34807	0.0960573	-3.62357	0.000290569	0.00462157
ENSMUSG00000108155	Gm44443	12.2005	7.33863	2.02582	3.62254	0.000291724	0.00463625
ENSMUSG00000066839	Ecsit	1079.09	-0.659601	0.182114	-3.62191	0.000292435	0.00464385
ENSMUSG00000019842	Traf3ip2	518.026	1.00895	0.278712	3.62006	0.000294538	0.00467353
ENSMUSG00000093880	Tmem181c-ps	194.663	-5.70591	1.57715	-3.61787	0.000297043	0.00470954
ENSMUSG00000040548	Tex2	3491.66	0.460005	0.127251	3.61494	0.000300411	0.0047554
ENSMUSG00000041801	Phlda3	281.724	-1.51073	0.417909	-3.61497	0.000300379	0.0047554
ENSMUSG00000022312	Eif3h	8142.74	-0.344441	0.0953178	-3.61361	0.000301968	0.00477626
ENSMUSG00000034203	Chchd4	2679.8	-0.344433	0.0953434	-3.61255	0.0003032	0.00479195
ENSMUSG00000024773	Atg2a	2926.02	0.356677	0.0987541	3.61177	0.00030412	0.00480269
ENSMUSG00000029449	Rhof	212.648	1.70035	0.47091	3.61078	0.000305277	0.00481716
ENSMUSG00000093405	Gm20684	11.6498	-6.73754	1.86624	-3.61023	0.000305931	0.00482367
ENSMUSG00000032724	Abtb2	696.611	-0.687905	0.19069	-3.60745	0.000309221	0.0048717
ENSMUSG00000003382	Etv3	1279.82	0.565218	0.156722	3.6065	0.000310351	0.00488564
ENSMUSG00000021097	Clmn	801.988	0.865745	0.24007	3.60622	0.000310688	0.00488709
ENSMUSG00000121378		11.2974	7.22747	2.00522	3.60432	0.000312974	0.00491918
ENSMUSG00000026781	Acbd5	1537.05	0.611388	0.169687	3.60304	0.000314513	0.00493948
ENSMUSG00000035357	Pdzrn3	392.37	1.51115	0.419714	3.60042	0.000317704	0.00498569
ENSMUSG00000010048	Ifrd2	3567.27	-0.479975	0.133323	-3.6001	0.000318095	0.00498791
ENSMUSG00000092341	Malat1	12361.6	0.56038	0.155667	3.59986	0.000318391	0.00498863
ENSMUSG00000028948	Nol9	7012.58	-0.34963	0.0971811	-3.59771	0.000321032	0.00502606
ENSMUSG00000030871	Ears2	940.247	-0.531175	0.147695	-3.59643	0.000322617	0.00504693
ENSMUSG00000041697	Cox6a1	4298.25	0.39873	0.110948	3.59385	0.000325831	0.00509321
ENSMUSG00000022237	Ankrd33b	2548.18	0.718716	0.200008	3.59344	0.000326339	0.00509717
ENSMUSG00000035283	Adrb1	11.74	-6.74677	1.87834	-3.59188	0.0003283	0.00512379
ENSMUSG00000017843	Ppp2r5c	3298.26	0.421709	0.117496	3.58915	0.000331756	0.00517369
ENSMUSG00000027276	Jag1	395.955	1.58506	0.441685	3.58867	0.000332364	0.00517912
ENSMUSG00000039239	Tgfb2	124.545	-3.33596	0.92976	-3.58798	0.000333246	0.00518883
ENSMUSG00000015656	Hspa8	113232	-0.307993	0.0858679	-3.58682	0.00033473	0.00520787
ENSMUSG00000039483	Asb6	1510.94	-0.517712	0.144347	-3.58658	0.00033504	0.00520863
ENSMUSG00000036813	Entpd8	149.343	1.70286	0.474971	3.58519	0.000336837	0.0052325
ENSMUSG00000027288	Zfp106	26634.2	-0.310503	0.0866779	-3.58227	0.000340624	0.00528721
ENSMUSG00000022218	Tgm1	1760.21	0.568877	0.158895	3.5802	0.000343326	0.00532089
ENSMUSG00000033080	Vsx1	41.7571	-4.18784	1.16965	-3.58041	0.000343061	0.00532089
ENSMUSG00000023043	Krt18	19342.5	0.560984	0.156754	3.57876	0.000345232	0.00534627
ENSMUSG00000076435	Acsf2	449.753	1.40903	0.39396	3.57659	0.000348099	0.00538651
ENSMUSG00000030603	Psmc4	7065.23	-0.290125	0.0811566	-3.57487	0.000350397	0.00541786
ENSMUSG00000019814	Ltv1	4368.89	-0.494427	0.138326	-3.57435	0.000351094	0.00542445
ENSMUSG00000003848	Nob1	3164.74	-0.45026	0.125987	-3.57385	0.000351766	0.00543062
ENSMUSG00000033059	Pygb	5760.13	0.438454	0.12271	3.5731	0.000352777	0.00544203
ENSMUSG00000073779	Lrp8os2	273.663	1.47549	0.413037	3.5723	0.000353864	0.00545459
ENSMUSG00000025266	Gnl3l	6270.75	-0.405287	0.113465	-3.57191	0.000354381	0.00545834
ENSMUSG00000027227	Sord	4020.54	-0.542579	0.151922	-3.57144	0.00035503	0.00546413
ENSMUSG00000026037	Orc2	3175.91	-0.440002	0.12321	-3.57117	0.000355396	0.00546554
ENSMUSG00000061315	Naca	14170.7	-0.228429	0.0639838	-3.57011	0.000356832	0.00548341
ENSMUSG00000021990	Spata13	3886.45	0.537324	0.150621	3.56739	0.000360552	0.00552359
ENSMUSG00000027864	Ptgfrn	4312.56	0.414229	0.116096	3.56799	0.000359725	0.00552359
ENSMUSG00000043943	Naalad2	30.7589	-4.72418	1.32422	-3.56751	0.000360391	0.00552359
ENSMUSG00000047986	Palm3	4962.56	0.444904	0.124707	3.56759	0.000360281	0.00552359
ENSMUSG00000031951	Tmem231	441.314	0.867414	0.24321	3.56652	0.000361747	0.0055334
ENSMUSG00000038740	Mvb12b	1956.25	0.411667	0.115425	3.56653	0.000361743	0.0055334
ENSMUSG00000005667	Mthfd2	2599.5	-0.640107	0.179605	-3.56398	0.000365277	0.00557432
ENSMUSG00000021071	Trim9	98.5575	-2.09677	0.588371	-3.56368	0.000365695	0.00557432
ENSMUSG00000031201	Brcc3	1032.3	-0.507058	0.142279	-3.56382	0.000365495	0.00557432
ENSMUSG00000032026	Rexo2	1784.01	-0.641565	0.179995	-3.56435	0.000364765	0.00557432
ENSMUSG00000095440	Fignl2	2618.02	0.682536	0.191531	3.56359	0.000365817	0.00557432
ENSMUSG00000003778	Brd8	6041.24	0.375382	0.105356	3.563	0.000366634	0.0055825
ENSMUSG00000018500	Adora2b	1742.08	-0.974735	0.27369	-3.56146	0.000368801	0.00561122
ENSMUSG00000028953	Abcf2	8683.42	-0.405717	0.113938	-3.56086	0.000369643	0.00561549
ENSMUSG00000089965	Gm16236	10.946	-6.64697	1.86664	-3.56092	0.000369553	0.00561549
ENSMUSG00000025588	Nat1	11.4498	-6.71037	1.88573	-3.5585	0.000372975	0.0056618
ENSMUSG00000057411	Antkmt	538.98	0.721321	0.202848	3.55597	0.00037659	0.00571233
ENSMUSG00000027367	Stard7	4917.89	-0.372586	0.104801	-3.55518	0.000377713	0.00572502
ENSMUSG00000071506	Tmem139	42.2488	3.59828	1.01231	3.55451	0.000378677	0.00573528
ENSMUSG00000041143	Tmco4	407.046	0.83875	0.236098	3.55256	0.000381506	0.00576938
ENSMUSG00000100212	Gm5522	13.2127	-6.91499	1.94639	-3.55272	0.000381264	0.00576938
ENSMUSG00000026074	Map4k4	10331.6	0.388796	0.109518	3.55007	0.000385124	0.00581968
ENSMUSG00000070327	Rnf213	1050.91	1.48719	0.41896	3.54971	0.000385651	0.00582325
ENSMUSG00000040731	Eif4h	22328.3	-0.229817	0.0647531	-3.54912	0.000386515	0.00583189
ENSMUSG00000068587	Mgam	38.954	2.82105	0.795145	3.54784	0.000388411	0.00585606
ENSMUSG00000025161	Slc16a3	11446.1	0.475427	0.134033	3.54709	0.000389519	0.00586834
ENSMUSG00000010554	Mettl16	4260.25	-0.367741	0.103739	-3.54489	0.000392784	0.00591307
ENSMUSG00000025086	Trub1	1718.96	-0.496213	0.140026	-3.54372	0.000394529	0.00593486
ENSMUSG00000020325	Fstl3	430.592	1.45434	0.410494	3.5429	0.000395751	0.00594878
ENSMUSG00000025227	Mfsd13a	2172.97	0.658663	0.185922	3.54268	0.000396077	0.0059492
ENSMUSG00000034647	Ankrd12	1058.46	0.775796	0.21913	3.54034	0.000399618	0.00599787
ENSMUSG00000019796	Lrp11	492.284	-1.15802	0.327183	-3.53935	0.000401114	0.00601129
ENSMUSG00000040310	Alx4	12.5175	-6.83941	1.93231	-3.5395	0.000400889	0.00601129
ENSMUSG00000018583	G3bp1	24110.6	-0.326596	0.0922894	-3.53883	0.000401904	0.00601862
ENSMUSG00000030029	Lrig1	1051.36	1.0765	0.30429	3.53774	0.000403571	0.00603905
ENSMUSG00000030201	Lrp6	6159.86	0.362359	0.102521	3.5345	0.000408552	0.00610523
ENSMUSG00000072889	Nfxl1	3387.85	-0.470985	0.133255	-3.53446	0.000408604	0.00610523
ENSMUSG00000027376	Prom2	302.67	1.36941	0.387476	3.53417	0.000409056	0.0061074
ENSMUSG00000005823	Gpr108	1041.21	0.625403	0.176993	3.53348	0.000410122	0.00611418
ENSMUSG00000035049	Rrp12	6674.45	-0.477144	0.135029	-3.53365	0.000409867	0.00611418
ENSMUSG00000030751	Psma1	5173.05	-0.270289	0.0765293	-3.53184	0.000412681	0.00614775
ENSMUSG00000035236	Scai	581.247	0.66231	0.187557	3.53126	0.000413588	0.00615666
ENSMUSG00000033287	Kctd17	2135.16	0.723441	0.204889	3.5309	0.000414155	0.00616052
ENSMUSG00000040296	Rigi	460.562	1.07612	0.3048	3.53056	0.000414673	0.00616364
ENSMUSG00000018427	Ypel2	373.206	1.25049	0.354327	3.5292	0.000416815	0.00618168
ENSMUSG00000030683	Sez6l2	227.812	1.86008	0.526998	3.52958	0.000416212	0.00618168
ENSMUSG00000086746	Gm15222	117.449	-1.91934	0.543839	-3.52924	0.000416754	0.00618168
ENSMUSG00000067336	Bmpr2	2908.38	0.482382	0.136695	3.52888	0.000417318	0.00618454
ENSMUSG00000039298	Cdk5rap2	3954.62	0.35163	0.0996683	3.528	0.000418715	0.00619604
ENSMUSG00000054400	Cklf	385.949	1.13298	0.321124	3.52817	0.000418446	0.00619604
ENSMUSG00000077505	Gm24233	11.1126	-6.66622	1.88987	-3.52735	0.000419743	0.00620666
ENSMUSG00000040034	Nup43	1708.71	-0.591659	0.167821	-3.52553	0.00042263	0.00624386
ENSMUSG00000051747	Ttn	142.22	2.25034	0.638327	3.52538	0.000422884	0.00624386
ENSMUSG00000030007	Cct7	22087.4	-0.207729	0.058928	-3.52513	0.000423278	0.00624506
ENSMUSG00000052949	Rnf157	326.899	1.5328	0.434856	3.52486	0.000423712	0.00624685
ENSMUSG00000071568	Gm5874	57.1953	-3.94944	1.12142	-3.52181	0.000428606	0.00631436
ENSMUSG00000022565	Plec	15561.5	0.466544	0.132498	3.52114	0.000429689	0.00632564
ENSMUSG00000073988	Ttpa	71.761	-3.13344	0.890368	-3.51927	0.00043274	0.00636587
ENSMUSG00000030753	Thap12	3024.21	-0.370861	0.10543	-3.51761	0.000435455	0.00640109
ENSMUSG00000022111	Uchl3	1698.84	-0.475236	0.135144	-3.51652	0.000437236	0.00641995
ENSMUSG00000023467	Tulp2	454.919	0.980719	0.278896	3.51644	0.00043738	0.00641995
ENSMUSG00000026604	Ptpn14	4692.65	-0.463847	0.131919	-3.51616	0.000437844	0.00642203
ENSMUSG00000028597	Gpx7	177.488	1.70013	0.483787	3.5142	0.000441075	0.00646468
ENSMUSG00000015837	Sqstm1	9018.64	0.392356	0.111664	3.51373	0.000441869	0.00647156
ENSMUSG00000021188	Trip11	3040.86	0.584783	0.166493	3.51235	0.000444156	0.00650029
ENSMUSG00000059436	Max	3893.09	-0.428974	0.122142	-3.5121	0.000444586	0.00650182
ENSMUSG00000035772	Mrps2	3267.29	-0.422491	0.120339	-3.51084	0.000446691	0.00652783
ENSMUSG00000030102	Itpr1	1855.49	-0.745596	0.212426	-3.50991	0.000448255	0.0065459
ENSMUSG00000025280	Polr3a	3541.85	-0.401383	0.114379	-3.50925	0.000449374	0.00655657
ENSMUSG00000109953	5430430B14Rik	10.5327	-6.59042	1.8781	-3.50909	0.000449642	0.00655657
ENSMUSG00000021650	Ptcd2	1239.32	-0.577355	0.164555	-3.50859	0.00045049	0.00656414
ENSMUSG00000060969	Irx1	289.615	1.518	0.432695	3.50824	0.00045108	0.00656794
ENSMUSG00000027185	Nat10	7878.42	-0.437705	0.124775	-3.50794	0.000451585	0.00657052
ENSMUSG00000033423	Eri3	1451.24	0.543297	0.154949	3.50629	0.000454393	0.00660655
ENSMUSG00000029247	Paics	14121.8	-0.317817	0.0906496	-3.50599	0.000454906	0.00660921
ENSMUSG00000003865	Gys1	4011.8	0.944923	0.269545	3.50562	0.000455542	0.00661363
ENSMUSG00000026519	Tmem63a	264.167	2.0811	0.593933	3.50392	0.000458456	0.0066511
ENSMUSG00000022555	Dgat1	626.75	0.660428	0.188622	3.50134	0.000462932	0.00671116
ENSMUSG00000002546	Golga2	2752.87	0.484809	0.138644	3.49679	0.000470899	0.00682172
ENSMUSG00000058006	Mdn1	19606.1	-0.448218	0.128231	-3.49538	0.000473386	0.00685278
ENSMUSG00000040385	Ppp1ca	14441	0.217168	0.0621829	3.4924	0.000478699	0.00692266
ENSMUSG00000057236	Rbbp4	13969.3	-0.215313	0.061654	-3.49229	0.000478906	0.00692266
ENSMUSG00000007783	Cpt1c	363.031	1.72037	0.492801	3.49101	0.000481202	0.00695081
ENSMUSG00000032816	Igdcc4	108.958	2.38274	0.682615	3.49061	0.000481913	0.00695606
ENSMUSG00000047250	Ptgs1	11.125	-6.66859	1.91104	-3.4895	0.000483921	0.00697999
ENSMUSG00000071076	Jund	552.102	0.81104	0.23245	3.4891	0.00048465	0.00698546
ENSMUSG00000028830	AU040320	1513.56	0.584239	0.167543	3.48709	0.000488308	0.00703311
ENSMUSG00000033597	Caskin1	372.674	1.30114	0.373272	3.48578	0.000490707	0.00705412
ENSMUSG00000037012	Hk1	4170.15	0.819329	0.235049	3.48577	0.00049072	0.00705412
ENSMUSG00000043831	Lysmd4	441.273	1.09571	0.314343	3.48571	0.000490826	0.00705412
ENSMUSG00000002428	Hltf	2211.59	-0.363561	0.10432	-3.48504	0.000492065	0.0070625
ENSMUSG00000028583	Pdpn	6533.02	0.824202	0.236499	3.48501	0.000492116	0.0070625
ENSMUSG00000041571	Selenow	3290.55	0.326537	0.0937828	3.48185	0.000497968	0.00714136
ENSMUSG00000024999	Noc3l	3032.7	-0.51979	0.149333	-3.48074	0.000500022	0.00715868
ENSMUSG00000026784	Pdss1	949.239	-0.65311	0.187652	-3.48043	0.000500609	0.00715868
ENSMUSG00000033970	Rfc3	1415.73	-0.514351	0.147782	-3.48048	0.000500515	0.00715868
ENSMUSG00000045991	Onecut2	96.8525	3.27532	0.941054	3.48048	0.000500512	0.00715868
ENSMUSG00000021910	Nisch	24056.1	0.255072	0.0733516	3.47739	0.000506315	0.00722992
ENSMUSG00000022442	Ttll1	703.3	-0.745857	0.214478	-3.47755	0.00050602	0.00722992
ENSMUSG00000044768	Macir	212.056	-1.11948	0.322089	-3.47567	0.000509583	0.00727138
ENSMUSG00000032855	Pkd1	1580.07	0.898725	0.258686	3.4742	0.000512386	0.00729622
ENSMUSG00000045287	Rtn4rl1	236.514	1.18389	0.340755	3.47432	0.000512158	0.00729622
ENSMUSG00000060427	Zfp868	536.941	-0.71264	0.205125	-3.47418	0.000512419	0.00729622
ENSMUSG00000024270	Slc39a6	936.392	0.715445	0.206033	3.47247	0.000515695	0.00733241
ENSMUSG00000024457	Trim26	2330.31	0.576373	0.16598	3.47254	0.000515563	0.00733241
ENSMUSG00000020361	Hspa4	31959.3	-0.280202	0.0807077	-3.47181	0.000516954	0.00734124
ENSMUSG00000026447	Pik3c2b	609.137	-0.647772	0.186583	-3.47176	0.000517051	0.00734124
ENSMUSG00000012535	Tnpo3	10271.3	-0.31505	0.0907983	-3.46978	0.000520889	0.00739049
ENSMUSG00000005813	Metap1	5779.08	-0.404973	0.116723	-3.46952	0.000521389	0.00739232
ENSMUSG00000029106	Add1	4785.29	0.472606	0.136297	3.46747	0.000525381	0.00744272
ENSMUSG00000031403	Dkc1	7332.55	-0.585577	0.168885	-3.46731	0.000525688	0.00744272
ENSMUSG00000030400	Ercc2	2344.14	0.446319	0.128788	3.46553	0.000529178	0.00748682
ENSMUSG00000032079	Apoa5	359.523	0.964472	0.278325	3.46527	0.000529693	0.00748853
ENSMUSG00000036817	Sun1	3035.46	0.528751	0.152594	3.46509	0.000530048	0.00748853
ENSMUSG00000038545	Cul7	17518.8	0.31202	0.0900641	3.46443	0.000531365	0.00750183
ENSMUSG00000027559	Car3	9.95501	-6.51043	1.88032	-3.46241	0.000535369	0.00755301
ENSMUSG00000120690	Gm56654	10.3168	-6.56229	1.89543	-3.46216	0.000535851	0.00755448
ENSMUSG00000039257	Vstm2b	114.014	-3.24837	0.93861	-3.46083	0.000538509	0.0075866
ENSMUSG00000029189	Sel1l3	987.572	0.915488	0.264583	3.46011	0.000539948	0.00760151
ENSMUSG00000048497	Mmgt2	666.915	1.04522	0.302181	3.45893	0.000542323	0.00762957
ENSMUSG00000004267	Eno2	34.2154	-3.60726	1.04339	-3.45725	0.000545726	0.00767204
ENSMUSG00000020063	Sirt1	1560.19	-0.414798	0.119993	-3.45684	0.000546544	0.00767813
ENSMUSG00000034854	Mfsd12	5959.88	-0.380934	0.110227	-3.45591	0.00054843	0.00769921
ENSMUSG00000032239	Rp9	1150.81	0.573163	0.165981	3.45319	0.000554001	0.00777197
ENSMUSG00000031826	Usp10	11476.4	-0.444419	0.128727	-3.45242	0.00055558	0.00778864
ENSMUSG00000024987	Cyp26a1	1921.16	-2.32653	0.674017	-3.45174	0.000556987	0.0078029
ENSMUSG00000029145	Eif2b4	2843.76	-0.36387	0.105451	-3.45061	0.000559325	0.00783015
ENSMUSG00000034192	Lsm3	2613.56	-0.375956	0.108972	-3.45003	0.00056053	0.00783604
ENSMUSG00000049950	Rpp38	551.564	-0.982896	0.284882	-3.45018	0.000560204	0.00783604
ENSMUSG00000029602	Rasal1	927.578	0.970165	0.281267	3.44927	0.000562102	0.00785252
ENSMUSG00000037418	Best1	10.7359	-6.61853	1.91894	-3.44905	0.000562566	0.00785351
ENSMUSG00000054728	Phactr1	845.94	0.77334	0.224312	3.44761	0.000565572	0.00788996
ENSMUSG00000061024	Rrs1	4497.13	-0.413687	0.120026	-3.44663	0.000567622	0.00791304
ENSMUSG00000006356	Crip2	1264.89	-0.932175	0.270495	-3.44619	0.000568558	0.00792057
ENSMUSG00000048175	Asb8	811.829	-0.677742	0.196711	-3.44537	0.000570284	0.00793906
ENSMUSG00000015757	Ppil4	2332.3	-0.529294	0.153762	-3.44228	0.000576826	0.00801443
ENSMUSG00000030302	Atp2b2	22.6534	8.23282	2.39166	3.4423	0.00057678	0.00801443
ENSMUSG00000030609	Aen	2987.65	-0.6677	0.193973	-3.44223	0.000576949	0.00801443
ENSMUSG00000039929	Urb1	3877.8	-0.57519	0.167106	-3.44206	0.000577302	0.00801443
ENSMUSG00000038351	Sgsm2	460.694	1.15531	0.335782	3.44066	0.000580302	0.00804489
ENSMUSG00000103009	Gm56350	31.7452	-3.52767	1.02524	-3.44081	0.000579969	0.00804489
ENSMUSG00000004846	Plod3	4944.2	0.472089	0.137218	3.44043	0.000580783	0.00804598
ENSMUSG00000019889	Ptprk	5526.41	0.510712	0.148491	3.43934	0.000583143	0.00807307
ENSMUSG00000031015	Swap70	2379.84	-0.392929	0.114267	-3.43871	0.000584502	0.00808628
ENSMUSG00000033938	Ndufb7	2098.42	0.459204	0.133561	3.43816	0.000585675	0.00809691
ENSMUSG00000001436	Slc19a1	2108.57	-0.601402	0.174937	-3.43782	0.000586415	0.00810153
ENSMUSG00000120060	Gm56964	10.6281	-6.60176	1.92179	-3.43521	0.000592097	0.00817437
ENSMUSG00000112641	Gm40709	21.1563	-7.59472	2.21106	-3.43488	0.000592815	0.00817864
ENSMUSG00000021025	Nfkbia	824.984	1.0078	0.293492	3.43383	0.000595116	0.00819906
ENSMUSG00000036686	Cc2d1a	2115.97	0.519548	0.151296	3.43398	0.00059478	0.00819906
ENSMUSG00000037681	Esyt3	302.731	1.09522	0.319012	3.43317	0.000596576	0.00820947
ENSMUSG00000056413	Adap1	626.632	1.5253	0.44429	3.43311	0.000596693	0.00820947
ENSMUSG00000027184	Caprin1	41278.4	-0.259118	0.0754871	-3.43262	0.000597779	0.00821874
ENSMUSG00000024975	Pdcd4	1773.14	0.904249	0.263519	3.43143	0.000600405	0.00823218
ENSMUSG00000039824	Myl6b	184.411	1.17498	0.342395	3.43165	0.000599928	0.00823218
ENSMUSG00000062638	Btnl1	11.546	-6.72256	1.95882	-3.43194	0.000599288	0.00823218
ENSMUSG00000085936	2610307P16Rik	20.4379	8.08386	2.35579	3.43149	0.000600274	0.00823218
ENSMUSG00000019975	Ikbip	554.903	0.862507	0.251416	3.43059	0.000602266	0.00825204
ENSMUSG00000038763	Alpk3	834.411	1.12469	0.327872	3.43028	0.00060296	0.00825588
ENSMUSG00000061411	Nol4l	3256.42	0.754704	0.220032	3.42997	0.000603657	0.00825976
ENSMUSG00000031948	Kars1	14776.6	-0.226936	0.0661889	-3.42862	0.00060666	0.00829517
ENSMUSG00000027546	Atp9a	2449.47	0.568444	0.165812	3.42825	0.000607478	0.00830068
ENSMUSG00000027356	Fermt1	680.343	0.624554	0.182407	3.42395	0.000617186	0.00842756
ENSMUSG00000027680	Fxr1	11480.7	-0.227207	0.0663778	-3.42293	0.000619493	0.00845329
ENSMUSG00000002346	Slc25a42	445.261	-0.996414	0.291231	-3.42139	0.000623018	0.00849288
ENSMUSG00000027893	Ahcyl1	6362.59	-0.308126	0.0900612	-3.42129	0.000623245	0.00849288
ENSMUSG00000031825	Crispld2	142.89	1.5561	0.454962	3.42028	0.000625561	0.00851282
ENSMUSG00000047466	Ark2n	2551.7	-0.390661	0.114215	-3.42039	0.000625307	0.00851282
ENSMUSG00000038526	Car14	1302.01	0.814312	0.238119	3.41977	0.000626732	0.00852119
ENSMUSG00000089917	Uckl1	475.621	0.893191	0.261194	3.41965	0.000627029	0.00852119
ENSMUSG00000031441	Atp11a	4252.68	0.570444	0.166866	3.41857	0.000629512	0.00854332
ENSMUSG00000036931	Nfkbid	102.612	1.72244	0.503838	3.41864	0.000629345	0.00854332
ENSMUSG00000026657	Frmd4a	2515.68	0.527003	0.154183	3.41804	0.000630745	0.00855424
ENSMUSG00000021790	Dydc1	11.614	-6.73393	1.97034	-3.41764	0.000631663	0.00855508
ENSMUSG00000033335	Dnm2	7131.23	0.386798	0.113175	3.41769	0.000631546	0.00855508
ENSMUSG00000048978	Nrsn1	10.7802	-6.61974	1.93726	-3.41706	0.000633009	0.0085675
ENSMUSG00000044674	Fzd1	427.515	-1.42633	0.417496	-3.4164	0.000634557	0.00858263
ENSMUSG00000057945	Gm17136	14.9236	6.89453	2.01863	3.41546	0.000636753	0.0086065
ENSMUSG00000014226	Cacybp	7535.9	-0.31298	0.0916435	-3.41519	0.000637379	0.00860914
ENSMUSG00000027300	Ubox5	770.083	-0.522428	0.152989	-3.4148	0.000638284	0.00861554
ENSMUSG00000007817	Zmiz1	7361.37	0.33724	0.0987896	3.41372	0.000640833	0.00864411
ENSMUSG00000090231	Cfb	289.157	1.86843	0.547645	3.41176	0.000645451	0.00870052
ENSMUSG00000000154	Slc22a18	314.019	1.42447	0.417682	3.41043	0.000648615	0.00873727
ENSMUSG00000006362	Cbfa2t3	1023.25	-0.661107	0.193914	-3.40928	0.000651352	0.00873961
ENSMUSG00000029028	Lrrc47	4606.07	-0.451096	0.132293	-3.40984	0.000650021	0.00873961
ENSMUSG00000038028	Tigar	1686	-0.657013	0.192674	-3.40997	0.000649707	0.00873961
ENSMUSG00000040498	Igsf23	1127.25	0.792704	0.232516	3.40925	0.000651413	0.00873961
ENSMUSG00000057969	Sema3b	366.222	1.5421	0.452283	3.4096	0.000650589	0.00873961
ENSMUSG00000095193	Gm20939	109.829	-1.6367	0.480036	-3.40954	0.000650734	0.00873961
ENSMUSG00000074158	Zfp976	564.943	-0.695692	0.204076	-3.40898	0.000652058	0.00874239
ENSMUSG00000001783	Rtcb	7746.02	-0.273545	0.0803191	-3.40572	0.000659886	0.00884142
ENSMUSG00000020346	Mgat1	2737.35	0.347092	0.101967	3.40398	0.00066411	0.00888609
ENSMUSG00000026211	Obsl1	8417.82	0.313542	0.0921086	3.40405	0.000663956	0.00888609
ENSMUSG00000028101	Pias3	692.064	0.781539	0.229686	3.40264	0.00066738	0.00891789
ENSMUSG00000037049	Smpd1	1148.91	0.556912	0.163667	3.40271	0.000667219	0.00891789
ENSMUSG00000061981	Flot2	1776.87	0.68837	0.202354	3.40182	0.000669395	0.00893884
ENSMUSG00000031446	Cul4a	5125.54	0.299317	0.0880281	3.40025	0.000673248	0.00898429
ENSMUSG00000025241	Fyco1	1147.26	0.502847	0.147945	3.39889	0.000676597	0.00902296
ENSMUSG00000022774	Ncbp2	2926.84	-0.437649	0.128801	-3.39787	0.00067912	0.00905056
ENSMUSG00000038510	Rpf2	2556.49	-0.521236	0.153446	-3.39688	0.0006816	0.00907755
ENSMUSG00000048450	Msx1	2173.06	-0.747309	0.220156	-3.39445	0.000687661	0.00915216
ENSMUSG00000063605	Ccdc102a	549.065	-0.680456	0.200493	-3.39391	0.000689027	0.00916424
ENSMUSG00000023150	Ivns1abp	9064.56	-0.678118	0.19987	-3.39279	0.000691836	0.00919548
ENSMUSG00000037949	Ano10	953.342	1.15803	0.34139	3.39209	0.000693612	0.00921295
ENSMUSG00000018209	Stk4	4722.96	-0.300243	0.0885525	-3.39056	0.000697495	0.00925222
ENSMUSG00000068522	Aard	155.554	-2.00183	0.590399	-3.39063	0.00069731	0.00925222
ENSMUSG00000116564	Riok2	2802.55	-0.442699	0.130578	-3.39031	0.000698143	0.00925468
ENSMUSG00000038383	Pigu	1477.27	0.559886	0.165252	3.38808	0.000703846	0.00932409
ENSMUSG00000020869	Lrrc59	15426	-0.248791	0.0734406	-3.38765	0.000704949	0.00933252
ENSMUSG00000026199	Ankzf1	1136.83	0.563476	0.166351	3.38727	0.000705906	0.009339
ENSMUSG00000042406	Atf4	4533.7	-0.349569	0.103229	-3.38635	0.000708291	0.00936434
ENSMUSG00000026479	Lamc2	483.992	1.02802	0.303709	3.38489	0.00071207	0.00940809
ENSMUSG00000016018	Mtrex	8423.3	-0.230171	0.0680161	-3.38406	0.000714221	0.0094241
ENSMUSG00000079111	Kdelr2	5706.03	0.374929	0.110793	3.38406	0.000714225	0.0094241
ENSMUSG00000024759	Atl3	1844.72	0.549605	0.162436	3.38352	0.000715624	0.00943632
ENSMUSG00000050424	Pnma5	1616.54	0.752889	0.22253	3.38331	0.000716165	0.00943722
ENSMUSG00000037820	Tgm2	2177.69	0.733837	0.217062	3.38078	0.000722815	0.00951857
ENSMUSG00000029782	Tmem209	2940.03	-0.331064	0.0979751	-3.37906	0.000727341	0.00957187
ENSMUSG00000027993	Trim2	2119.06	0.626705	0.185543	3.37768	0.000730996	0.00961363
ENSMUSG00000052310	Slc39a1	3482.72	0.414782	0.122847	3.3764	0.000734408	0.00965215
ENSMUSG00000019979	Apaf1	1766.14	0.667901	0.197861	3.37561	0.000736514	0.00965443
ENSMUSG00000042010	Acacb	524.579	1.13996	0.337701	3.37565	0.000736425	0.00965443
ENSMUSG00000060657	Marf1	3037.46	0.318804	0.0944382	3.37579	0.000736032	0.00965443
ENSMUSG00000072941	Sod3	402.641	2.01564	0.597112	3.37565	0.000736422	0.00965443
ENSMUSG00000048277	Syngr2	3444.24	0.473546	0.14034	3.37428	0.000740087	0.00968855
ENSMUSG00000119004	Gm23264	21.3864	4.83232	1.43259	3.37313	0.000743201	0.00972294
ENSMUSG00000053390	Zfp952	356.74	-1.07612	0.319232	-3.37097	0.000749036	0.00979287
ENSMUSG00000070583	Fv1	248.121	-1.25319	0.371779	-3.37078	0.000749544	0.00979309
ENSMUSG00000027087	Itgav	3662.72	0.442469	0.1313	3.36991	0.000751918	0.0098177
ENSMUSG00000020898	Ctc1	2967.8	0.407261	0.120877	3.3692	0.000753856	0.00982761
ENSMUSG00000058407	Txndc9	2216.06	-0.391286	0.11614	-3.3691	0.000754154	0.00982761
ENSMUSG00000100627	A830008E24Rik	9.52438	-6.44317	1.91232	-3.36929	0.000753609	0.00982761
ENSMUSG00000015733	Capza2	5044.71	-0.336054	0.0997548	-3.3688	0.000754964	0.00983175
ENSMUSG00000027077	Smtnl1	17.8174	-7.35084	2.1825	-3.36809	0.000756913	0.0098504
ENSMUSG00000029480	Dhx37	4686.65	-0.367882	0.109231	-3.36792	0.000757381	0.0098504
ENSMUSG00000022686	B3gnt5	966.18	-0.773132	0.229675	-3.3662	0.000762107	0.00990541
ENSMUSG00000040093	Bmf	767.203	0.964831	0.286793	3.36421	0.000767637	0.0099708
ENSMUSG00000031715	Smarca5	6633.41	-0.269031	0.0799796	-3.36374	0.000768945	0.0099813
ENSMUSG00000024440	Pcdh12	127.607	2.23009	0.66331	3.36206	0.000773623	0.0100284
ENSMUSG00000028468	Rgp1	2385.28	0.437979	0.130283	3.36175	0.000774503	0.0100284
ENSMUSG00000035107	Dcbld2	3340.43	0.373185	0.111015	3.36158	0.000774967	0.0100284
ENSMUSG00000062611	Rps3a2	83.345	-1.98753	0.591218	-3.36176	0.00077448	0.0100284
ENSMUSG00000117237	Gm18648	19.0114	7.97929	2.3737	3.36154	0.00077508	0.0100284
ENSMUSG00000028381	Ugcg	2685.36	0.438002	0.130342	3.36039	0.000778319	0.0100542
ENSMUSG00000054065	Pkp3	1045.39	0.948043	0.282131	3.3603	0.000778584	0.0100542
ENSMUSG00000071256	Zfp213	479.138	0.794714	0.2365	3.36032	0.000778521	0.0100542
ENSMUSG00000022453	Naga	1249.92	0.875774	0.260653	3.35993	0.00077963	0.0100612
ENSMUSG00000026675	Hsd17b7	1535.19	-0.481567	0.143378	-3.35873	0.000783017	0.0100983
ENSMUSG00000001983	Taco1	714.241	-0.664366	0.197832	-3.35823	0.000784427	0.01011
ENSMUSG00000041789	2700046A07Rik	83.8849	-3.9057	1.16363	-3.35648	0.000789416	0.0101677
ENSMUSG00000052962	Mrpl35	979.227	-0.635233	0.189291	-3.35586	0.000791188	0.010184
ENSMUSG00000059939	9430015G10Rik	1626.34	0.500905	0.149298	3.35507	0.000793451	0.0102066
ENSMUSG00000091243	Vgll3	550.389	1.62441	0.484277	3.3543	0.000795661	0.0102284
ENSMUSG00000042699	Dhx9	21393.9	-0.265612	0.0792151	-3.35305	0.000799266	0.0102618
ENSMUSG00000049624	Slc17a5	577.16	0.734206	0.218967	3.35304	0.000799289	0.0102618
ENSMUSG00000042745	Id1	3971.29	0.333483	0.0994793	3.35229	0.000801461	0.0102765
ENSMUSG00000060739	Nsa2	2171.25	-0.462882	0.138077	-3.35236	0.000801259	0.0102765
ENSMUSG00000043004	Gng2	1436.26	-0.482556	0.144011	-3.35082	0.000805716	0.0103244
ENSMUSG00000020803	Txndc17	3696.94	-0.534494	0.159547	-3.35007	0.000807925	0.0103461
ENSMUSG00000071646	Mta2	7084.93	-0.439645	0.13126	-3.34942	0.000809818	0.0103637
ENSMUSG00000041147	Brca2	2824.58	-0.540053	0.161337	-3.34735	0.000815867	0.0104344
ENSMUSG00000051329	Nup160	7212.13	-0.286301	0.0855478	-3.34668	0.000817854	0.0104531
ENSMUSG00000028545	Bend5	810.373	-0.747136	0.223282	-3.34615	0.000819424	0.0104642
ENSMUSG00000039682	Lap3	8851.59	-0.319829	0.0955897	-3.34586	0.000820291	0.0104642
ENSMUSG00000058799	Nap1l1	28113	-0.435767	0.130239	-3.3459	0.00082015	0.0104642
ENSMUSG00000026181	Ppm1f	2015.77	-0.463478	0.13855	-3.3452	0.000822236	0.0104823
ENSMUSG00000029390	Tmed2	1513.38	0.581038	0.173719	3.3447	0.000823705	0.0104877
ENSMUSG00000036181	H1f2	313.164	0.956009	0.285825	3.34474	0.000823596	0.0104877
ENSMUSG00000037470	Uggt1	8959.6	0.211472	0.0632323	3.34436	0.000824713	0.0104938
ENSMUSG00000027550	Lrrcc1	808.461	0.731143	0.218658	3.34377	0.000826494	0.0105031
ENSMUSG00000074884	Serf2	3618.87	0.2836	0.0848104	3.34393	0.000826017	0.0105031
ENSMUSG00000004264	Phb2	12973.8	-0.248707	0.074389	-3.34333	0.000827805	0.0105131
ENSMUSG00000058318	Phf21a	1135.55	0.536639	0.160689	3.33961	0.000838972	0.0106481
ENSMUSG00000031871	Cdh5	1181.14	1.20223	0.360065	3.33893	0.000841013	0.0106672
ENSMUSG00000002699	Lcp2	9.79081	-6.48241	1.94336	-3.33567	0.000850929	0.0107862
ENSMUSG00000079467	Gm14966	12.0344	-6.77959	2.033	-3.33478	0.000853674	0.0108141
ENSMUSG00000027947	Il6ra	187.443	1.52475	0.457259	3.33453	0.000854423	0.0108167
ENSMUSG00000020109	Dnajb12	2991.68	0.295978	0.088782	3.33376	0.000856815	0.0108333
ENSMUSG00000022710	Usp7	16055.4	-0.273666	0.0820851	-3.33393	0.000856286	0.0108333
ENSMUSG00000034684	Sema3f	1260.52	0.831425	0.249429	3.33332	0.000858167	0.0108355
ENSMUSG00000050192	Eif5a2	676.575	-0.958076	0.287437	-3.33317	0.000858617	0.0108355
ENSMUSG00000120907	2700016F22Rik	9.88623	7.03561	2.11067	3.33336	0.000858044	0.0108355
ENSMUSG00000047911	Npm2	17.7632	-7.34606	2.20434	-3.33255	0.00086055	0.010853
ENSMUSG00000034164	Emid1	366.501	-0.945742	0.283843	-3.33192	0.000862494	0.0108707
ENSMUSG00000042129	Rassf4	114.82	1.81933	0.54622	3.33076	0.000866084	0.0109091
ENSMUSG00000019818	Cd164	14930.6	0.366676	0.110096	3.3305	0.000866887	0.0109123
ENSMUSG00000030752	Kdm8	539.925	0.650172	0.195335	3.32851	0.000873132	0.010984
ENSMUSG00000029599	Ddx54	7110.31	-0.268572	0.0807011	-3.32798	0.000874775	0.0109971
ENSMUSG00000040866	Rsph6a	9.0306	-6.36903	1.91387	-3.32782	0.000875272	0.0109971
ENSMUSG00000024012	Mtch1	4418.01	0.425898	0.127998	3.32739	0.000876646	0.0110074
ENSMUSG00000028318	Polr1e	1750.17	-0.642712	0.193335	-3.32434	0.000886282	0.01112
ENSMUSG00000115783	Bc1	1292.23	-0.612897	0.184374	-3.3242	0.000886732	0.01112
ENSMUSG00000027531	Impa1	3650.05	-0.298256	0.0897338	-3.32378	0.000888057	0.0111297
ENSMUSG00000022969	Il10rb	171.004	1.24906	0.375848	3.32332	0.000889538	0.0111343
ENSMUSG00000024436	Mrps18b	2369.63	-0.402222	0.12103	-3.32334	0.000889474	0.0111343
ENSMUSG00000034255	Arhgap27	999.755	0.999517	0.300785	3.32303	0.000890448	0.0111387
ENSMUSG00000028410	Dnaja1	6469.3	-0.314032	0.0945441	-3.32154	0.000895232	0.0111878
ENSMUSG00000029446	Psph	1696.97	-0.547218	0.164752	-3.32146	0.000895491	0.0111878
ENSMUSG00000041733	Coq5	1683.73	-0.555708	0.167368	-3.32027	0.000899297	0.0112213
ENSMUSG00000090124	Ugt1a7c	189.395	1.32573	0.399268	3.32041	0.000898852	0.0112213
ENSMUSG00000042364	Snx18	3397.72	-0.426224	0.128384	-3.31992	0.000900433	0.0112284
ENSMUSG00000031751	Amfr	4602.82	0.54256	0.1635	3.31841	0.000905324	0.0112824
ENSMUSG00000109362	Gm44562	10.2942	-6.55315	1.97546	-3.31728	0.000908984	0.0113209
ENSMUSG00000039041	Adrm1	4265.81	-0.30191	0.0910198	-3.31698	0.000909974	0.0113262
ENSMUSG00000035614	Togaram1	2868.33	-0.422161	0.127346	-3.31508	0.000916165	0.0113962
ENSMUSG00000040813	Tex264	2034.96	0.681231	0.205542	3.31431	0.000918708	0.011414
ENSMUSG00000043020	Dnai3	17.1459	5.55928	1.67736	3.31429	0.000918746	0.011414
ENSMUSG00000039748	Exo1	4035.94	-0.359673	0.108539	-3.31377	0.000920472	0.0114284
ENSMUSG00000038503	Mesd	3341.37	-0.353993	0.106847	-3.31307	0.000922768	0.0114498
ENSMUSG00000002831	Plin4	32.2673	-4.15452	1.25424	-3.31237	0.000925075	0.0114713
ENSMUSG00000034177	Rnf43	224.483	1.45364	0.438888	3.31211	0.000925956	0.0114751
ENSMUSG00000121513	Ptprg	2857.45	-0.747765	0.225862	-3.31072	0.00093056	0.011525
ENSMUSG00000113077	Gm49379	17.5406	7.86473	2.37708	3.30857	0.000937747	0.0116068
ENSMUSG00000004099	Dnmt1	17575.4	0.241398	0.0729865	3.30743	0.00094156	0.0116468
ENSMUSG00000019808	Adat2	333.954	-0.857467	0.25934	-3.30634	0.000945237	0.011685
ENSMUSG00000054604	Cggbp1	3303.6	0.337712	0.102182	3.30501	0.000949719	0.0117332
ENSMUSG00000020982	Nemf	3471.98	-0.33382	0.101084	-3.3024	0.000958611	0.0118357
ENSMUSG00000073678	Pgap1	5574.14	-0.532537	0.161284	-3.30186	0.000960447	0.0118511
ENSMUSG00000033799	Tasor2	5821.88	-0.380453	0.115249	-3.30114	0.000962942	0.0118745
ENSMUSG00000058064	Gm10036	350.722	-1.82745	0.553886	-3.29933	0.000969169	0.0119439
ENSMUSG00000037851	Iars1	13877	-0.286817	0.0869376	-3.29912	0.000969887	0.0119454
ENSMUSG00000054226	Tprkb	1286.08	-0.747474	0.226631	-3.2982	0.00097307	0.0119698
ENSMUSG00002075244	Gm55501	27.7357	-3.90925	1.18524	-3.29827	0.000972839	0.0119698
ENSMUSG00000037344	Slc12a9	1584.39	0.470355	0.142634	3.29764	0.000975024	0.0119865
ENSMUSG00000022558	Mroh1	3804.66	0.643647	0.195246	3.29659	0.000978661	0.0120238
ENSMUSG00000037646	Vps13b	3563.59	0.387777	0.11766	3.29575	0.000981588	0.012045
ENSMUSG00000071317	Bves	148.651	-2.36732	0.718294	-3.29576	0.000981568	0.012045
ENSMUSG00000035877	Zhx3	456.413	-1.23051	0.373397	-3.29546	0.000982624	0.0120503
ENSMUSG00000036553	Sh3tc1	3162.14	0.365296	0.11094	3.29274	0.000992175	0.0121599
ENSMUSG00000036023	Parp2	1889.62	-0.435158	0.132165	-3.29255	0.000992833	0.0121605
ENSMUSG00000030649	Anapc15	1420.13	-0.39555	0.120201	-3.29073	0.00099926	0.0122318
ENSMUSG00000027324	Rpusd2	967.665	-0.685587	0.208391	-3.2899	0.00100223	0.0122605
ENSMUSG00000065818	Snord35a	17.4355	-7.31597	2.22415	-3.28933	0.00100428	0.0122781
ENSMUSG00000046688	Tifa	110.409	2.09199	0.636034	3.28912	0.00100502	0.0122796
ENSMUSG00000028069	Gpatch4	4114.67	-0.441201	0.134279	-3.28569	0.00101733	0.0124225
ENSMUSG00000020431	Adcy1	403.82	-1.82089	0.554375	-3.28459	0.00102132	0.0124559
ENSMUSG00000023723	Mrps23	1983.04	-0.611173	0.186068	-3.28468	0.00102099	0.0124559
ENSMUSG00000039865	Slc44a3	493.62	1.63127	0.497088	3.28165	0.00103203	0.0125789
ENSMUSG00000105345	BC030343	43.119	3.88692	1.18531	3.27923	0.00104089	0.0126792
ENSMUSG00000062901	Klhl24	638.987	0.97009	0.295868	3.27879	0.00104251	0.0126912
ENSMUSG00000031983	2310022B05Rik	2708.56	0.563315	0.171833	3.27827	0.00104446	0.0127072
ENSMUSG00000042688	Mapk6	6948	-0.339697	0.103652	-3.27727	0.00104815	0.0127365
ENSMUSG00000059412	Fxyd2	221.168	-1.37721	0.420223	-3.27733	0.00104792	0.0127365
ENSMUSG00000074221	Zfp568	12723.9	-0.297965	0.0909477	-3.27622	0.00105207	0.0127764
ENSMUSG00000027332	Ivd	1949.42	0.469006	0.143177	3.27571	0.00105396	0.0127916
ENSMUSG00000047412	Zbtb44	2519.51	-0.475132	0.145066	-3.27528	0.00105557	0.0128033
ENSMUSG00000020437	Myo1g	18.133	-7.37481	2.25194	-3.27488	0.00105707	0.0128138
ENSMUSG00000048027	Rgmb	363.373	0.875752	0.267441	3.27456	0.00105828	0.0128207
ENSMUSG00000025066	Sfr1	4839.76	0.36872	0.112613	3.27423	0.00105951	0.0128278
ENSMUSG00000085396	Firre	5339.12	0.36253	0.110746	3.27351	0.00106219	0.0128524
ENSMUSG00000055320	Tead1	9513.33	-0.455189	0.139121	-3.2719	0.00106826	0.012918
ENSMUSG00000064387	Snora73a	17.7139	7.87713	2.40767	3.27168	0.00106912	0.0129206
ENSMUSG00000044600	Smim7	2012.86	0.378294	0.115677	3.27026	0.00107448	0.0129775
ENSMUSG00000003746	Man1a	990.209	0.612798	0.187396	3.27007	0.00107522	0.0129786
ENSMUSG00000030056	Isy1	1774.99	-0.383793	0.117413	-3.26875	0.00108024	0.0130314
ENSMUSG00000001494	Sost	11.4944	-6.71335	2.05419	-3.26812	0.00108265	0.0130525
ENSMUSG00000026980	Ly75	6107.38	-0.431525	0.132055	-3.26777	0.00108397	0.0130603
ENSMUSG00000052656	Rnf103	859.318	0.613047	0.187613	3.26761	0.0010846	0.0130603
ENSMUSG00000031935	Med17	2765.64	-0.342672	0.104912	-3.26629	0.00108968	0.0131136
ENSMUSG00000024792	Zfpl1	912.296	0.80129	0.245428	3.26487	0.00109516	0.0131716
ENSMUSG00000112937	Gm17746	8.82754	-6.33595	1.9419	-3.26275	0.00110336	0.0132622
ENSMUSG00000020315	Sptbn1	22931.9	0.243855	0.0747621	3.26174	0.00110729	0.0132997
ENSMUSG00000028028	Alpk1	24.5473	5.08249	1.55828	3.26161	0.00110781	0.0132997
ENSMUSG00000049751	Rpl36al	3062.67	-0.348231	0.106775	-3.26135	0.00110882	0.0133038
ENSMUSG00000020706	Ftsj3	14633.3	-0.376287	0.115384	-3.26117	0.00110953	0.0133044
ENSMUSG00000031732	Phlpp2	1136.09	0.65292	0.200239	3.2607	0.00111137	0.0133184
ENSMUSG00000118282	Gm4840	19.9554	4.42633	1.35777	3.26	0.00111413	0.0133435
ENSMUSG00000001700	Gramd2b	916.927	0.608423	0.186659	3.25955	0.0011159	0.0133543
ENSMUSG00000041241	Mul1	1254.03	-0.551166	0.169103	-3.25934	0.0011167	0.0133543
ENSMUSG00000103680	Gm37072	9.36023	-6.41746	1.96899	-3.25926	0.00111703	0.0133543
ENSMUSG00000021948	Prkcd	2475.46	0.408214	0.12529	3.25815	0.00112143	0.0133879
ENSMUSG00000030606	Hapln3	175.996	1.69063	0.518909	3.25804	0.00112186	0.0133879
ENSMUSG00000034429	Zfp707	277.817	0.849613	0.260748	3.25837	0.00112053	0.0133879
ENSMUSG00000052271	Bhlha15	130.17	1.7879	0.549098	3.25607	0.00112965	0.0134729
ENSMUSG00000035181	Heatr5a	4317.42	0.377853	0.116085	3.25497	0.00113404	0.0135171
ENSMUSG00000034738	Nostrin	1178.92	0.80712	0.247983	3.25475	0.00113494	0.0135193
ENSMUSG00000042377	Fam83g	1456.42	0.692043	0.212636	3.25459	0.00113557	0.0135193
ENSMUSG00000112925	Gm31763	27.3208	-4.19319	1.28901	-3.25303	0.0011418	0.0135853
ENSMUSG00000039086	Ss18l1	266.178	0.982909	0.302263	3.25184	0.00114661	0.0136345
ENSMUSG00000041012	Cmtm8	709.279	1.06453	0.327442	3.25104	0.00114986	0.0136568
ENSMUSG00000063972	Nr6a1	7199.11	0.365766	0.112502	3.25119	0.00114923	0.0136568
ENSMUSG00000070639	Lrrc8b	772.261	-0.780596	0.240141	-3.25058	0.00115171	0.0136706
ENSMUSG00000020782	Llgl2	7118.51	0.254259	0.078231	3.25011	0.00115361	0.013685
ENSMUSG00000023908	Pkmyt1	1343.59	0.71305	0.219442	3.24939	0.00115654	0.0136955
ENSMUSG00000041278	Ttc1	1726.59	-0.517562	0.159265	-3.2497	0.00115526	0.0136955
ENSMUSG00000049799	Lrrc19	774.262	-0.980354	0.301703	-3.2494	0.00115648	0.0136955
ENSMUSG00000040028	Elavl1	7779.76	-0.257912	0.0794466	-3.24636	0.00116892	0.0138339
ENSMUSG00000021754	Map3k1	2811.78	0.527839	0.162673	3.24479	0.00117538	0.013898
ENSMUSG00000078651	Aoc2	354.949	-0.785028	0.241941	-3.2447	0.00117573	0.013898
ENSMUSG00000083241	Gm13259	19.7083	8.03184	2.47573	3.24424	0.00117766	0.0139126
ENSMUSG00000021065	Fut8	1435.62	0.60717	0.187253	3.24251	0.00118483	0.013989
ENSMUSG00000042523	Dnal1	289.651	0.84248	0.259859	3.24206	0.00118669	0.0140026
ENSMUSG00000021936	Mapk8	1505.43	-0.522543	0.161191	-3.24176	0.00118796	0.0140068
ENSMUSG00000044231	Nhlrc1	9.14899	-6.38632	1.97009	-3.24164	0.00118844	0.0140068
ENSMUSG00000040728	Esrp1	3528.83	0.448189	0.138389	3.23863	0.00120106	0.0141472
ENSMUSG00000027285	Haus2	1282.17	-0.474247	0.146565	-3.23575	0.00121324	0.0142751
ENSMUSG00000046079	Lrrc8d	2761.19	0.416699	0.128781	3.23572	0.00121335	0.0142751
ENSMUSG00000020092	Pald1	2259.64	0.85335	0.263836	3.2344	0.00121901	0.0143332
ENSMUSG00000028675	Pnrc2	2364.79	0.412151	0.12746	3.23356	0.00122256	0.0143665
ENSMUSG00000022772	Senp5	3195.66	0.358009	0.110732	3.23313	0.00122442	0.01438
ENSMUSG00000025006	Sorbs1	543.745	0.798654	0.247185	3.231	0.0012336	0.0144792
ENSMUSG00000074886	Grk6	3052.79	0.350222	0.108419	3.23028	0.00123669	0.014507
ENSMUSG00000041607	Mbp	718.73	0.73165	0.226517	3.23	0.0012379	0.0145126
ENSMUSG00000020038	Cry1	1114.89	-0.779546	0.241362	-3.22978	0.00123884	0.0145151
ENSMUSG00000055884	Fancm	2239.19	-0.451901	0.139951	-3.229	0.00124225	0.0145466
ENSMUSG00000041261	Car8	192.903	-1.88609	0.584266	-3.22814	0.00124598	0.0145759
ENSMUSG00000062170	Fmr1nb	2065.39	0.619481	0.191904	3.22809	0.00124622	0.0145759
ENSMUSG00000005268	Prlr	946.644	0.921295	0.285491	3.22706	0.0012507	0.0146113
ENSMUSG00000103546	Gm37666	18.1886	7.9153	2.45274	3.22712	0.00125041	0.0146113
ENSMUSG00000018822	Sfrp5	430.178	3.14625	0.975029	3.22682	0.00125173	0.0146148
ENSMUSG00000048920	Fkrp	1608.3	0.436045	0.135139	3.22664	0.00125251	0.0146153
ENSMUSG00000039956	Mrap	14.2201	4.87204	1.51025	3.22598	0.00125542	0.0146407
ENSMUSG00000002799	Jag2	983.385	0.976242	0.302661	3.22553	0.0012574	0.0146475
ENSMUSG00000051790	Nlgn2	1721.23	0.818083	0.253629	3.22551	0.00125747	0.0146475
ENSMUSG00000024856	Cdk2ap2	1118.21	0.584684	0.181302	3.22493	0.00126006	0.0146691
ENSMUSG00000098112	Bin2	1329.5	0.672944	0.208691	3.2246	0.00126147	0.014677
ENSMUSG00000026087	Mrpl30	1507.67	-0.552065	0.171267	-3.22342	0.00126672	0.0147295
ENSMUSG00000002768	Mea1	2035.6	0.445256	0.138185	3.22218	0.00127221	0.0147847
ENSMUSG00000004100	Ppan	6585.77	-0.29586	0.0918662	-3.22055	0.00127944	0.0148601
ENSMUSG00000025487	Psmd13	4931.14	-0.250226	0.0777054	-3.22018	0.00128109	0.0148706
ENSMUSG00000020108	Ddit4	286.29	1.58372	0.491907	3.21955	0.00128394	0.0148864
ENSMUSG00000071180	Smim15	1704.11	-0.61088	0.189737	-3.21962	0.00128361	0.0148864
ENSMUSG00000031657	Heatr3	4603.54	-0.385558	0.119778	-3.21894	0.00128666	0.0149093
ENSMUSG00000034723	Tmx4	849.405	0.725317	0.225363	3.21845	0.00128887	0.0149262
ENSMUSG00000032939	Nup93	5803.91	-0.283409	0.0880637	-3.21822	0.00128987	0.0149292
ENSMUSG00000110816	Gm19178	29.6597	-2.98991	0.929431	-3.21692	0.00129574	0.0149885
ENSMUSG00000038866	Zcchc2	2097.11	-0.384895	0.119664	-3.21646	0.00129785	0.0150041
ENSMUSG00000039329	Tex19.1	2981.21	-0.635239	0.19751	-3.21623	0.00129887	0.0150073
ENSMUSG00000030329	Pianp	287.767	1.73078	0.538309	3.21522	0.00130345	0.0150515
ENSMUSG00000032870	Smap2	2279.47	-0.47561	0.147992	-3.21377	0.00131006	0.0151191
ENSMUSG00000025357	Dgka	1363.76	-0.860703	0.267875	-3.21308	0.00131319	0.0151465
ENSMUSG00000002017	Fam98a	3870.49	-0.354351	0.11033	-3.21175	0.00131929	0.015208
ENSMUSG00000028700	Pomgnt1	2486.83	0.507704	0.158147	3.21034	0.00132578	0.0152652
ENSMUSG00000045515	Pou3f3	11.3824	-6.70083	2.08721	-3.21042	0.00132541	0.0152652
ENSMUSG00000020708	Psmc5	7278.49	-0.2829	0.0881708	-3.20855	0.00133407	0.0153405
ENSMUSG00000031703	Itfg1	1434.32	0.506775	0.15795	3.20846	0.00133448	0.0153405
ENSMUSG00000053819	Camk2d	968.228	0.609151	0.18986	3.20843	0.00133463	0.0153405
ENSMUSG00000060716	Plekhh1	4025.57	0.474349	0.147894	3.20735	0.00133962	0.0153891
ENSMUSG00000024827	Gldc	25526.6	-0.500085	0.155964	-3.20641	0.00134402	0.0154308
ENSMUSG00000030110	Ret	219.767	-1.22039	0.380756	-3.20519	0.00134974	0.0154875
ENSMUSG00000117975	Itprip	569.785	0.949306	0.2962	3.20495	0.00135087	0.0154916
ENSMUSG00000037295	Ldlrap1	3384.05	0.811792	0.253326	3.20453	0.00135281	0.0155049
ENSMUSG00000045312	Lhfpl2	1731.99	0.800621	0.249897	3.20381	0.00135624	0.0155353
ENSMUSG00000003808	Farsa	4382.54	-0.427121	0.133343	-3.20317	0.00135924	0.0155518
ENSMUSG00000034432	Cops8	4249.97	-0.357781	0.111692	-3.20328	0.00135874	0.0155518
ENSMUSG00000039253	Fn3krp	480.31	-0.7975	0.249047	-3.2022	0.00136381	0.0155952
ENSMUSG00000071649	B3gat3	1988.69	0.457992	0.143042	3.20179	0.00136575	0.0156085
ENSMUSG00000000581	C1d	1080.33	-0.50535	0.157915	-3.20013	0.00137367	0.0156856
ENSMUSG00000001305	Rrp15	3807.26	-0.426694	0.13334	-3.20004	0.00137407	0.0156856
ENSMUSG00000036698	Ago2	18491.7	-0.294411	0.092028	-3.19914	0.00137837	0.0157257
ENSMUSG00000038695	Josd2	655.611	0.539759	0.168734	3.19887	0.00137966	0.0157314
ENSMUSG00000085757	Tslrn1	9.43902	-6.42794	2.00965	-3.19854	0.00138127	0.0157408
ENSMUSG00000024158	Hagh	573.322	0.821779	0.257077	3.19663	0.00139045	0.0158273
ENSMUSG00000062300	Nectin2	7815.77	0.430572	0.134693	3.19669	0.00139013	0.0158273
ENSMUSG00000028409	Smu1	4665.21	-0.294814	0.0922516	-3.19576	0.00139463	0.0158659
ENSMUSG00000029436	Mmp17	186.295	-1.11809	0.349919	-3.19527	0.00139698	0.0158836
ENSMUSG00000015575	Atp6v0e	2002.52	0.343917	0.107639	3.1951	0.00139782	0.0158841
ENSMUSG00000031024	Dennd2b	1775.69	0.452616	0.141766	3.1927	0.00140949	0.0160076
ENSMUSG00000025555	Farp1	2995	0.526499	0.164957	3.19173	0.00141425	0.0160434
ENSMUSG00000120025	Gm56824	18.0926	-7.36824	2.30846	-3.19184	0.0014137	0.0160434
ENSMUSG00000022967	Ifnar1	2824.25	0.310738	0.097385	3.19082	0.00141868	0.0160845
ENSMUSG00000039781	Cep131	936.969	0.524379	0.16437	3.19025	0.00142151	0.0161075
ENSMUSG00000029710	Ephb4	4235.75	0.416676	0.130637	3.18958	0.00142478	0.0161354
ENSMUSG00000000532	Acvr1b	2896.06	0.366755	0.115059	3.18754	0.0014349	0.0162408
ENSMUSG00000029646	Cdx2	2183.44	-0.494827	0.155294	-3.18639	0.00144059	0.0162959
ENSMUSG00000025404	R3hdm2	4325.76	0.368056	0.115591	3.18412	0.00145197	0.0164154
ENSMUSG00000049515	Espnl	158.143	1.87218	0.588122	3.18331	0.00145601	0.0164517
ENSMUSG00000031326	Cdx4	17.1872	-7.29797	2.2933	-3.18231	0.00146106	0.0164995
ENSMUSG00000063704	Mapk15	212.211	1.51435	0.475993	3.18145	0.00146542	0.0165394
ENSMUSG00000018567	Gabarap	3110.13	0.599346	0.188441	3.18055	0.00146997	0.016572
ENSMUSG00000079633	Rhox4d	59.0363	2.65611	0.835109	3.18055	0.00146995	0.016572
ENSMUSG00000067825	Pex26	940.127	0.514915	0.161976	3.17895	0.00147809	0.0166542
ENSMUSG00000049103	Ccr2	17.2283	-7.30088	2.297	-3.17844	0.00148069	0.0166741
ENSMUSG00000017861	Mybl2	9177.4	-0.325918	0.10256	-3.17783	0.00148383	0.0166918
ENSMUSG00000024818	Slc25a45	114.673	-1.53843	0.484142	-3.17764	0.00148478	0.0166918
ENSMUSG00000047759	Hs3st3a1	11.2224	-6.67666	2.10113	-3.17766	0.0014847	0.0166918
ENSMUSG00000029649	Pomp	3319.26	-0.330769	0.104121	-3.17677	0.00148927	0.0167236
ENSMUSG00000032515	Csrnp1	1163.32	0.788725	0.248278	3.17677	0.00148923	0.0167236
ENSMUSG00000020889	Nr1d1	378.178	-0.891817	0.28084	-3.17554	0.0014956	0.0167797
ENSMUSG00000030281	Il17rc	217.536	1.59978	0.503793	3.17547	0.00149595	0.0167797
ENSMUSG00000022231	Sema5a	1508.96	-0.515008	0.16226	-3.17396	0.00150375	0.0168577
ENSMUSG00000031665	Sall1	2586.53	0.769623	0.242628	3.17203	0.00151378	0.0169589
ENSMUSG00000087700	Gm15283	108.539	2.24695	0.708393	3.1719	0.00151448	0.0169589
ENSMUSG00000000031	H19	266957	-0.582904	0.183789	-3.17159	0.00151607	0.0169673
ENSMUSG00000004268	Emg1	4204.26	-0.264006	0.0832801	-3.1701	0.00152389	0.0170381
ENSMUSG00000029191	Rfc1	6963.48	-0.26986	0.0851279	-3.17005	0.0015241	0.0170381
ENSMUSG00000061273	Mmgt1	1873.8	-0.564556	0.17813	-3.16934	0.00152785	0.0170704
ENSMUSG00000021375	Kif13a	1828.8	-0.469617	0.148261	-3.1675	0.00153757	0.0171597
ENSMUSG00000030541	Idh2	4720.16	0.395504	0.124859	3.16761	0.00153695	0.0171597
ENSMUSG00000086559	Gm14426	9.14676	-6.3865	2.01688	-3.16652	0.00154276	0.0172081
ENSMUSG00000036916	Zfp280c	1712.36	-0.68999	0.217966	-3.16558	0.00154772	0.0172538
ENSMUSG00000099397	Gm7809	43.0739	-2.45476	0.775704	-3.16456	0.00155317	0.0173049
ENSMUSG00000066232	Ipo7	15526	-0.303721	0.0959843	-3.16428	0.00155468	0.0173121
ENSMUSG00000005410	Mcm5	17417.6	-0.310312	0.0980926	-3.16346	0.00155907	0.0173513
ENSMUSG00000118362	Gm19466	12.761	-5.16927	1.63486	-3.1619	0.00156742	0.0174345
ENSMUSG00000035781	R3hdm4	3035.84	0.500036	0.158181	3.16115	0.00157146	0.0174697
ENSMUSG00000040284	Gzmg	29.1097	-8.05728	2.55059	-3.15898	0.00158321	0.0175905
ENSMUSG00000025192	Entpd7	1316.68	0.498862	0.157941	3.15853	0.00158568	0.0175984
ENSMUSG00000070319	Eif3g	7570.53	-0.268164	0.0849007	-3.15856	0.00158553	0.0175984
ENSMUSG00000023092	Fhl1	5165.41	-0.563828	0.178564	-3.15757	0.00159089	0.0176465
ENSMUSG00000024338	Psmb8	17.5015	-7.32386	2.31965	-3.15732	0.00159227	0.017652
ENSMUSG00000116571	Gm49741	16.3138	7.75819	2.45836	3.15584	0.00160035	0.0177317
ENSMUSG00000022849	Hspbap1	3279.8	-0.445359	0.141176	-3.15465	0.00160693	0.0177947
ENSMUSG00000027868	Tbx15	87.4939	-2.00464	0.635606	-3.1539	0.00161103	0.0178302
ENSMUSG00000045658	Pid1	599.291	-0.563201	0.178644	-3.15264	0.001618	0.0178974
ENSMUSG00000032009	Sesn3	2073.72	0.531409	0.168571	3.15243	0.0016192	0.0179008
ENSMUSG00000032359	Ctsh	10576	-0.470136	0.149178	-3.15152	0.00162422	0.0179464
ENSMUSG00000041954	Tnfrsf18	62.0597	2.69791	0.856868	3.14857	0.00164069	0.0181122
ENSMUSG00000063334	Krr1	3999.4	-0.403294	0.12809	-3.14851	0.00164104	0.0181122
ENSMUSG00000033845	Mrpl15	4080.41	-0.320647	0.101852	-3.14816	0.00164304	0.0181142
ENSMUSG00000035355	Kcnh4	32.4375	3.46574	1.10084	3.14826	0.00164248	0.0181142
ENSMUSG00000001248	Gramd1a	1725.41	0.605408	0.192363	3.14721	0.00164836	0.0181629
ENSMUSG00000044627	Swi5	6028.15	0.297126	0.0944146	3.14703	0.00164938	0.0181641
ENSMUSG00000032549	Rab6b	1296.03	-0.573724	0.18235	-3.14628	0.00165363	0.0182009
ENSMUSG00000021590	Spata9	8.96059	-6.3528	2.01933	-3.14599	0.00165523	0.0182085
ENSMUSG00000030208	Emp1	546.737	0.950029	0.302043	3.14535	0.00165891	0.0182388
ENSMUSG00000061132	Blnk	163.588	1.60388	0.510001	3.14486	0.00166167	0.0182592
ENSMUSG00000015806	Qdpr	2406.65	-0.355004	0.112901	-3.14438	0.00166438	0.0182688
ENSMUSG00000033863	Klf9	2661.58	-0.429173	0.136485	-3.14448	0.00166383	0.0182688
ENSMUSG00000028822	Tmem50a	1103.69	0.427176	0.135883	3.1437	0.00166825	0.0183013
ENSMUSG00000002804	Nudt14	515.888	1.01366	0.322561	3.14253	0.00167497	0.0183528
ENSMUSG00000045594	Glb1	2400.61	0.403381	0.128366	3.14244	0.00167549	0.0183528
ENSMUSG00000051652	Lrrc3	161.127	1.77945	0.566271	3.1424	0.0016757	0.0183528
ENSMUSG00000079477	Rab7	7551.4	-0.27912	0.0888685	-3.14082	0.00168475	0.0184418
ENSMUSG00000037762	Slc16a9	715.115	-0.993161	0.316251	-3.14042	0.00168708	0.0184571
ENSMUSG00000022149	C9	37.1242	3.62478	1.15438	3.14004	0.00168925	0.0184708
ENSMUSG00000032834	Pwp2	4984.56	-0.329813	0.105045	-3.13972	0.00169108	0.0184807
ENSMUSG00000025950	Idh1	1755.28	-0.378613	0.120671	-3.13755	0.00170364	0.0186078
ENSMUSG00000022553	Maf1	1103.64	0.614561	0.196017	3.13525	0.00171709	0.0187341
ENSMUSG00000104651	Gm21168	14.7464	-7.0757	2.25676	-3.13533	0.00171662	0.0187341
ENSMUSG00000021003	Galc	627.867	-0.912482	0.291103	-3.13456	0.00172111	0.0187605
ENSMUSG00000026547	Tagln2	8638.11	0.442538	0.141188	3.13439	0.00172213	0.0187605
ENSMUSG00000033107	Rnf125	108.533	-1.92005	0.612607	-3.13423	0.00172305	0.0187605
ENSMUSG00000053436	Mapk14	9097.63	-0.34253	0.109288	-3.1342	0.00172325	0.0187605
ENSMUSG00000025995	Wdr75	5107.36	-0.394892	0.126036	-3.13316	0.00172936	0.0188167
ENSMUSG00000024064	Galnt14	25.2076	-4.52194	1.44418	-3.13114	0.00174127	0.018936
ENSMUSG00000015714	Cers2	7736.88	0.406863	0.129949	3.13094	0.0017425	0.018939
ENSMUSG00000037134	Prmt9	983.338	-0.440353	0.140692	-3.1299	0.00174864	0.0189954
ENSMUSG00000036892	Prodh2	282.631	-1.00659	0.321792	-3.12808	0.00175954	0.0191034
ENSMUSG00000038910	Plcl2	414.302	-0.990118	0.31656	-3.12775	0.00176153	0.0191146
ENSMUSG00000021759	Plpp1	458.042	1.07792	0.344798	3.12623	0.00177065	0.0191855
ENSMUSG00000027170	Eif3m	4755.29	-0.35138	0.112399	-3.12618	0.00177094	0.0191855
ENSMUSG00000116624	Gm49706	14.6798	-7.07086	2.26164	-3.12643	0.00176941	0.0191855
ENSMUSG00000010601	Apol7a	144.865	2.248	0.719175	3.1258	0.00177322	0.0191998
ENSMUSG00000041859	Mcm3	10960.4	-0.311133	0.0995556	-3.12522	0.00177674	0.0192275
ENSMUSG00000040624	Plekhg1	338.602	1.52465	0.488051	3.12396	0.00178436	0.0192995
ENSMUSG00000024646	Cyb5a	2237.77	-0.40997	0.131247	-3.12365	0.00178624	0.0193094
ENSMUSG00000054717	Hmgb2	11685.6	0.285409	0.0914029	3.12254	0.001793	0.019372
ENSMUSG00000002320	Tm9sf1	3156.5	0.438651	0.140503	3.122	0.00179629	0.0193854
ENSMUSG00000034290	Nek9	3894.19	0.375733	0.120344	3.12216	0.00179529	0.0193854
ENSMUSG00000041741	Pde3a	891.46	0.865627	0.27728	3.12186	0.00179715	0.0193854
ENSMUSG00000061544	Zfp229	1153.33	-0.521127	0.166961	-3.12124	0.0018009	0.0194153
ENSMUSG00000018042	Cyb5r3	5884.71	0.448779	0.14382	3.12042	0.00180593	0.0194591
ENSMUSG00000036197	Gxylt1	3659.34	0.416774	0.133617	3.11918	0.00181357	0.0195309
ENSMUSG00000039286	Fndc3b	2889.58	0.775538	0.248743	3.11782	0.00182192	0.0196015
ENSMUSG00000040749	Siah1b	1078.03	-0.492779	0.158054	-3.1178	0.00182209	0.0196015
ENSMUSG00000003360	Ddx23	8054.87	-0.314014	0.100734	-3.11725	0.00182546	0.0196269
ENSMUSG00000028975	Pex14	2702.94	0.346581	0.111187	3.1171	0.00182642	0.0196269
ENSMUSG00000023110	Prmt5	11364.5	-0.304685	0.0977825	-3.11595	0.00183356	0.0196931
ENSMUSG00000040410	Fbxl4	415.714	0.847354	0.272032	3.11491	0.00184002	0.0197518
ENSMUSG00000063160	Numbl	440.783	0.796038	0.255575	3.1147	0.00184134	0.0197554
ENSMUSG00000116226	Gm49502	79.2598	1.70501	0.547605	3.11358	0.00184834	0.0198198
ENSMUSG00000024620	Pdgfrb	401.434	1.19757	0.384702	3.11299	0.00185201	0.0198485
ENSMUSG00000021556	Golm1	3844.48	0.59157	0.190091	3.11203	0.00185805	0.0199025
ENSMUSG00000024538	Ppic	1524.02	-0.635078	0.204138	-3.11103	0.00186438	0.0199596
ENSMUSG00000026343	Gpr39	143.566	1.45159	0.466803	3.10964	0.00187314	0.0200426
ENSMUSG00000021285	Ppp1r13b	1493.45	0.582497	0.187366	3.10887	0.00187803	0.0200735
ENSMUSG00000030189	Ybx3	13606.2	-0.217229	0.0698716	-3.10897	0.0018774	0.0200735
ENSMUSG00000028099	Polr3c	2900.63	-0.325827	0.104821	-3.10841	0.00188099	0.0200944
ENSMUSG00000034312	Iqsec1	5663.2	0.364858	0.117429	3.10706	0.00188957	0.0201678
ENSMUSG00000075389	Reno1	442.814	0.833136	0.268147	3.10701	0.00188988	0.0201678
ENSMUSG00000031399	Fam3a	596.862	0.711148	0.228907	3.10671	0.00189179	0.0201775
ENSMUSG00000069516	Lyz2	54.2734	-8.95593	2.88405	-3.10533	0.00190065	0.0202611
ENSMUSG00000028876	Epha10	14.287	6.04769	1.94811	3.10438	0.00190677	0.0203155
ENSMUSG00000020806	Rhbdf2	1030.17	0.641345	0.206676	3.10314	0.0019148	0.0203793
ENSMUSG00000116972	Gm6278	508.456	-1.15534	0.372305	-3.1032	0.00191438	0.0203793
ENSMUSG00000062078	Qki	5672.94	-0.374482	0.120688	-3.1029	0.00191633	0.0203797
ENSMUSG00000078952	Lncenc1	4293.94	-0.729432	0.235087	-3.10282	0.00191688	0.0203797
ENSMUSG00000037003	Tns2	1037.41	0.664474	0.214186	3.10232	0.0019201	0.0204031
ENSMUSG00000025283	Sat1	700.688	1.07161	0.34548	3.10179	0.00192354	0.0204288
ENSMUSG00000024383	Map3k2	1147.79	0.571562	0.18432	3.10092	0.00192923	0.0204686
ENSMUSG00000031226	Pbdc1	2757.1	-0.369477	0.119151	-3.1009	0.00192934	0.0204686
ENSMUSG00000001847	Rac1	8277.59	-0.222223	0.0716922	-3.09968	0.00193733	0.0205425
ENSMUSG00000021280	Exoc3l4	253.827	0.996177	0.321571	3.09785	0.00194932	0.0206232
ENSMUSG00000028330	Ncbp1	7466.66	-0.42783	0.138104	-3.09788	0.00194909	0.0206232
ENSMUSG00000028664	Ephb2	746.481	1.04258	0.336526	3.09806	0.00194791	0.0206232
ENSMUSG00000032366	Tpm1	8574.77	0.289668	0.09351	3.09773	0.0019501	0.0206232
ENSMUSG00000087022	9130024F11Rik	118.011	-1.15875	0.374036	-3.09796	0.00194855	0.0206232
ENSMUSG00000024983	Vti1a	1328.65	-0.392418	0.126701	-3.09721	0.00195355	0.0206487
ENSMUSG00000034345	Gtf2h5	1311.93	-0.444179	0.143434	-3.09674	0.00195659	0.0206699
ENSMUSG00000001802	Lrp3	608.748	-0.792104	0.255979	-3.09442	0.00197201	0.0208108
ENSMUSG00000029503	P2rx2	86.3935	1.42162	0.459391	3.09457	0.00197097	0.0208108
ENSMUSG00000032548	Slco2a1	601.039	1.14448	0.369921	3.09385	0.00197576	0.0208394
ENSMUSG00000022861	Dgkg	33.1866	-3.03995	0.983225	-3.09181	0.00198939	0.0209721
ENSMUSG00000034820	Cpsf7	3833.59	-0.371536	0.120185	-3.09138	0.0019923	0.0209917
ENSMUSG00000112523	Gm48377	118.248	-2.31198	0.748101	-3.09047	0.00199838	0.0210446
ENSMUSG00000029326	Enoph1	2814.46	-0.420938	0.136263	-3.08916	0.00200721	0.0211265
ENSMUSG00002076082	Gm56210	22.8738	4.06626	1.31672	3.08816	0.00201397	0.0211865
ENSMUSG00000070436	Serpinh1	25184.9	0.449548	0.145621	3.08711	0.00202112	0.0212505
ENSMUSG00000031833	Mast3	1185.99	0.571881	0.185283	3.08653	0.0020251	0.0212811
ENSMUSG00000034616	Ssh3	562.711	0.700956	0.227219	3.08493	0.00203599	0.0213843
ENSMUSG00000115801	Gm55330	54.196	2.0678	0.670468	3.08412	0.00204156	0.0214315
ENSMUSG00000036371	Serbp1	34718.7	-0.369708	0.119899	-3.08349	0.00204591	0.0214659
ENSMUSG00000034024	Cct2	28904	-0.229879	0.0745702	-3.08272	0.00205117	0.0215098
ENSMUSG00000032531	Amotl2	7332.99	-0.584466	0.189628	-3.08218	0.00205493	0.021538
ENSMUSG00000116652	Fam246a	13.8206	-6.98401	2.26622	-3.08179	0.0020576	0.0215546
ENSMUSG00000042626	Shc1	3622	-0.359127	0.116547	-3.0814	0.00206027	0.0215713
ENSMUSG00000007617	Homer1	1660.49	-0.407162	0.132165	-3.08071	0.00206509	0.0216104
ENSMUSG00000029833	Trim24	1932.63	-0.792367	0.257283	-3.07974	0.00207178	0.0216691
ENSMUSG00000078737	Gm2128	13.7691	-6.97883	2.26689	-3.0786	0.00207979	0.0217415
ENSMUSG00000059325	Hopx	210.65	-1.13903	0.370268	-3.07623	0.00209633	0.0219029
ENSMUSG00000026663	Atf6	2892.05	0.607155	0.197419	3.07547	0.00210173	0.0219479
ENSMUSG00000026687	Aldh9a1	5682.43	-0.321125	0.104434	-3.07491	0.00210569	0.0219777
ENSMUSG00000036948	Trappc14	1251.01	0.476288	0.15493	3.07421	0.00211061	0.0220175
ENSMUSG00000023106	Denr	4952.91	-0.289658	0.0942646	-3.07281	0.0021205	0.0220978
ENSMUSG00000038236	Hoxa7	37.1626	-3.92611	1.27769	-3.07281	0.00212052	0.0220978
ENSMUSG00000033386	Frrs1	1780.5	-0.536218	0.174596	-3.07119	0.00213208	0.0221969
ENSMUSG00000074238	Ap1ar	4808.33	-0.317677	0.103439	-3.07117	0.00213224	0.0221969
ENSMUSG00000004865	Srpk1	13754.1	-0.270539	0.0880993	-3.07084	0.00213456	0.0222094
ENSMUSG00000020432	Tcn2	5778.55	0.231189	0.07529	3.07064	0.00213598	0.0222127
ENSMUSG00000038072	Galnt11	1273.03	0.594177	0.193575	3.0695	0.0021442	0.0222865
ENSMUSG00000001440	Kpnb1	54390.3	-0.287083	0.0935703	-3.0681	0.00215423	0.0223791
ENSMUSG00000025731	Mettl26	1087.77	0.721923	0.235362	3.06728	0.00216014	0.0224289
ENSMUSG00000096195	Gm26138	15.1636	7.65274	2.49509	3.06712	0.0021613	0.0224293
ENSMUSG00000000782	Tcf7	2948.58	-0.640075	0.208719	-3.06668	0.00216448	0.0224506
ENSMUSG00000028582	Cc2d1b	3513.18	0.280529	0.0914909	3.0662	0.00216798	0.0224753
ENSMUSG00000020646	Mboat2	591.654	0.707462	0.230758	3.06581	0.00217078	0.0224865
ENSMUSG00000052135	Foxo6	10.3222	-6.55618	2.13853	-3.06574	0.00217132	0.0224865
ENSMUSG00000021636	Marveld2	957.141	0.45384	0.148131	3.06376	0.00218571	0.0226238
ENSMUSG00000057193	Slc44a2	3771.67	0.510689	0.166714	3.06326	0.00218939	0.0226502
ENSMUSG00000026579	F5	359.254	2.17936	0.711934	3.06118	0.00220464	0.0227962
ENSMUSG00000059796	Eif4a1	38428.7	-0.213495	0.069753	-3.06073	0.00220798	0.0228189
ENSMUSG00000073209	Klf14	97.6964	-2.78255	0.909245	-3.06029	0.00221125	0.0228408
ENSMUSG00000029771	Irf5	16.9057	-5.61089	1.83416	-3.0591	0.00222001	0.0229194
ENSMUSG00000030888	Rrp8	2981.09	-0.418229	0.136736	-3.05866	0.00222327	0.0229412
ENSMUSG00000022032	Scara5	139.102	1.96024	0.640995	3.05811	0.00222735	0.0229715
ENSMUSG00000116739	Gm49733	9.98116	-6.51292	2.12998	-3.05774	0.00223013	0.0229883
ENSMUSG00000043629	1700019D03Rik	520.351	-0.65342	0.213715	-3.05744	0.00223234	0.0229992
ENSMUSG00000031696	Vps35	11837.6	-0.240558	0.0787043	-3.05648	0.00223956	0.023053
ENSMUSG00000082082	Gm13230	32.3991	-2.66543	0.87207	-3.05643	0.00223987	0.023053
ENSMUSG00000024493	Lars1	6624.92	-0.298734	0.0977591	-3.05582	0.00224445	0.0230764
ENSMUSG00000053841	Txlna	7054.74	-0.274448	0.0898107	-3.05585	0.00224426	0.0230764
ENSMUSG00000024234	Mtpap	1777.57	-0.430069	0.140787	-3.05475	0.00225246	0.0231285
ENSMUSG00000038886	Man2a2	1631.48	0.507834	0.16624	3.05482	0.00225194	0.0231285
ENSMUSG00000053465	Hs6st3	13.4617	-6.9462	2.27395	-3.05468	0.00225299	0.0231285
ENSMUSG00000036027	Pou2af2	8.71663	-6.31669	2.06856	-3.05366	0.00226067	0.0231954
ENSMUSG00000025439	Clns1a	4605.92	-0.270142	0.0884782	-3.05321	0.0022641	0.0232187
ENSMUSG00000020448	Rnf185	1923.16	-0.379196	0.124262	-3.05157	0.00227646	0.0233334
ENSMUSG00000024039	Cbs	487.696	-0.615678	0.201808	-3.05081	0.00228226	0.0233689
ENSMUSG00000028982	Slc25a33	532.603	-0.668753	0.219195	-3.05096	0.00228114	0.0233689
ENSMUSG00000022139	Mbnl2	3317.07	0.772203	0.253145	3.05044	0.00228509	0.0233859
ENSMUSG00000021939	Ctsb	28081.5	-0.390818	0.128137	-3.05001	0.00228837	0.0233984
ENSMUSG00000075040	Zfp408	1105.68	0.377825	0.123878	3.04997	0.00228865	0.0233984
ENSMUSG00000059898	Dsc3	26.9243	3.63668	1.19248	3.04969	0.00229077	0.0234081
ENSMUSG00000020802	Ube2o	4522.12	0.283712	0.0930351	3.04951	0.00229213	0.02341
ENSMUSG00000020561	Polr1f	1086.91	-0.409625	0.134349	-3.04896	0.00229638	0.0234414
ENSMUSG00000002221	Paxip1	4751.81	-0.310166	0.101735	-3.04876	0.00229787	0.0234446
ENSMUSG00002076943	Gm54422	9.46125	-5.45523	1.78969	-3.04813	0.00230268	0.0234816
ENSMUSG00000042510	AA986860	529.553	0.743885	0.244099	3.04748	0.0023077	0.0235209
ENSMUSG00000025407	Gli1	581.16	1.20609	0.395918	3.04631	0.0023167	0.0236006
ENSMUSG00000033016	Nfatc1	912.372	-0.822276	0.269975	-3.04575	0.00232101	0.0236325
ENSMUSG00000035828	Pim3	2688.08	0.478266	0.15705	3.04531	0.00232439	0.0236548
ENSMUSG00000027187	Cat	3554.02	0.256912	0.0843711	3.04502	0.00232666	0.0236658
ENSMUSG00000116852	1700102H20Rik	7.88081	-6.17098	2.02682	-3.04466	0.00232943	0.0236819
ENSMUSG00000029265	Dr1	2611.55	-0.405412	0.133177	-3.04416	0.00233334	0.0237097
ENSMUSG00000038533	Cbfa2t2	1621.41	0.413534	0.135863	3.04376	0.00233642	0.0237289
ENSMUSG00000021133	Susd6	3142.24	0.56611	0.186017	3.04332	0.00233983	0.0237394
ENSMUSG00000032050	Rdx	25611.8	-0.446987	0.146874	-3.04333	0.00233973	0.0237394
ENSMUSG00000022682	Rrn3	6793.16	-0.418377	0.137492	-3.04291	0.00234304	0.0237599
ENSMUSG00000070544	Top1	14502.1	-0.291607	0.0958433	-3.04254	0.00234593	0.0237771
ENSMUSG00000022858	Tra2b	7173.01	-0.278066	0.0914069	-3.04207	0.00234956	0.0237898
ENSMUSG00000095123	Gm21781	666.521	0.766223	0.25187	3.04213	0.00234911	0.0237898
ENSMUSG00000054408	Spcs3	4561.11	-0.289632	0.0952149	-3.04188	0.00235106	0.0237929
ENSMUSG00000073700	Klhl21	2842.63	-0.319507	0.105046	-3.04158	0.0023534	0.0238045
ENSMUSG00000089762	Ier5l	101.617	-1.58719	0.521977	-3.04073	0.00236008	0.02386
ENSMUSG00000072568	Lratd2	2049.31	-0.494382	0.162715	-3.03834	0.00237889	0.0240379
ENSMUSG00000040620	Dhx33	3836.81	-0.388677	0.128006	-3.03639	0.0023943	0.0241814
ENSMUSG00000045281	Gpr20	60.77	2.99764	0.987564	3.03539	0.00240224	0.0242494
ENSMUSG00000026311	Asb1	1032.48	-0.534906	0.17624	-3.0351	0.00240458	0.0242539
ENSMUSG00000057133	Chd6	3232.46	0.501197	0.165137	3.03503	0.00240512	0.0242539
ENSMUSG00000118144	Gm50313	7.67597	-6.1328	2.02095	-3.03461	0.0024085	0.0242758
ENSMUSG00000043903	Zfp469	60.8165	2.90023	0.956339	3.03263	0.0024243	0.0244227
ENSMUSG00000030780	Rusf1	1484.67	0.390915	0.128935	3.03187	0.00243042	0.024472
ENSMUSG00000048701	Ccdc6	6219.79	0.321884	0.106184	3.03137	0.00243448	0.0245006
ENSMUSG00000028868	Wasf2	7468.15	-0.237929	0.0785265	-3.02992	0.00244617	0.0246058
ENSMUSG00000028871	Rspo1	63.4889	1.67751	0.553846	3.02883	0.002455	0.0246822
ENSMUSG00000033763	Mtss2	1817.27	0.74369	0.245598	3.02808	0.00246114	0.0247315
ENSMUSG00000040297	Suco	3065.18	0.355997	0.117587	3.02751	0.00246581	0.024766
ENSMUSG00000022095	Fhip2b	1606.43	0.345767	0.114222	3.02714	0.00246881	0.0247836
ENSMUSG00000014303	Glis2	2097.21	0.511459	0.168974	3.02685	0.00247118	0.0247949
ENSMUSG00000020311	Erlec1	637.047	0.747628	0.247165	3.02481	0.00248786	0.0249498
ENSMUSG00000024786	Majin	15.2148	7.65864	2.53369	3.02273	0.00250509	0.02511
ENSMUSG00000027978	Prss12	1881.72	0.738262	0.244281	3.02218	0.00250961	0.0251301
ENSMUSG00000036208	Nepro	1744.08	-0.525713	0.173946	-3.02227	0.00250885	0.0251301
ENSMUSG00000079559	Pou2af3	17.6659	-4.70624	1.55789	-3.02091	0.00252016	0.0252231
ENSMUSG00000062563	Cys1	86.0618	1.61795	0.535701	3.02024	0.00252572	0.0252661
ENSMUSG00000017561	Crlf3	2721.22	-0.384276	0.127247	-3.01992	0.00252842	0.0252804
ENSMUSG00000025791	Pgm1	2587.58	0.863223	0.285901	3.01931	0.00253349	0.0252932
ENSMUSG00000033285	Wdr3	5987.44	-0.349067	0.11561	-3.01936	0.0025331	0.0252932
ENSMUSG00000039148	Sart1	5333.27	-0.276959	0.0917264	-3.0194	0.00253276	0.0252932
[truncated: 26,921 more rows]

## Sheet: DESeq_ExE_male
Ensembl.ID	Gene	baseMean	log2FoldChange	lfcSE	stat	pvalue	padj
ENSMUSG00000020080	Hkdc1	3188.59	3.20703	0.191421	16.7539	5.30757e-63	9.40342e-59
ENSMUSG00000037010	Apln	2448.88	-5.15079	0.316092	-16.2953	1.06664e-59	9.44882e-56
ENSMUSG00000059751	Rps3a3	1204.78	-6.9945	0.445809	-15.6895	1.78517e-55	1.05426e-51
ENSMUSG00000026185	Igfbp5	2830.23	-4.24952	0.283261	-15.0021	7.10908e-51	3.14879e-47
ENSMUSG00000025056	Nr0b1	708.998	-5.2454	0.364478	-14.3916	5.84684e-47	2.07177e-43
ENSMUSG00000027690	Slc2a2	3511.87	-5.11638	0.395911	-12.923	3.33685e-38	9.85316e-35
ENSMUSG00000031074	Fgf3	1211.99	-4.7312	0.366793	-12.8988	4.56975e-38	1.1566e-34
ENSMUSG00000022824	Muc13	3264.35	2.2269	0.178361	12.4854	8.97426e-36	1.98746e-32
ENSMUSG00000005125	Ndrg1	5551.3	2.81407	0.228201	12.3315	6.12741e-35	1.20621e-31
ENSMUSG00000068048	Rhox9	1262.6	3.83737	0.316941	12.1075	9.63554e-34	1.70713e-30
ENSMUSG00000052911	Lamb2	3272.71	2.00298	0.165839	12.0779	1.3824e-33	2.22654e-30
ENSMUSG00000023039	Krt7	2391.42	3.71224	0.311334	11.9236	8.91278e-33	1.3159e-29
ENSMUSG00000024990	Rbp4	5963.86	-3.21745	0.277466	-11.5958	4.32661e-31	5.89651e-28
ENSMUSG00000031803	B3gnt3	1163.59	3.18841	0.282055	11.3042	1.2507e-29	1.58276e-26
ENSMUSG00000096403	Rnps1-ps	410.75	-6.42422	0.57602	-11.1528	6.94065e-29	8.19784e-26
ENSMUSG00000046550	Spin2c	1212.83	-3.04907	0.281311	-10.8388	2.25479e-27	2.49676e-24
ENSMUSG00000024140	Epas1	2469.97	1.95051	0.180102	10.83	2.48121e-27	2.58586e-24
ENSMUSG00000026879	Gsn	3311.13	1.82473	0.17216	10.5991	3.00949e-26	2.96218e-23
ENSMUSG00000025504	Eps8l2	2678.46	1.8813	0.178914	10.5151	7.36041e-26	6.86339e-23
ENSMUSG00000068452	Duox2	1253.61	-5.60564	0.535873	-10.4608	1.30814e-25	1.15881e-22
ENSMUSG00000027478	Dnmt3b	17573.9	-1.64789	0.158553	-10.3933	2.65898e-25	2.24329e-22
ENSMUSG00000066224	Arid3c	344.765	-4.69271	0.456739	-10.2744	9.19212e-25	7.40258e-22
ENSMUSG00000059921	Unc5c	1331.3	-4.16109	0.420431	-9.8972	4.28094e-23	3.29279e-20
ENSMUSG00000066553	Gm6969	292.513	-6.35949	0.642821	-9.89309	4.46052e-23	3.29279e-20
ENSMUSG00000022054	Nefm	1037.54	-3.14681	0.319102	-9.86147	6.11448e-23	4.33321e-20
ENSMUSG00000080242	Atp6v0c-ps2	652.162	-5.98833	0.608064	-9.84818	6.97945e-23	4.75596e-20
ENSMUSG00000085787	Gm13092	299.743	-5.79094	0.591823	-9.78492	1.30695e-22	8.57601e-20
ENSMUSG00000001506	Col1a1	1499.19	-4.67684	0.486174	-9.6197	6.60241e-22	4.17767e-19
ENSMUSG00000058070	Eml1	2153.59	-2.50922	0.261241	-9.605	7.61599e-22	4.65284e-19
ENSMUSG00000079487	Med12	11692.2	-1.95394	0.205741	-9.4971	2.15817e-21	1.27454e-18
ENSMUSG00000021728	Emb	38103.6	-1.33148	0.141245	-9.42678	4.22872e-21	2.41678e-18
ENSMUSG00000031434	Morc4	21615.1	-1.51664	0.160973	-9.42168	4.43926e-21	2.45782e-18
ENSMUSG00000038775	Vill	1535.97	1.92904	0.20752	9.29569	1.4626e-20	7.85236e-18
ENSMUSG00000032946	Rasgrp2	524.427	-3.10139	0.341966	-9.06929	1.19794e-19	6.24234e-17
ENSMUSG00000034825	Nrip3	387.992	-4.44773	0.491764	-9.04444	1.50439e-19	7.6152e-17
ENSMUSG00000030605	Mfge8	3193.85	2.17245	0.241763	8.98588	2.56668e-19	1.26316e-16
ENSMUSG00000024738	Pga5	884.866	3.93464	0.443142	8.87897	6.74819e-19	3.23129e-16
ENSMUSG00000031179	Magea9	1593.29	3.55894	0.401752	8.85854	8.10708e-19	3.77982e-16
ENSMUSG00000091421	Gm4202	844.854	-3.27658	0.37569	-8.72151	2.74525e-18	1.24712e-15
ENSMUSG00000021613	Hapln1	863.412	-12.9532	1.48824	-8.7037	3.21239e-18	1.42285e-15
ENSMUSG00000028717	Tal1	788.826	-12.8232	1.48524	-8.63375	5.93749e-18	2.56572e-15
ENSMUSG00000032245	Cln6	2591.87	1.51785	0.175951	8.62655	6.32284e-18	2.66719e-15
ENSMUSG00000001507	Itga3	3282.4	1.47606	0.17234	8.56484	1.08222e-17	4.459e-15
ENSMUSG00000085666	Tdg-ps2	267.362	-8.23385	0.96502	-8.53231	1.43455e-17	5.77636e-15
ENSMUSG00000110631	Gm42047	3889.68	2.38421	0.280866	8.4888	2.08789e-17	8.22027e-15
ENSMUSG00000029648	Flt1	3126.63	1.85853	0.219142	8.48093	2.234e-17	8.60428e-15
ENSMUSG00000050244	Heatr1	8416.88	-1.09573	0.129261	-8.47691	2.31263e-17	8.71763e-15
ENSMUSG00000055435	Maf	1785.59	-2.44084	0.289777	-8.42317	3.6644e-17	1.35255e-14
ENSMUSG00000053846	Lipg	497.012	3.26588	0.389688	8.38076	5.25875e-17	1.90142e-14
ENSMUSG00000032035	Ets1	1313.95	-2.29212	0.276848	-8.27937	1.23832e-16	4.38787e-14
ENSMUSG00000031073	Fgf15	435.664	-9.5305	1.16915	-8.15166	3.58949e-16	1.24696e-13
ENSMUSG00000048756	Foxo3	1835.37	1.67417	0.206974	8.08881	6.02512e-16	2.05283e-13
ENSMUSG00000045672	Col27a1	1341.94	-1.82559	0.226837	-8.04804	8.41339e-16	2.81245e-13
ENSMUSG00000028024	Enpep	542.359	3.82371	0.475655	8.03883	9.06972e-16	2.97571e-13
ENSMUSG00000021998	Lcp1	4736.8	1.55317	0.193311	8.03454	9.39294e-16	3.02572e-13
ENSMUSG00000003534	Ddr1	3823.32	1.5511	0.193835	8.00219	1.22226e-15	3.86694e-13
ENSMUSG00000006200	Rhox6	2028.93	2.82702	0.354149	7.98256	1.43329e-15	4.42758e-13
ENSMUSG00000020549	Elac2	3585.84	-1.20451	0.150919	-7.98118	1.44945e-15	4.42758e-13
ENSMUSG00000030762	Aqp8	3020.37	2.15534	0.270241	7.97561	1.51635e-15	4.55342e-13
ENSMUSG00000034807	Colgalt1	5651.29	1.17673	0.148327	7.93336	2.13294e-15	6.29823e-13
ENSMUSG00000038648	Creb3l2	1896.93	1.7681	0.22491	7.86136	3.79986e-15	1.10364e-12
ENSMUSG00000006386	Tek	385.879	-11.7915	1.50215	-7.8498	4.16697e-15	1.19074e-12
ENSMUSG00000054889	Dsp	16452.6	1.34332	0.171278	7.84296	4.40056e-15	1.23754e-12
ENSMUSG00000053907	Mat2a	10823.4	-0.883003	0.113068	-7.80946	5.74328e-15	1.5899e-12
ENSMUSG00000017754	Pltp	466.192	4.06629	0.524707	7.74963	9.21597e-15	2.51199e-12
ENSMUSG00000019846	Lama4	702.116	-2.35805	0.304838	-7.73542	1.03066e-14	2.76669e-12
ENSMUSG00000025083	Afap1l2	478.249	3.03813	0.393146	7.72775	1.09462e-14	2.89455e-12
ENSMUSG00000025608	Podxl	38558.4	-1.22565	0.158708	-7.72269	1.13902e-14	2.96764e-12
ENSMUSG00000003865	Gys1	3818.09	1.30636	0.169266	7.7178	1.18359e-14	3.03909e-12
ENSMUSG00000025969	Nrp2	3229.92	-1.4689	0.191699	-7.66255	1.82273e-14	4.61333e-12
ENSMUSG00000041688	Amot	39364.6	-1.71235	0.223898	-7.6479	2.0428e-14	5.09751e-12
ENSMUSG00000035491	Fthl17a	395.207	4.51503	0.59401	7.60094	2.93992e-14	7.23424e-12
ENSMUSG00000057751	Megf6	516.224	3.11327	0.410843	7.57777	3.51558e-14	8.53226e-12
ENSMUSG00000023764	Sfi1	1901.09	1.53045	0.202356	7.56316	3.93388e-14	9.41844e-12
ENSMUSG00000033831	Fgb	3641.1	1.66634	0.221123	7.53578	4.8541e-14	1.14667e-11
ENSMUSG00000055053	Nfic	461.971	2.95204	0.393052	7.51057	5.88719e-14	1.37241e-11
ENSMUSG00000050966	Lin28a	27893	-0.887531	0.119043	-7.45553	8.9506e-14	2.05945e-11
ENSMUSG00000034708	Grn	3528.31	1.33653	0.179549	7.44381	9.78255e-14	2.22202e-11
ENSMUSG00000075012	Fjx1	479.814	-3.16932	0.426545	-7.43019	1.08439e-13	2.43191e-11
ENSMUSG00000020911	Krt19	4905.05	2.26589	0.305601	7.41454	1.22044e-13	2.70281e-11
ENSMUSG00000074280	Gm6166	272.518	-11.2897	1.52698	-7.3935	1.43013e-13	3.12811e-11
ENSMUSG00000028413	B4galt1	4812.88	1.06214	0.144667	7.34198	2.10457e-13	4.54716e-11
ENSMUSG00000022150	Dab2	38880.8	-1.31487	0.180365	-7.29004	3.09862e-13	6.61424e-11
ENSMUSG00000015243	Abca1	751.723	2.44666	0.335781	7.28649	3.18129e-13	6.70988e-11
ENSMUSG00000024942	Capn1	1604.68	1.76603	0.242691	7.27687	3.4166e-13	7.12141e-11
ENSMUSG00000049382	Krt8	15319.2	1.07053	0.147236	7.27079	3.57388e-13	7.3626e-11
ENSMUSG00000027111	Itga6	2362.08	1.74995	0.242215	7.22477	5.01966e-13	1.02222e-10
ENSMUSG00000030681	Mvp	2403.2	1.81059	0.253447	7.14385	9.07522e-13	1.82711e-10
ENSMUSG00000029843	Slc13a4	12433.4	-1.65324	0.231919	-7.12851	1.01459e-12	2.01971e-10
ENSMUSG00000063696	Gm8730	6021.77	-1.23567	0.173637	-7.11639	1.10792e-12	2.181e-10
ENSMUSG00000031995	St14	4398.92	1.03874	0.146625	7.08435	1.39702e-12	2.71989e-10
ENSMUSG00000024386	Proc	434.972	2.80284	0.397078	7.05866	1.68111e-12	3.23742e-10
ENSMUSG00000021876	Rnase4	1482.17	1.97089	0.280688	7.02164	2.19272e-12	4.17726e-10
ENSMUSG00000070047	Fat1	12261.1	1.31495	0.18732	7.01983	2.22146e-12	4.18698e-10
ENSMUSG00000049791	Fzd4	2107.67	-1.58383	0.225777	-7.015	2.29943e-12	4.28832e-10
ENSMUSG00000025790	Slco3a1	516.383	-2.53115	0.361544	-7.00093	2.5426e-12	4.69243e-10
ENSMUSG00000028591	Pramel13	1087	1.80358	0.257951	6.99197	2.71056e-12	4.95083e-10
ENSMUSG00000027204	Fbn1	559.87	-3.8824	0.555528	-6.98867	2.77502e-12	5.01683e-10
ENSMUSG00000032050	Rdx	22131.6	-0.849641	0.122634	-6.92825	4.26065e-12	7.62484e-10
ENSMUSG00000026494	Kif26b	182.508	-6.47567	0.938407	-6.90071	5.17437e-12	9.16743e-10
ENSMUSG00000039239	Tgfb2	293.456	-3.68368	0.535391	-6.88035	5.9705e-12	1.04732e-09
ENSMUSG00000075511	1700001L05Rik	1495.71	1.61806	0.23642	6.844	7.70127e-12	1.33768e-09
ENSMUSG00000027225	Duoxa2	184.396	-7.7087	1.1321	-6.80922	9.81284e-12	1.6879e-09
ENSMUSG00000001436	Slc19a1	2030.4	-1.35795	0.19978	-6.7972	1.06674e-11	1.80419e-09
ENSMUSG00000028266	Lmo4	1962.13	-1.84605	0.271604	-6.79686	1.06926e-11	1.80419e-09
ENSMUSG00000037335	Hand1	6870.41	-0.956191	0.140838	-6.7893	1.1268e-11	1.88336e-09
ENSMUSG00000093880	Tmem181c-ps	227.68	-11.0295	1.62806	-6.77463	1.24729e-11	2.06526e-09
ENSMUSG00000031659	Adcy7	798.395	3.4337	0.510614	6.72465	1.76017e-11	2.88749e-09
ENSMUSG00000027875	Hmgcs2	439.473	3.22381	0.480251	6.71277	1.90969e-11	3.10239e-09
ENSMUSG00000074923	Pak6	409.661	3.24048	0.482824	6.71151	1.92619e-11	3.10239e-09
ENSMUSG00000005681	Apoa2	785.895	2.55726	0.383898	6.66131	2.71397e-11	4.33184e-09
ENSMUSG00000022715	Tmem114	171.3	-10.6189	1.59982	-6.63755	3.18931e-11	5.04509e-09
ENSMUSG00000058392	Rrp1b	5337.99	-1.00249	0.151151	-6.63238	3.30312e-11	5.17889e-09
ENSMUSG00000027082	Tfpi	1737.82	1.48285	0.224047	6.61849	3.62891e-11	5.63978e-09
ENSMUSG00000035863	Palm	1849.99	1.5095	0.229152	6.58731	4.47857e-11	6.89973e-09
ENSMUSG00000019970	Sgk1	4648.79	-2.07293	0.314795	-6.58501	4.54855e-11	6.94712e-09
ENSMUSG00000017950	Hnf4a	7837.66	-1.17443	0.178638	-6.57438	4.88577e-11	7.39839e-09
ENSMUSG00000047153	Khnyn	3322.24	1.59288	0.242625	6.56521	5.1961e-11	7.80163e-09
ENSMUSG00000026377	Nifk	4417.49	-1.25572	0.191746	-6.54888	5.79695e-11	8.55917e-09
ENSMUSG00000069378	Prdm6	2013.65	-1.55466	0.237394	-6.54887	5.79726e-11	8.55917e-09
ENSMUSG00000042448	Hoxd1	145.807	-10.3876	1.58886	-6.53775	6.24518e-11	9.14428e-09
ENSMUSG00000032902	Slc16a1	32293.1	-1.11922	0.171406	-6.52965	6.59231e-11	9.57344e-09
ENSMUSG00000022186	Oxct1	2949.3	-1.79414	0.275059	-6.52273	6.90397e-11	9.78542e-09
ENSMUSG00000033737	Fndc3c1	1790.65	-2.33676	0.358215	-6.52335	6.87533e-11	9.78542e-09
ENSMUSG00000063785	Utp14a	2826.7	-1.08188	0.165832	-6.52396	6.84764e-11	9.78542e-09
ENSMUSG00000039286	Fndc3b	2718.32	1.15681	0.177387	6.52138	6.96652e-11	9.7957e-09
ENSMUSG00000018042	Cyb5r3	5553.47	0.888227	0.136367	6.51351	7.34132e-11	1.02414e-08
ENSMUSG00000026815	Gfi1b	167.959	-10.5921	1.62734	-6.50883	7.5738e-11	1.04832e-08
ENSMUSG00000026077	Npas2	152.881	-10.455	1.60874	-6.4989	8.09101e-11	1.11123e-08
ENSMUSG00000026473	Glul	26610.7	-0.93417	0.143849	-6.49409	8.35353e-11	1.13846e-08
ENSMUSG00000031403	Dkc1	6903.77	-1.46964	0.227081	-6.47186	9.68066e-11	1.30925e-08
ENSMUSG00000053801	Grwd1	4284.29	-1.038	0.160548	-6.46534	1.01072e-10	1.35659e-08
ENSMUSG00000022676	Snai2	136.875	-10.2959	1.59402	-6.45908	1.05342e-10	1.40327e-08
ENSMUSG00000034205	Loxl2	2660.62	1.08818	0.168528	6.45699	1.06809e-10	1.4122e-08
ENSMUSG00000016319	Slc25a5	14584.3	-0.922739	0.142968	-6.45416	1.08818e-10	1.42809e-08
ENSMUSG00000006442	Srm	9479.65	-1.10923	0.172034	-6.44776	1.13515e-10	1.47878e-08
ENSMUSG00000024085	Man2a1	2591.6	-1.45239	0.22566	-6.4362	1.225e-10	1.58418e-08
ENSMUSG00000022270	Retreg1	1604.41	1.36545	0.213098	6.40762	1.47808e-10	1.89762e-08
ENSMUSG00000034610	Tut4	3648.61	1.20368	0.188131	6.39813	1.57295e-10	2.00489e-08
ENSMUSG00000028005	Gucy1b1	134.536	-10.2706	1.60739	-6.3896	1.66318e-10	2.10476e-08
ENSMUSG00000022949	Clic6	14709	-1.25382	0.196811	-6.37067	1.88201e-10	2.36479e-08
ENSMUSG00000032291	Crabp1	138.293	-6.29548	0.991904	-6.34686	2.19753e-10	2.7418e-08
ENSMUSG00000003153	Slc2a3	91712.4	-1.09216	0.172964	-6.31438	2.71253e-10	3.3607e-08
ENSMUSG00000058690	Ccser2	1445.4	1.52465	0.241945	6.30164	2.94506e-10	3.62344e-08
ENSMUSG00000010080	Epn3	605.013	3.09916	0.492431	6.29358	3.10218e-10	3.79043e-08
ENSMUSG00000031538	Plat	500.075	4.97334	0.790786	6.28911	3.19296e-10	3.87464e-08
ENSMUSG00000044033	Ccdc141	215.111	3.07777	0.489951	6.2818	3.34671e-10	4.03358e-08
ENSMUSG00000041351	Rap1gap	368.216	3.51327	0.561194	6.26035	3.8412e-10	4.59828e-08
ENSMUSG00000021678	F2rl1	2087.15	1.44287	0.231189	6.24106	4.34625e-10	5.1335e-08
ENSMUSG00000030513	Pcsk6	1537.69	-2.2277	0.356936	-6.24118	4.34281e-10	5.1335e-08
ENSMUSG00000107470	Gm3375	723.538	-3.93051	0.630266	-6.23627	4.4814e-10	5.25808e-08
ENSMUSG00000047789	Slc38a9	1619.08	-1.7149	0.275197	-6.23155	4.61837e-10	5.38313e-08
ENSMUSG00000042729	Wdr74	2268.03	-1.24081	0.199206	-6.22878	4.70078e-10	5.44338e-08
ENSMUSG00000024987	Cyp26a1	1264.79	-2.84271	0.457497	-6.21361	5.1782e-10	5.9366e-08
ENSMUSG00000031486	Adgra2	3653.98	-0.945708	0.152211	-6.21314	5.19373e-10	5.9366e-08
ENSMUSG00000001123	Lgals9	525.263	3.00946	0.484706	6.20884	5.33764e-10	6.06199e-08
ENSMUSG00000038763	Alpk3	1193.27	2.03914	0.328561	6.20627	5.42575e-10	6.12281e-08
ENSMUSG00000032374	Plod2	3627.85	1.63024	0.264278	6.16866	6.88702e-10	7.72261e-08
ENSMUSG00000002900	Lamb1	16986.3	1.47943	0.239886	6.16722	6.95007e-10	7.7443e-08
ENSMUSG00000031326	Cdx4	138.07	-10.3095	1.67205	-6.16578	7.01347e-10	7.76611e-08
ENSMUSG00000011256	Adam19	3078	1.50427	0.244444	6.15384	7.56269e-10	8.32225e-08
ENSMUSG00000042903	Foxo4	11244.2	-1.04195	0.16994	-6.13125	8.71933e-10	9.53583e-08
ENSMUSG00000028583	Pdpn	4640.75	1.55999	0.255431	6.10729	1.01336e-09	1.10145e-07
ENSMUSG00000034917	Tjp3	1529.32	1.81497	0.297669	6.09727	1.07896e-09	1.16561e-07
ENSMUSG00000031530	Dusp4	1843.38	-2.62395	0.431585	-6.07981	1.20323e-09	1.29198e-07
ENSMUSG00000027297	Ltk	275.03	-5.63016	0.929402	-6.05784	1.37965e-09	1.47249e-07
ENSMUSG00000020661	Dnmt3a	4394.62	1.08577	0.179532	6.04781	1.46831e-09	1.55734e-07
ENSMUSG00000040688	Tbl3	3304.88	-1.00152	0.165626	-6.04688	1.47673e-09	1.55734e-07
ENSMUSG00000062515	Fabp4	160.486	6.87031	1.13719	6.04147	1.52718e-09	1.60101e-07
ENSMUSG00000037771	Slc32a1	124.993	-10.1657	1.68404	-6.0365	1.57497e-09	1.6414e-07
ENSMUSG00000030352	Tspan9	5640.13	0.884016	0.146655	6.02786	1.66146e-09	1.72141e-07
ENSMUSG00000078249	Hmga1b	3486.2	-1.53144	0.254333	-6.02141	1.72907e-09	1.78105e-07
ENSMUSG00000045284	Dcaf12l1	826.079	-2.00033	0.332977	-6.00742	1.88494e-09	1.93037e-07
ENSMUSG00000066026	Dhrs3	384.873	2.84686	0.474106	6.00469	1.91704e-09	1.95196e-07
ENSMUSG00000025647	Shisa5	2126.42	1.11165	0.185181	6.00307	1.93618e-09	1.96019e-07
ENSMUSG00000025075	Habp2	2151.73	1.5279	0.254589	6.00144	1.95581e-09	1.96881e-07
ENSMUSG00000042644	Itpr3	7162.1	1.28004	0.21334	6.00001	1.97305e-09	1.97495e-07
ENSMUSG00000030162	Olr1	503.966	4.95285	0.826213	5.99463	2.03945e-09	2.01659e-07
ENSMUSG00000030930	Chst15	1131.15	2.22824	0.371688	5.99493	2.03573e-09	2.01659e-07
ENSMUSG00000031781	Ciapin1	2262.61	-1.08179	0.180482	-5.99389	2.0488e-09	2.01659e-07
ENSMUSG00000037820	Tgm2	2015.3	1.51362	0.253585	5.96888	2.38881e-09	2.31576e-07
ENSMUSG00000042429	Adora1	754.139	2.31703	0.388146	5.96948	2.38008e-09	2.31576e-07
ENSMUSG00000062937	Mtap	4800.76	-1.01102	0.169387	-5.96867	2.39196e-09	2.31576e-07
ENSMUSG00000035575	Utp6	5343.51	-0.794413	0.133254	-5.96163	2.49736e-09	2.40466e-07
ENSMUSG00000022453	Naga	1286.83	1.48141	0.248878	5.95236	2.64304e-09	2.53117e-07
ENSMUSG00000045394	Epcam	5385.08	0.855033	0.143888	5.94236	2.80956e-09	2.67618e-07
ENSMUSG00000022965	Ifngr2	872.019	1.9668	0.33136	5.93553	2.92902e-09	2.77505e-07
ENSMUSG00000024986	Hhex	286.364	-2.7653	0.466248	-5.93096	3.01167e-09	2.83817e-07
ENSMUSG00000042784	Muc1	311.484	2.62406	0.442654	5.92801	3.06621e-09	2.87429e-07
ENSMUSG00000035778	Ggta1	3345.23	1.26887	0.214311	5.92067	3.20641e-09	2.9899e-07
ENSMUSG00000029004	Kmt2e	2096.24	1.32139	0.22347	5.91305	3.35827e-09	3.1151e-07
ENSMUSG00000026036	Nif3l1	1277.77	-1.32163	0.223868	-5.90359	3.5567e-09	3.28198e-07
ENSMUSG00000004044	Cavin1	742.099	-2.5139	0.426009	-5.90105	3.61205e-09	3.31579e-07
ENSMUSG00000000958	Slc7a7	4623.44	-1.29012	0.218719	-5.89853	3.66755e-09	3.34403e-07
ENSMUSG00000033860	Fgg	1193.88	2.20346	0.373597	5.89795	3.68057e-09	3.34403e-07
ENSMUSG00000044783	Hjurp	7865.59	0.927174	0.157292	5.89462	3.75548e-09	3.39469e-07
ENSMUSG00000000805	Car4	20265.2	-0.661805	0.112436	-5.88608	3.95462e-09	3.55655e-07
ENSMUSG00000031990	Jam3	380.851	-2.35822	0.40074	-5.88465	3.98887e-09	3.56923e-07
ENSMUSG00000024940	Ltbp3	245.862	2.9021	0.493779	5.87734	4.16919e-09	3.71184e-07
ENSMUSG00000001985	Grik3	438.428	-3.0209	0.514225	-5.87467	4.23699e-09	3.75334e-07
ENSMUSG00000028064	Sema4a	869.18	1.93964	0.330598	5.86707	4.43558e-09	3.89036e-07
ENSMUSG00000060166	Zdhhc8	1787.39	1.09778	0.187097	5.86744	4.42572e-09	3.89036e-07
ENSMUSG00000046774	8030474K03Rik	261.734	3.35145	0.572414	5.85494	4.77187e-09	4.16469e-07
ENSMUSG00000022814	Umps	5915.55	-0.995378	0.170282	-5.84546	5.05157e-09	4.38719e-07
ENSMUSG00000003420	Fcgrt	938.863	2.00859	0.343854	5.8414	5.17628e-09	4.47357e-07
ENSMUSG00000059456	Ptk2b	1100.7	1.47516	0.252746	5.83654	5.32975e-09	4.58384e-07
ENSMUSG00000029032	Arhgef16	2210.74	1.70975	0.293577	5.82387	5.75007e-09	4.92145e-07
ENSMUSG00000121395		476.732	-3.88673	0.667766	-5.8205	5.86722e-09	4.99758e-07
ENSMUSG00000023495	Pcbp4	6022.72	-1.21504	0.20952	-5.79913	6.66603e-09	5.65082e-07
ENSMUSG00000026796	Niban2	5341.77	0.861036	0.148651	5.79231	6.94244e-09	5.85711e-07
ENSMUSG00000025626	Phf6	1121.13	-2.89975	0.501473	-5.78246	7.36179e-09	6.18146e-07
ENSMUSG00000031822	Gse1	3017.74	1.20276	0.208058	5.78088	7.4309e-09	6.21006e-07
ENSMUSG00000016541	Atxn10	10459.9	0.821013	0.142334	5.76823	8.01066e-09	6.66314e-07
ENSMUSG00000022962	Gart	9655.85	-0.710551	0.123279	-5.76374	8.22677e-09	6.81092e-07
ENSMUSG00000022558	Mroh1	3231.91	1.42218	0.246949	5.75899	8.46169e-09	6.97283e-07
ENSMUSG00000048583	Igf2	8797.81	-1.04208	0.181244	-5.74961	8.94497e-09	7.33694e-07
ENSMUSG00000026479	Lamc2	457.863	2.40829	0.418931	5.74865	8.99591e-09	7.34473e-07
ENSMUSG00000058064	Gm10036	377.605	-2.34783	0.408845	-5.7426	9.32318e-09	7.57701e-07
ENSMUSG00000023988	Bysl	4185.98	-1.02102	0.178124	-5.73208	9.92042e-09	8.02557e-07
ENSMUSG00000086266	Igf2os	3429.06	-1.2942	0.225942	-5.72802	1.01608e-08	8.18271e-07
ENSMUSG00000026199	Ankzf1	1148.11	1.48319	0.259657	5.7121	1.11588e-08	8.94568e-07
ENSMUSG00000001583	Tnk1	1577.96	1.47591	0.259466	5.68825	1.28346e-08	1.02302e-06
ENSMUSG00000031765	Mt1	8169.2	1.22401	0.215203	5.68769	1.28766e-08	1.02302e-06
ENSMUSG00000032221	Mns1	2050.35	-1.2078	0.212607	-5.68088	1.34e-08	1.05514e-06
ENSMUSG00000042190	Cmklr1	867.56	3.77457	0.664389	5.68127	1.33702e-08	1.05514e-06
ENSMUSG00000066129	Kndc1	249.34	2.94541	0.518791	5.67744	1.36725e-08	1.07184e-06
ENSMUSG00000029103	Lrpap1	11483.6	0.97332	0.171641	5.67068	1.42233e-08	1.11011e-06
ENSMUSG00000026483	Niban1	2786.93	1.69904	0.300265	5.65846	1.52739e-08	1.18688e-06
ENSMUSG00000036103	Colec12	1292.62	-1.72335	0.304646	-5.65688	1.54152e-08	1.19262e-06
ENSMUSG00000056481	Cd248	82.7202	-9.56906	1.69509	-5.64517	1.65019e-08	1.27115e-06
ENSMUSG00000036371	Serbp1	33808.1	-0.790851	0.140217	-5.64021	1.6984e-08	1.30262e-06
ENSMUSG00000023150	Ivns1abp	7683.56	-0.739909	0.131399	-5.63101	1.79153e-08	1.36813e-06
ENSMUSG00000031137	Fgf13	87.3037	-9.6469	1.71375	-5.62911	1.81146e-08	1.37741e-06
ENSMUSG00000004105	Angptl2	111.094	-5.97851	1.06434	-5.61712	1.94166e-08	1.4701e-06
ENSMUSG00000030527	Crtc3	961.848	1.51332	0.269494	5.61542	1.9608e-08	1.47588e-06
ENSMUSG00000031103	Elf4	1343.7	2.0042	0.356938	5.61497	1.96595e-08	1.47588e-06
ENSMUSG00000030357	Fkbp4	25194.1	-0.615967	0.109993	-5.60005	2.14286e-08	1.6019e-06
ENSMUSG00000022748	Cmss1	737.812	-1.63562	0.292712	-5.58784	2.29916e-08	1.71152e-06
ENSMUSG00000036611	Eepd1	278.987	-2.84591	0.50996	-5.58065	2.39621e-08	1.7763e-06
ENSMUSG00000018569	Cldn7	6021.67	1.20684	0.216298	5.57954	2.41162e-08	1.78028e-06
ENSMUSG00000031790	Mmp15	3262.64	1.02008	0.182998	5.57428	2.48561e-08	1.82729e-06
ENSMUSG00000015176	Nolc1	18850.5	-0.840854	0.151133	-5.56366	2.6418e-08	1.93408e-06
ENSMUSG00000031762	Mt2	5216.69	1.60186	0.288538	5.55163	2.83021e-08	2.06349e-06
ENSMUSG00000038267	Slc22a23	2750.52	-1.24713	0.225191	-5.53809	3.05787e-08	2.22034e-06
ENSMUSG00000039385	Cdh6	785.049	1.59153	0.287855	5.52893	3.22186e-08	2.32039e-06
ENSMUSG00000052512	Nav2	4777.57	1.02939	0.186176	5.52912	3.21838e-08	2.32039e-06
ENSMUSG00000020538	Srebf1	3647.86	0.902747	0.163382	5.52539	3.28757e-08	2.35813e-06
ENSMUSG00000013736	Trnt1	2709.04	-1.36931	0.248029	-5.52078	3.37499e-08	2.41108e-06
ENSMUSG00000028693	Nasp	17626.5	-0.677933	0.122866	-5.51767	3.43532e-08	2.44432e-06
ENSMUSG00000073164	2410018L13Rik	55.263	9.569	1.73697	5.50903	3.60816e-08	2.55703e-06
ENSMUSG00000038903	Ccdc68	394.394	2.20698	0.40103	5.50328	3.72781e-08	2.6313e-06
ENSMUSG00000059326	Csf2ra	633.67	2.33532	0.424981	5.49511	3.9047e-08	2.74522e-06
ENSMUSG00000028033	Kcnq5	76.1918	-9.45122	1.72141	-5.49041	4.01004e-08	2.80814e-06
ENSMUSG00000020075	Ddx21	24010.6	-1.23794	0.225664	-5.48578	4.11644e-08	2.8713e-06
ENSMUSG00000011257	Pabpc4	10534.4	-0.725064	0.132253	-5.48241	4.19566e-08	2.91508e-06
ENSMUSG00000023467	Tulp2	635.309	1.7498	0.320246	5.46392	4.65732e-08	3.22319e-06
ENSMUSG00000005667	Mthfd2	2127.66	-1.07416	0.19666	-5.46203	4.70711e-08	3.23664e-06
ENSMUSG00000031661	Nkd1	1365.55	-2.6694	0.488739	-5.4618	4.71329e-08	3.23664e-06
ENSMUSG00000023411	Nfatc4	854.548	1.66067	0.304105	5.46084	4.73888e-08	3.24165e-06
ENSMUSG00000071042	Rasgrp3	926.954	1.72591	0.317427	5.4372	5.4125e-08	3.6882e-06
ENSMUSG00000040407	Akap9	7449.77	0.968375	0.178233	5.4332	5.5351e-08	3.7573e-06
ENSMUSG00000060275	Nrg2	72.5829	8.0327	1.47918	5.43052	5.61908e-08	3.79974e-06
ENSMUSG00000029169	Dhx15	12166	-0.708753	0.130576	-5.4279	5.702e-08	3.82989e-06
ENSMUSG00000068876	Cgn	6065.2	1.06262	0.195775	5.42775	5.7069e-08	3.82989e-06
ENSMUSG00000025473	Adam8	386.34	4.25545	0.784117	5.42706	5.72892e-08	3.83016e-06
ENSMUSG00000006311	Etv2	221.743	-2.74891	0.507034	-5.42155	5.90832e-08	3.91328e-06
ENSMUSG00000028494	Plin2	1931.11	0.998017	0.184095	5.42122	5.91951e-08	3.91328e-06
ENSMUSG00000029623	Pdap1	8805.46	-0.717105	0.132262	-5.42187	5.89786e-08	3.91328e-06
ENSMUSG00000029147	Ppm1g	12884	-0.726316	0.133995	-5.42049	5.94356e-08	3.91458e-06
ENSMUSG00000020250	Txnrd1	10795.9	-0.6893	0.127248	-5.41697	6.06158e-08	3.97752e-06
ENSMUSG00000047501	Cldn4	3428.75	1.39176	0.25726	5.40991	6.30564e-08	4.1224e-06
ENSMUSG00000037664	Cdkn1c	3104.19	1.727	0.319324	5.40829	6.36305e-08	4.14464e-06
ENSMUSG00000029446	Psph	1407.03	-1.23287	0.228061	-5.40587	6.44958e-08	4.18561e-06
ENSMUSG00000041895	Wipi1	664.643	1.63983	0.303509	5.40291	6.55696e-08	4.23977e-06
ENSMUSG00000035049	Rrp12	5535.88	-0.925939	0.171563	-5.39707	6.77369e-08	4.36398e-06
ENSMUSG00000026821	Ralgds	2192.46	1.40819	0.260999	5.39539	6.83756e-08	4.38917e-06
ENSMUSG00000020734	Grin2c	71.7993	-9.36538	1.73712	-5.39131	6.99444e-08	4.47366e-06
ENSMUSG00000035726	Supt16	13797.5	-0.613967	0.113933	-5.38884	7.09152e-08	4.51944e-06
ENSMUSG00000023022	Lima1	4999.81	1.31534	0.244523	5.37922	7.48097e-08	4.75055e-06
ENSMUSG00000086741	Gm15816	73.3725	23.2495	4.32863	5.37109	7.82626e-08	4.95206e-06
ENSMUSG00000013629	Cad	16918.1	-0.67311	0.125356	-5.36957	7.89225e-08	4.97605e-06
ENSMUSG00000066595	Flvcr1	747.469	-1.83136	0.341179	-5.36774	7.97291e-08	5.00908e-06
ENSMUSG00000029381	Shroom3	2985.94	1.23079	0.22933	5.36688	8.01095e-08	5.0152e-06
ENSMUSG00000075588	Hoxb2	79.1864	-9.50721	1.77269	-5.36315	8.17843e-08	5.10201e-06
ENSMUSG00000025791	Pgm1	2584.46	1.45163	0.270795	5.36061	8.29429e-08	5.15614e-06
ENSMUSG00000048285	Frmd6	1554.95	-1.34079	0.250158	-5.35977	8.33274e-08	5.16193e-06
ENSMUSG00000103191	Gm37646	17.6634	-20.9148	3.90712	-5.35299	8.65133e-08	5.34061e-06
ENSMUSG00000043089	Mmp1a	76.3133	-9.45312	1.76728	-5.34897	8.84558e-08	5.44157e-06
ENSMUSG00000031826	Usp10	9257.51	-0.692344	0.129479	-5.34715	8.93482e-08	5.47745e-06
ENSMUSG00000020205	Phlda1	1278.36	-1.26481	0.237035	-5.33597	9.50369e-08	5.8061e-06
ENSMUSG00000034255	Arhgap27	744.185	1.91046	0.358727	5.32567	1.0058e-07	6.12364e-06
ENSMUSG00000019564	Arid3a	5225.8	1.61168	0.302705	5.32425	1.01373e-07	6.15075e-06
ENSMUSG00000018906	P4ha2	1322.37	1.55085	0.292065	5.30996	1.09649e-07	6.62832e-06
ENSMUSG00000067367	Lyar	6474.05	-1.02262	0.192605	-5.30939	1.09992e-07	6.62832e-06
ENSMUSG00000002250	Ppard	3014.16	2.05606	0.387588	5.30476	1.12823e-07	6.7759e-06
ENSMUSG00000020423	Btg2	587.213	1.74144	0.32908	5.29187	1.21074e-07	7.24686e-06
ENSMUSG00000020644	Id2	8331.07	-1.39046	0.262922	-5.28851	1.2332e-07	7.35642e-06
ENSMUSG00000037295	Ldlrap1	2798.69	1.46476	0.277279	5.28263	1.2734e-07	7.57073e-06
ENSMUSG00000029994	Anxa4	1839.27	1.15888	0.219403	5.28195	1.27813e-07	7.57347e-06
ENSMUSG00000035852	Misp	692.786	2.61819	0.496239	5.27606	1.3199e-07	7.79487e-06
ENSMUSG00000063888	Rpl7l1	6256.05	-0.817512	0.154981	-5.27492	1.32812e-07	7.81738e-06
ENSMUSG00000041506	Rrp9	3806.91	-0.936319	0.177683	-5.2696	1.36724e-07	8.02099e-06
ENSMUSG00000078954	Arhgap8	985.279	1.88705	0.358333	5.26621	1.39273e-07	8.14355e-06
ENSMUSG00000004207	Psap	12838.3	1.23399	0.234422	5.26396	1.40988e-07	8.21675e-06
ENSMUSG00000029246	Ppat	6384.44	-0.902507	0.171813	-5.25284	1.49769e-07	8.69987e-06
ENSMUSG00000055653	Gpc3	20489.6	-0.918469	0.174926	-5.2506	1.51604e-07	8.77765e-06
ENSMUSG00000052459	Atp6v1a	8831.63	-0.878501	0.167347	-5.24956	1.5246e-07	8.7985e-06
ENSMUSG00000035031	C8a	64.2787	-9.20591	1.75409	-5.24824	1.53558e-07	8.83307e-06
ENSMUSG00000024891	Slc29a2	1645.48	-1.14678	0.218603	-5.24595	1.55479e-07	8.91464e-06
ENSMUSG00000006301	Tmbim1	1776.27	1.03396	0.197206	5.24307	1.57929e-07	9.02587e-06
ENSMUSG00000028943	Espn	1311.23	-1.40511	0.268095	-5.24108	1.59636e-07	9.0941e-06
ENSMUSG00000031808	Slc27a1	801.151	1.59809	0.305299	5.23451	1.65426e-07	9.39375e-06
ENSMUSG00000017009	Sdc4	6482.73	0.848881	0.162366	5.22819	1.71179e-07	9.68721e-06
ENSMUSG00000026102	Inpp1	566.15	-2.79785	0.535241	-5.22727	1.72033e-07	9.68721e-06
ENSMUSG00000027956	Tmem144	1665.93	1.04765	0.20045	5.22649	1.7276e-07	9.68721e-06
ENSMUSG00000043501	Lgals2	1787.36	1.75693	0.33616	5.22647	1.72781e-07	9.68721e-06
ENSMUSG00000029145	Eif2b4	2565.49	-0.874743	0.167419	-5.22488	1.74272e-07	9.73998e-06
ENSMUSG00000018654	Ikzf1	188.717	-5.63402	1.08073	-5.21317	1.85636e-07	1.03374e-05
ENSMUSG00000038503	Mesd	2936.14	-1.05003	0.201454	-5.21224	1.86573e-07	1.03374e-05
ENSMUSG00000046449	Nexmif	1164.76	-2.30195	0.441654	-5.2121	1.86712e-07	1.03374e-05
ENSMUSG00000028776	Tinagl1	4593.46	1.33458	0.256222	5.20867	1.902e-07	1.04977e-05
ENSMUSG00000048528	Nkx1-2	263.922	-5.29273	1.01702	-5.20417	1.94867e-07	1.07219e-05
ENSMUSG00000020894	Vamp2	1441.13	1.1767	0.22633	5.19906	2.003e-07	1.09867e-05
ENSMUSG00000014303	Glis2	1934.23	1.18119	0.227397	5.19442	2.05363e-07	1.12297e-05
ENSMUSG00000029322	Plac8	1113.27	1.67569	0.322697	5.19278	2.07177e-07	1.1294e-05
ENSMUSG00000039952	Dag1	12858.8	0.860755	0.165877	5.18913	2.11279e-07	1.14823e-05
ENSMUSG00000042357	Gjb5	2668.05	2.02945	0.39123	5.18736	2.13294e-07	1.15564e-05
ENSMUSG00000030342	Cd9	3327.16	1.12852	0.217614	5.18589	2.14988e-07	1.16127e-05
ENSMUSG00000015957	Wnt11	305.516	2.32709	0.448913	5.18383	2.17374e-07	1.17058e-05
ENSMUSG00000040808	S100g	910.643	1.85352	0.357806	5.18024	2.21605e-07	1.18975e-05
ENSMUSG00000031523	Dlc1	2215.4	1.35208	0.261041	5.17957	2.22396e-07	1.19039e-05
ENSMUSG00000108866	Gm35082	65.9778	-9.24222	1.78735	-5.17091	2.32963e-07	1.24319e-05
ENSMUSG00000032419	Tbx18	64.4885	-9.20968	1.7844	-5.16122	2.4534e-07	1.30531e-05
ENSMUSG00000039176	Polg	14950.3	-0.640991	0.124556	-5.14621	2.65801e-07	1.40994e-05
ENSMUSG00000057503	Or5b106	75.1697	-9.43015	1.83281	-5.1452	2.67242e-07	1.41335e-05
ENSMUSG00000006457	Actn3	63.995	-9.2001	1.78847	-5.14413	2.68765e-07	1.4147e-05
ENSMUSG00000035441	Myo1d	1115.76	1.43673	0.279307	5.1439	2.69093e-07	1.4147e-05
ENSMUSG00000028069	Gpatch4	3496.06	-1.01247	0.197152	-5.13547	2.81441e-07	1.47523e-05
ENSMUSG00000046761	Fam83h	1102.27	1.23731	0.240961	5.13488	2.8232e-07	1.47548e-05
ENSMUSG00000095440	Fignl2	1899.31	1.33468	0.260811	5.11743	3.09735e-07	1.61399e-05
ENSMUSG00000050424	Pnma5	1027.52	1.25459	0.245406	5.11233	3.18215e-07	1.65332e-05
ENSMUSG00000063952	Brpf3	3483.69	1.10496	0.216233	5.11006	3.2206e-07	1.6684e-05
ENSMUSG00000082329	Gm14287	65.6105	-9.23532	1.80763	-5.10907	3.23749e-07	1.67226e-05
ENSMUSG00000025278	Flnb	25522.5	0.845669	0.165699	5.10366	3.33151e-07	1.71582e-05
ENSMUSG00000021373	Cap2	154.202	-5.22876	1.02541	-5.09918	3.41129e-07	1.75182e-05
ENSMUSG00000006920	Ezh1	1654.78	1.21603	0.238671	5.09501	3.48719e-07	1.78562e-05
ENSMUSG00000021009	Ptpn21	1834.96	1.22962	0.241484	5.09194	3.54427e-07	1.80962e-05
ENSMUSG00000097336	Fendrr	266.444	-5.07143	0.997222	-5.08556	3.66546e-07	1.86612e-05
ENSMUSG00000034616	Ssh3	473.923	1.6724	0.329262	5.07924	3.78947e-07	1.91823e-05
ENSMUSG00000056492	Adgrf5	795.364	2.99681	0.589956	5.07971	3.78005e-07	1.91823e-05
ENSMUSG00000033166	Dis3	5572.07	-0.873089	0.171931	-5.07813	3.81168e-07	1.92397e-05
ENSMUSG00000032068	Plet1	2355.58	1.99832	0.393642	5.07648	3.84486e-07	1.93521e-05
ENSMUSG00000037855	Zfp365	57.7638	-9.05078	1.78553	-5.06896	3.99985e-07	2.00752e-05
ENSMUSG00000037169	Mycn	3206.22	-0.885313	0.17473	-5.06675	4.04668e-07	2.02528e-05
ENSMUSG00000003363	Pld3	2031.76	0.959592	0.189484	5.06425	4.10019e-07	2.02914e-05
ENSMUSG00000013419	Zbtb47	710.481	1.57849	0.311658	5.06482	4.08788e-07	2.02914e-05
ENSMUSG00000013846	St3gal1	2111.4	1.08708	0.214603	5.06552	4.07291e-07	2.02914e-05
ENSMUSG00000056305	Usp39	3166.88	-0.839569	0.165766	-5.06477	4.08885e-07	2.02914e-05
ENSMUSG00000038374	Rbm8a	5320.14	-0.770887	0.152275	-5.06248	4.13839e-07	2.04234e-05
ENSMUSG00000024732	Ccdc86	2274.06	-0.978713	0.193376	-5.06118	4.16671e-07	2.0506e-05
ENSMUSG00000036078	Sigmar1	4508.89	-0.874679	0.173169	-5.05101	4.39483e-07	2.15688e-05
ENSMUSG00000040811	Eml2	1098.29	1.19681	0.236995	5.04995	4.41934e-07	2.16291e-05
ENSMUSG00000029231	Pdgfra	7460.92	1.02976	0.203943	5.04923	4.43588e-07	2.16503e-05
ENSMUSG00000100041	Gm5702	69.6667	-9.32196	1.84726	-5.04638	4.50264e-07	2.19157e-05
ENSMUSG00000020325	Fstl3	369.483	2.83091	0.561613	5.04068	4.63878e-07	2.25163e-05
ENSMUSG00000025757	Hspa4l	417.838	2.0206	0.400901	5.04016	4.65146e-07	2.25163e-05
ENSMUSG00000020733	Nherf1	20462.4	-0.751357	0.149328	-5.0316	4.86405e-07	2.34813e-05
ENSMUSG00000040856	Dlk1	2155.25	-3.78374	0.75219	-5.03029	4.89727e-07	2.35774e-05
ENSMUSG00000030792	Dkkl1	311.619	3.94725	0.785813	5.02314	5.08326e-07	2.44065e-05
ENSMUSG00000027714	Exosc9	1351.99	-1.23091	0.24563	-5.01123	5.40824e-07	2.57059e-05
ENSMUSG00000030029	Lrig1	844.408	2.0868	0.416365	5.01194	5.3883e-07	2.57059e-05
ENSMUSG00000033285	Wdr3	4551.26	-0.773487	0.154355	-5.0111	5.41192e-07	2.57059e-05
ENSMUSG00000075592	Nynrin	4561.7	1.07144	0.213769	5.01215	5.38261e-07	2.57059e-05
ENSMUSG00000030521	Mphosph10	3507.55	-1.07457	0.214652	-5.00611	5.55414e-07	2.63109e-05
ENSMUSG00000003808	Farsa	3541.3	-0.74073	0.148081	-5.00218	5.66856e-07	2.67813e-05
ENSMUSG00000042351	Grap2	58.7603	-9.07701	1.81579	-4.99892	5.7652e-07	2.71654e-05
ENSMUSG00000015354	Pcolce2	62.3036	-9.15978	1.83322	-4.99655	5.83657e-07	2.74288e-05
ENSMUSG00000020176	Grb10	12782.7	-1.4965	0.299903	-4.98994	6.0397e-07	2.83083e-05
ENSMUSG00000037071	Scd1	5260.37	-0.70257	0.140838	-4.98849	6.08541e-07	2.84473e-05
ENSMUSG00000074892	B3galt5	270.748	-2.63972	0.529796	-4.98253	6.27597e-07	2.92609e-05
ENSMUSG00000026037	Orc2	2498.65	-0.864182	0.173494	-4.98103	6.32455e-07	2.9333e-05
ENSMUSG00000040659	Efhd2	2828.22	1.32598	0.266193	4.98127	6.31681e-07	2.9333e-05
ENSMUSG00000021208	Ifi27l2b	228.094	2.72491	0.547123	4.98044	6.34386e-07	2.93457e-05
ENSMUSG00000040146	Rgl3	289.438	2.67444	0.537815	4.97279	6.59957e-07	3.04491e-05
ENSMUSG00000054766	Set	25274.5	-0.659864	0.132839	-4.96738	6.78626e-07	3.12291e-05
ENSMUSG00000002233	Rhoc	4010.85	1.03365	0.208254	4.96343	6.92592e-07	3.1713e-05
ENSMUSG00000051827	Rhox2a	42.4231	9.18747	1.85105	4.96339	6.9272e-07	3.1713e-05
ENSMUSG00000044550	Tceal3	56.5947	-9.02261	1.81834	-4.96202	6.97644e-07	3.18561e-05
ENSMUSG00000018427	Ypel2	409.198	2.02563	0.408286	4.96131	7.00208e-07	3.1891e-05
ENSMUSG00000067608	Pcna-ps2	307.776	-3.61153	0.728587	-4.95689	7.16291e-07	3.25398e-05
ENSMUSG00000049577	Zfpm1	5198.39	-0.795521	0.160696	-4.95049	7.40283e-07	3.35437e-05
ENSMUSG00000038132	Rbm24	57.9968	-9.05745	1.82997	-4.94952	7.4398e-07	3.36252e-05
ENSMUSG00000001674	Ddx18	4188.73	-0.833257	0.168544	-4.94385	7.65951e-07	3.43553e-05
ENSMUSG00000024661	Fth1	50186.4	-0.744692	0.150609	-4.94454	7.63233e-07	3.43553e-05
ENSMUSG00000025869	Nop16	3120.1	-0.968229	0.19583	-4.94423	7.64462e-07	3.43553e-05
ENSMUSG00000025995	Wdr75	4271.88	-0.913279	0.18524	-4.93024	8.21268e-07	3.67434e-05
ENSMUSG00000090125	Pou3f1	1112.16	-2.00138	0.406696	-4.92107	8.60742e-07	3.84125e-05
ENSMUSG00000001300	Efnb2	2078.55	-1.8646	0.380004	-4.9068	9.25737e-07	4.12092e-05
ENSMUSG00000031622	Sin3b	4611.76	1.06079	0.216258	4.90522	9.33236e-07	4.1439e-05
ENSMUSG00000039621	Prex1	2352.01	1.14143	0.232886	4.90125	9.52264e-07	4.21782e-05
ENSMUSG00000039678	Tbc1d13	5227.25	-1.06246	0.216854	-4.89943	9.61129e-07	4.24646e-05
ENSMUSG00000044149	Nkrf	1421.44	-1.48162	0.302498	-4.89794	9.68444e-07	4.26814e-05
ENSMUSG00000041360	Pum3	7592.53	-0.879276	0.179561	-4.89682	9.74021e-07	4.2783e-05
ENSMUSG00000075391	Glo1-ps	137.925	-4.01755	0.820493	-4.8965	9.7558e-07	4.2783e-05
ENSMUSG00000022139	Mbnl2	2578.36	1.2276	0.251283	4.88534	1.0325e-06	4.51675e-05
ENSMUSG00000027823	Gmps	6272.72	-0.616216	0.126214	-4.88232	1.04845e-06	4.57522e-05
ENSMUSG00000000594	Gm2a	2655.98	1.56376	0.321068	4.87051	1.11313e-06	4.82182e-05
ENSMUSG00000004864	Mapk13	616.315	2.56436	0.526457	4.87098	1.11047e-06	4.82182e-05
ENSMUSG00000025817	Nudt5	2764.3	-0.82885	0.17017	-4.87072	1.11193e-06	4.82182e-05
ENSMUSG00000021831	Ero1a	3366.93	1.4093	0.289526	4.86762	1.12948e-06	4.88074e-05
ENSMUSG00000035775	Krt20	41.1122	9.14222	1.87836	4.86712	1.13238e-06	4.88137e-05
ENSMUSG00000034041	Lyl1	50.3935	-8.85446	1.82	-4.86507	1.14414e-06	4.91819e-05
ENSMUSG00000053158	Fes	360.603	3.57137	0.734144	4.86467	1.14648e-06	4.91819e-05
ENSMUSG00000067194	Eif1ax	3022.08	-0.895492	0.184138	-4.86316	1.15527e-06	4.94395e-05
ENSMUSG00000031983	2310022B05Rik	2528.16	0.894934	0.184638	4.84696	1.25366e-06	5.35208e-05
ENSMUSG00000035547	Capn5	1077.89	1.19398	0.246596	4.84186	1.2863e-06	5.47822e-05
ENSMUSG00000026566	Mpzl1	3473.5	0.989425	0.204526	4.83765	1.31385e-06	5.5802e-05
ENSMUSG00000026630	Batf3	329.897	3.83044	0.791866	4.83724	1.31655e-06	5.5802e-05
ENSMUSG00000006731	B4galnt1	1199.26	1.54492	0.319498	4.83548	1.32825e-06	5.61639e-05
ENSMUSG00000026192	Atic	12699.1	-0.715274	0.147991	-4.83323	1.34332e-06	5.66658e-05
ENSMUSG00000024331	Dsc2	2088.38	1.26077	0.260932	4.83181	1.35298e-06	5.69377e-05
ENSMUSG00000029598	Plbd2	3671.24	0.759044	0.157224	4.82779	1.38059e-06	5.79621e-05
ENSMUSG00000019979	Apaf1	1472.38	1.10021	0.228044	4.82457	1.40306e-06	5.87661e-05
ENSMUSG00000042426	Dhx29	2778.33	-1.11304	0.231074	-4.81684	1.45851e-06	6.09444e-05
ENSMUSG00000027808	Serp1	4536.58	-0.903575	0.187605	-4.81636	1.46197e-06	6.09454e-05
ENSMUSG00000020988	L2hgdh	1252.92	-1.37528	0.28571	-4.81356	1.48264e-06	6.1662e-05
ENSMUSG00000060950	Trmt61a	945.913	-1.22715	0.255065	-4.81113	1.50078e-06	6.22703e-05
ENSMUSG00000015656	Hspa8	100349	-0.711009	0.147844	-4.80919	1.51542e-06	6.25469e-05
ENSMUSG00000027774	Gfm1	3391.3	-1.03195	0.214586	-4.80902	1.51669e-06	6.25469e-05
ENSMUSG00000051223	Bzw1	16086.9	-0.619989	0.128927	-4.80885	1.51804e-06	6.25469e-05
ENSMUSG00000074656	Eif2s2	9532.61	-1.19631	0.2489	-4.8064	1.53672e-06	6.31696e-05
ENSMUSG00000018500	Adora2b	1498.09	-1.39022	0.289322	-4.80511	1.54669e-06	6.34324e-05
ENSMUSG00000032011	Thy1	50.6719	-8.86285	1.84465	-4.80461	1.5505e-06	6.34415e-05
ENSMUSG00000034818	Celf5	236.397	3.46815	0.722006	4.80349	1.55925e-06	6.36526e-05
ENSMUSG00000038402	Foxf2	52.2933	-8.90783	1.85468	-4.80289	1.56392e-06	6.36964e-05
ENSMUSG00000059939	9430015G10Rik	1398.54	1.1966	0.249311	4.79963	1.58958e-06	6.4593e-05
ENSMUSG00000028893	Sesn2	2168.68	0.870497	0.181522	4.79554	1.62235e-06	6.56238e-05
ENSMUSG00000031965	Tbx20	1451.74	-2.43331	0.507385	-4.79579	1.62033e-06	6.56238e-05
ENSMUSG00000026971	Itgb6	39.4151	9.08127	1.89452	4.79343	1.63952e-06	6.6167e-05
ENSMUSG00000024312	Wdr46	3580.29	-0.714369	0.149254	-4.78627	1.69911e-06	6.84162e-05
ENSMUSG00000034341	Wbp2	4953.2	0.80385	0.167998	4.78487	1.711e-06	6.87388e-05
ENSMUSG00000005413	Hmox1	5220.45	1.32413	0.277744	4.76746	1.86559e-06	7.46215e-05
ENSMUSG00000005846	Rsl1d1	10110.2	-0.946844	0.198607	-4.76744	1.86585e-06	7.46215e-05
ENSMUSG00000028716	Pdzk1ip1	87.177	-9.64408	2.02726	-4.75721	1.96288e-06	7.83251e-05
ENSMUSG00000020990	Cdkl1	47.7945	-8.77746	1.84852	-4.74836	2.05071e-06	8.1646e-05
ENSMUSG00000021650	Ptcd2	935.52	-1.22969	0.259361	-4.74122	2.1243e-06	8.43862e-05
ENSMUSG00000086844	B230206H07Rik	91.8971	3.67142	0.774582	4.73987	2.13856e-06	8.47625e-05
ENSMUSG00000001750	Tcirg1	2113.95	1.71212	0.361366	4.73791	2.15929e-06	8.53934e-05
ENSMUSG00000112808	Gm4739	109.339	-3.30164	0.697336	-4.73465	2.19437e-06	8.65872e-05
ENSMUSG00000026614	Slc30a10	48.2236	-8.79086	1.85726	-4.73325	2.20955e-06	8.69923e-05
ENSMUSG00000036112	Metap2	10557	-0.753819	0.159349	-4.73062	2.23834e-06	8.79304e-05
ENSMUSG00000004038	Gstm3	46.1333	-8.72678	1.8466	-4.72586	2.29141e-06	8.97465e-05
ENSMUSG00000056758	Hmga2	4059.32	-1.4602	0.308999	-4.72557	2.2947e-06	8.97465e-05
ENSMUSG00000034723	Tmx4	832.338	1.78447	0.377732	4.72417	2.31061e-06	9.01697e-05
ENSMUSG00000023043	Krt18	18345.5	0.667056	0.141265	4.72202	2.33519e-06	9.09288e-05
ENSMUSG00000025207	Sema4g	1786.61	1.37323	0.291055	4.71811	2.38046e-06	9.24882e-05
ENSMUSG00000033060	Lmo7	2116.14	1.02046	0.216373	4.71624	2.40248e-06	9.31393e-05
ENSMUSG00000027215	Cd82	1011.2	1.19978	0.254443	4.71531	2.41347e-06	9.33612e-05
ENSMUSG00000026814	Eng	731.702	-2.23506	0.474425	-4.7111	2.46388e-06	9.51037e-05
ENSMUSG00000013787	Ehmt2	9426.28	0.778713	0.165551	4.70376	2.5541e-06	9.83718e-05
ENSMUSG00000020429	Igfbp1	308.552	3.58751	0.762781	4.7032	2.56118e-06	9.84304e-05
ENSMUSG00000032724	Abtb2	554.005	-1.7433	0.371156	-4.69694	2.64085e-06	0.000101272
ENSMUSG00000021493	Pdlim7	1903.51	1.10561	0.235442	4.6959	2.65437e-06	0.000101473
ENSMUSG00000024081	Cebpz	6621.54	-0.735402	0.156613	-4.69566	2.65753e-06	0.000101473
ENSMUSG00000028633	Ctps1	5306.49	-1.01627	0.216602	-4.69187	2.70723e-06	0.000103148
ENSMUSG00000071470	Ccnb1ip1	360.255	-2.55006	0.543745	-4.6898	2.73474e-06	0.000103973
ENSMUSG00000039477	Tnrc18	3639.08	1.04386	0.222837	4.68439	2.80796e-06	0.000106528
ENSMUSG00000047986	Palm3	4530.84	0.672649	0.143642	4.6828	2.82978e-06	0.000107127
ENSMUSG00000061024	Rrs1	3816.59	-0.908289	0.194025	-4.68129	2.85073e-06	0.000107689
ENSMUSG00000027009	Itga4	111.954	-5.40554	1.15525	-4.67911	2.88121e-06	0.000108609
ENSMUSG00000039497	Dse	1883.8	1.20268	0.257152	4.67694	2.91192e-06	0.000109534
ENSMUSG00000029470	P2rx4	1697.83	1.30814	0.279746	4.67617	2.92276e-06	0.000109709
ENSMUSG00000020841	Cpd	4723.83	0.996521	0.213307	4.67178	2.98608e-06	0.000111848
ENSMUSG00000020427	Igfbp3	581.16	-2.6507	0.567635	-4.66972	3.01604e-06	0.000112732
ENSMUSG00000031216	Stard8	4959.87	-0.791933	0.169923	-4.66053	3.15392e-06	0.000117638
ENSMUSG00000019889	Ptprk	4532.22	0.706999	0.151771	4.65833	3.18786e-06	0.000118654
ENSMUSG00000073775	Kti12	1279.05	-1.15881	0.249188	-4.65035	3.31378e-06	0.000123082
ENSMUSG00000006342	Susd2	797.487	2.94983	0.634454	4.6494	3.32897e-06	0.000123388
ENSMUSG00000019814	Ltv1	3516.43	-1.04571	0.224999	-4.64762	3.3579e-06	0.0001242
ENSMUSG00000080316	Spaca6	685.633	2.87427	0.618687	4.64576	3.38824e-06	0.000125062
ENSMUSG00000040181	Fmo1	1300.07	1.83799	0.396079	4.64046	3.47627e-06	0.000128044
ENSMUSG00000036030	Prtg	11064.9	-1.28766	0.277627	-4.63808	3.51665e-06	0.000129262
ENSMUSG00000045281	Gpr20	109.364	5.69312	1.22777	4.63698	3.53538e-06	0.000129682
ENSMUSG00000033581	Igf2bp2	11883.3	-0.646731	0.139533	-4.63498	3.5697e-06	0.00013067
ENSMUSG00000061947	Serpina10	127.033	6.279	1.35486	4.63441	3.57954e-06	0.00013076
ENSMUSG00000032015	Pou2f3	71.8741	6.90629	1.49049	4.63357	3.5941e-06	0.000131022
ENSMUSG00000022407	Adsl	4474.66	-0.74113	0.160002	-4.63202	3.62116e-06	0.000131737
ENSMUSG00000028567	Txndc12	3257.95	0.825076	0.178153	4.63128	3.6341e-06	0.000131937
ENSMUSG00000035606	Ky	44.8001	-8.68527	1.87864	-4.62316	3.77932e-06	0.000136929
ENSMUSG00000047420	Fam180a	103.311	-5.13284	1.11082	-4.62076	3.82331e-06	0.00013824
ENSMUSG00000024360	Etf1	13969.4	-0.798985	0.173074	-4.61643	3.90403e-06	0.000140871
ENSMUSG00000020679	Hnf1b	3709.3	-1.12761	0.244361	-4.61453	3.9399e-06	0.000141589
ENSMUSG00000025369	Smarcc2	3718.88	0.79717	0.172745	4.61472	3.93633e-06	0.000141589
ENSMUSG00000045174	Amer3	49.295	-8.82299	1.91342	-4.6111	4.0054e-06	0.000143651
ENSMUSG00000041703	Zic5	333.614	-2.69799	0.585641	-4.6069	4.08718e-06	0.000146288
ENSMUSG00000041605	Inava	1439.1	1.10484	0.239878	4.60585	4.10784e-06	0.000146731
ENSMUSG00000031295	Phka2	1379.58	0.961939	0.209201	4.59816	4.26232e-06	0.000151943
ENSMUSG00000022564	Grina	877.42	1.1732	0.255187	4.59743	4.27744e-06	0.000152175
ENSMUSG00000029675	Eln	67.5849	-9.27666	2.01867	-4.59543	4.31849e-06	0.000153328
ENSMUSG00000023067	Cdkn1a	587.695	1.79876	0.391513	4.59439	4.34018e-06	0.00015379
ENSMUSG00000100599	1700120C14Rik	42.4692	-8.60775	1.87474	-4.59144	4.40195e-06	0.000155667
ENSMUSG00000020124	Usp15	5871.16	-0.703704	0.153573	-4.58221	4.60095e-06	0.000162381
ENSMUSG00000027004	Frzb	456.486	2.14168	0.467494	4.58119	4.6234e-06	0.000162848
ENSMUSG00000047409	Ctdspl	2415.82	0.846013	0.184759	4.579	4.67213e-06	0.000164238
ENSMUSG00000024827	Gldc	22592.5	-0.689597	0.15064	-4.5778	4.69894e-06	0.000164854
ENSMUSG00000056413	Adap1	444.552	3.02462	0.661222	4.57429	4.77846e-06	0.000167312
ENSMUSG00000055760	Gemin6	964.172	-1.67073	0.365293	-4.57367	4.79248e-06	0.000167472
ENSMUSG00000024493	Lars1	5613.01	-0.609536	0.133324	-4.57183	4.83485e-06	0.00016862
ENSMUSG00000010797	Wnt2	61.1293	-6.11369	1.33759	-4.57067	4.86171e-06	0.000169224
ENSMUSG00000038700	Hoxb5	48.4237	-8.79802	1.92713	-4.56535	4.98659e-06	0.00017323
ENSMUSG00000018593	Sparc	21670	1.0871	0.238307	4.56176	5.0727e-06	0.000175877
ENSMUSG00000076435	Acsf2	509.329	2.0839	0.457403	4.55595	5.215e-06	0.000180457
ENSMUSG00000061458	Nol10	2581.33	-0.95531	0.20971	-4.55538	5.22915e-06	0.000180594
ENSMUSG00000046841	Ckap4	7901.82	1.01665	0.223201	4.55486	5.24197e-06	0.000180685
ENSMUSG00000031937	Vstm5	378.371	2.14509	0.472163	4.54312	5.54275e-06	0.000190681
ENSMUSG00000038738	Shank1	55.54	-8.99349	1.98031	-4.54144	5.58701e-06	0.000191831
ENSMUSG00000051159	Cited1	7337.57	-0.900108	0.198321	-4.53865	5.66153e-06	0.000194014
ENSMUSG00000074607	Tox2	127.706	-3.37157	0.743541	-4.53448	5.77458e-06	0.000197506
ENSMUSG00000054065	Pkp3	814.672	1.81211	0.399779	4.53277	5.82147e-06	0.000198726
ENSMUSG00000015970	Chdh	501.975	3.27021	0.721675	4.53142	5.85876e-06	0.000199615
ENSMUSG00000042797	Aqp11	1470.05	-1.28839	0.28447	-4.52908	5.92404e-06	0.000201451
ENSMUSG00000038762	Abcf1	13248.8	-0.510285	0.112769	-4.52503	6.03865e-06	0.000204709
ENSMUSG00000042507	Mideas	3135.12	0.790961	0.174802	4.52488	6.04294e-06	0.000204709
ENSMUSG00000031710	Ucp1	44.7716	-8.68365	1.92076	-4.52095	6.15632e-06	0.000208152
ENSMUSG00000029687	Ezh2	5172.95	-0.632333	0.139943	-4.51852	6.22739e-06	0.000210154
ENSMUSG00000003134	Tbc1d8	350.197	2.00638	0.444385	4.51495	6.33313e-06	0.000213316
ENSMUSG00000021835	Bmp4	1479.28	-2.10751	0.466918	-4.51367	6.37158e-06	0.000214204
ENSMUSG00000034762	Glis1	499.531	-1.69284	0.375568	-4.50741	6.56226e-06	0.000219813
ENSMUSG00000070436	Serpinh1	22375.9	0.829043	0.18393	4.50738	6.56325e-06	0.000219813
ENSMUSG00000022952	Runx1	1858.14	-1.49724	0.33259	-4.50175	6.73964e-06	0.000224932
ENSMUSG00000027315	Spint1	2833.72	0.834751	0.185431	4.50169	6.74148e-06	0.000224932
ENSMUSG00000103445	Gm36948	47.8785	-8.78067	1.95127	-4.49998	6.79614e-06	0.000226329
ENSMUSG00000001552	Jup	6576.4	0.755254	0.167852	4.49952	6.81064e-06	0.000226387
ENSMUSG00000098112	Bin2	1200.85	1.30663	0.290495	4.49795	6.86119e-06	0.00022764
ENSMUSG00000035498	Cdcp1	1611.46	0.94998	0.211311	4.49565	6.93593e-06	0.00022969
ENSMUSG00000009291	Pttg1ip	3680.89	0.93391	0.208113	4.4875	7.20621e-06	0.000237751
ENSMUSG00000023952	Gtpbp2	1248.32	1.28078	0.285386	4.48787	7.19372e-06	0.000237751
ENSMUSG00000030669	Calca	43.1108	-8.62855	1.92307	-4.48687	7.22757e-06	0.000238013
ENSMUSG00000034957	Cebpa	281.805	3.58275	0.798779	4.48529	7.28162e-06	0.000239348
ENSMUSG00000001864	Aif1l	2190.33	1.58711	0.354009	4.48323	7.35207e-06	0.000241216
ENSMUSG00000034472	Rasd2	97.6844	-5.1349	1.14661	-4.47834	7.52266e-06	0.000246357
ENSMUSG00000015143	Actn1	13211.5	0.621592	0.1389	4.47511	7.63704e-06	0.000249641
ENSMUSG00000029036	Atad3a	5430.71	-0.606209	0.135477	-4.47463	7.65452e-06	0.000249752
ENSMUSG00000037949	Ano10	914.691	1.91714	0.428764	4.47132	7.77395e-06	0.000253182
ENSMUSG00000026238	Ptma	26592.8	-0.588262	0.131734	-4.46551	7.98777e-06	0.000259669
ENSMUSG00000004936	Map2k1	4896.37	0.607617	0.136155	4.4627	8.09315e-06	0.000262612
ENSMUSG00000028423	Nfx1	8693.48	-0.588269	0.131841	-4.46195	8.12166e-06	0.000262887
ENSMUSG00000029094	Afap1	2319.15	1.01222	0.226869	4.4617	8.13131e-06	0.000262887
ENSMUSG00000042759	Apobr	832.177	2.10398	0.471817	4.45931	8.22229e-06	0.000265345
ENSMUSG00000020526	Znhit3	700.483	-1.5824	0.354952	-4.45805	8.27071e-06	0.000266422
ENSMUSG00000043068	Fam89a	262.2	2.35298	0.528157	4.45507	8.3865e-06	0.000269662
ENSMUSG00000003031	Cdkn1b	1599.46	1.25087	0.280988	4.45169	8.51959e-06	0.00027295
ENSMUSG00000034488	Edil3	44.1086	-8.66131	1.94558	-4.45179	8.51581e-06	0.00027295
ENSMUSG00000029646	Cdx2	2763.55	-1.10033	0.247268	-4.44994	8.58938e-06	0.00027469
ENSMUSG00000019982	Myb	152.787	-5.11684	1.15038	-4.44797	8.66854e-06	0.000276224
ENSMUSG00000042328	Hps4	1274.11	1.04061	0.233938	4.44822	8.6583e-06	0.000276224
ENSMUSG00000057880	Abat	353.333	1.80975	0.407058	4.44592	8.7517e-06	0.000278373
ENSMUSG00000030739	Myh14	241.864	2.36257	0.532945	4.43304	9.29123e-06	0.000295005
ENSMUSG00000034403	Pja1	3994.16	-0.776866	0.175354	-4.43027	9.41139e-06	0.000298285
ENSMUSG00000027559	Car3	42.3395	-8.60252	1.94246	-4.42867	9.48155e-06	0.000299973
ENSMUSG00000029714	Gigyf1	3483.41	0.999824	0.225871	4.42653	9.57607e-06	0.000302064
ENSMUSG00000062611	Rps3a2	81.7863	-3.72824	0.842274	-4.4264	9.58175e-06	0.000302064
ENSMUSG00000074261	Erich4	39.5328	-8.50467	1.92287	-4.42291	9.7381e-06	0.000306448
ENSMUSG00000028830	AU040320	1332.12	1.0708	0.24218	4.42152	9.80077e-06	0.000307873
ENSMUSG00000004846	Plod3	4274.81	0.700709	0.158509	4.42063	9.84142e-06	0.000308603
ENSMUSG00000048503	Tlcd5	386.261	2.0135	0.456003	4.41554	1.00757e-05	0.000315391
ENSMUSG00000001056	Nhp2	6438.74	-0.992901	0.224962	-4.41364	1.01648e-05	0.00031762
ENSMUSG00000038510	Rpf2	2236.95	-1.0491	0.237825	-4.41124	1.0278e-05	0.000320589
ENSMUSG00000021149	Gtpbp4	6152.85	-0.921356	0.209436	-4.39922	1.08642e-05	0.000338279
ENSMUSG00000053886	Sh2d4a	212.843	2.58066	0.587353	4.39372	1.11428e-05	0.000346347
ENSMUSG00000036916	Zfp280c	1409.22	-1.05674	0.24057	-4.39264	1.11982e-05	0.000347033
ENSMUSG00000073411	H2-D1	514.828	1.85975	0.423391	4.39253	1.12041e-05	0.000347033
ENSMUSG00000021256	Vash1	69.4544	-5.05096	1.15151	-4.38638	1.15251e-05	0.000355733
ENSMUSG00000078566	Bnip3	2552.72	1.33946	0.305357	4.38653	1.15172e-05	0.000355733
ENSMUSG00000020828	Pld2	849.078	1.55061	0.353956	4.3808	1.18246e-05	0.000364341
ENSMUSG00000060716	Plekhh1	3845.29	1.17986	0.269372	4.38005	1.18651e-05	0.000364956
ENSMUSG00000020601	Trib2	41.9053	-8.58809	1.96589	-4.36856	1.25067e-05	0.000384023
ENSMUSG00000002477	Snrpd1	3491.94	-0.876429	0.200895	-4.36263	1.28509e-05	0.00039391
ENSMUSG00000030888	Rrp8	2478.72	-0.831902	0.190725	-4.36178	1.29008e-05	0.000394756
ENSMUSG00000037171	Nodal	375.028	6.96337	1.59772	4.35831	1.31068e-05	0.000400368
ENSMUSG00000015134	Aldh1a3	37.9595	-8.44501	1.93813	-4.3573	1.31679e-05	0.000401543
ENSMUSG00000075224	Lrrc55	42.7709	-8.61684	1.97836	-4.35554	1.32738e-05	0.000404075
ENSMUSG00000032194	Kank2	2737.15	0.899233	0.206629	4.35193	1.34947e-05	0.000410094
ENSMUSG00000022237	Ankrd33b	2254.14	1.01676	0.233663	4.3514	1.35269e-05	0.000410369
ENSMUSG00000000305	Cdh4	472.152	-1.52382	0.350334	-4.34961	1.36378e-05	0.000413026
ENSMUSG00000025153	Fasn	21033.9	-0.639987	0.147314	-4.34438	1.3967e-05	0.000422274
ENSMUSG00000021270	Hsp90aa1	66595.4	-0.662898	0.152725	-4.34048	1.42174e-05	0.000427656
ENSMUSG00000040918	Slc19a2	589.341	1.51469	0.34893	4.34096	1.41862e-05	0.000427656
ENSMUSG00000045377	Tmem88	805.681	-1.37345	0.316405	-4.34078	1.41975e-05	0.000427656
ENSMUSG00000076441	Ass1	4386.89	0.803829	0.18522	4.33985	1.42578e-05	0.000428145
ENSMUSG00000020358	Hnrnpab	27798.1	-0.576974	0.132972	-4.33906	1.43094e-05	0.000428969
ENSMUSG00000057113	Npm1	67024.1	-0.772748	0.178145	-4.33776	1.43945e-05	0.00043079
ENSMUSG00000033902	Mapkbp1	1420.31	1.16844	0.269428	4.33676	1.446e-05	0.000432019
ENSMUSG00000028773	Fabp3	1867.88	1.01657	0.234459	4.33582	1.45217e-05	0.000433133
ENSMUSG00000044250	Pced1b	1919.45	1.09655	0.252988	4.33441	1.46153e-05	0.000435193
ENSMUSG00000038811	Gngt2	64.3283	-6.18962	1.42894	-4.3316	1.48027e-05	0.000440033
ENSMUSG00000000204	Slfn4	48.8696	-8.80984	2.0358	-4.32746	1.50838e-05	0.000446142
ENSMUSG00000015846	Rxra	1879.67	0.96749	0.223538	4.32808	1.50414e-05	0.000446142
ENSMUSG00000037275	Gemin5	7807.3	-0.704704	0.16284	-4.3276	1.50743e-05	0.000446142
ENSMUSG00000023991	Foxp4	4913.54	0.948645	0.219504	4.32176	1.5479e-05	0.000457069
ENSMUSG00000031548	Sfrp1	196.145	-5.30082	1.22874	-4.31403	1.60308e-05	0.000472182
ENSMUSG00000032249	Anp32a	6121.91	-0.603017	0.139787	-4.31384	1.60441e-05	0.000472182
ENSMUSG00000026421	Csrp1	4437.86	1.07872	0.250162	4.3121	1.6171e-05	0.000473201
ENSMUSG00000035021	Baz1a	4180.1	-1.21089	0.280825	-4.3119	1.61856e-05	0.000473201
ENSMUSG00000091243	Vgll3	475.522	2.10813	0.488867	4.31229	1.61573e-05	0.000473201
ENSMUSG00000120424	Gm56782	34.5597	8.89147	2.06206	4.31193	1.61833e-05	0.000473201
ENSMUSG00000020653	Klf11	545.813	1.83922	0.427019	4.30711	1.65402e-05	0.000482773
ENSMUSG00000053113	Socs3	481.146	1.89379	0.439756	4.30645	1.65895e-05	0.000483415
ENSMUSG00000032562	Gnai2	10534.1	0.601214	0.139708	4.30335	1.68233e-05	0.000489422
ENSMUSG00000051518	Rps19bp1	1068.42	-1.07088	0.248876	-4.30287	1.686e-05	0.000489687
ENSMUSG00000026701	Prdx6	8700.9	-0.830584	0.193048	-4.30247	1.68901e-05	0.000489757
ENSMUSG00000042808	Gpx2	329.042	3.43052	0.797739	4.3003	1.70567e-05	0.000493781
ENSMUSG00000026234	Ncl	120276	-0.754852	0.175582	-4.29914	1.71464e-05	0.000495475
ENSMUSG00000083068	Gm11800	36.9324	-8.40547	1.9553	-4.29882	1.71712e-05	0.000495475
ENSMUSG00000058355	Abce1	12894.4	-0.772942	0.179859	-4.29749	1.72746e-05	0.000497648
ENSMUSG00000027339	Rassf2	196.452	-2.32174	0.5405	-4.29554	1.74272e-05	0.000501231
ENSMUSG00000030494	Rhpn2	2373.06	1.0587	0.246604	4.29313	1.76175e-05	0.000505063
ENSMUSG00000045877	4933415A04Rik	41.6862	-8.58049	2.00321	-4.28336	1.84092e-05	0.000526908
ENSMUSG00000002129	Sf3a1	10104.4	-0.491707	0.114805	-4.28299	1.84396e-05	0.000526927
ENSMUSG00000022032	Scara5	121.201	3.6692	0.85734	4.27975	1.87104e-05	0.000532952
ENSMUSG00000033966	Cdkl4	39.7339	-8.51034	1.98868	-4.27939	1.87407e-05	0.000532952
ENSMUSG00000042613	Pbxip1	1237.34	1.08107	0.252613	4.27956	1.87267e-05	0.000532952
ENSMUSG00000021607	Mrpl36	1183.6	-1.1624	0.271666	-4.27879	1.87914e-05	0.000533537
ENSMUSG00000009654	Oit3	65.1164	-5.46795	1.27809	-4.27822	1.88391e-05	0.000534036
ENSMUSG00000007833	Aldh16a1	1778.77	0.823978	0.192638	4.27734	1.89136e-05	0.000534439
ENSMUSG00000021958	Pinx1	827.951	-1.74717	0.408451	-4.27755	1.88966e-05	0.000534439
ENSMUSG00000002227	Mov10	2779.83	1.16264	0.272149	4.27206	1.93674e-05	0.000546389
ENSMUSG00000047485	Klhl34	36.85	-8.40373	1.96743	-4.27142	1.94231e-05	0.00054709
ENSMUSG00000024457	Trim26	2041.4	0.937199	0.219545	4.26883	1.96501e-05	0.000552603
ENSMUSG00000029686	Cul1	8207.89	-0.6977	0.163526	-4.2666	1.98479e-05	0.000557282
ENSMUSG00000005364	Il5ra	35.3293	-8.34162	1.95537	-4.26601	1.98997e-05	0.000557854
ENSMUSG00000092274	Neat1	1255.2	1.59774	0.374757	4.26339	2.01348e-05	0.000563551
ENSMUSG00000021559	Dapk1	1446	1.13836	0.267082	4.26221	2.02416e-05	0.000565647
ENSMUSG00000071568	Gm5874	39.6662	-8.50794	1.99732	-4.25968	2.04717e-05	0.000571176
ENSMUSG00000037762	Slc16a9	637.314	-1.90807	0.448007	-4.25901	2.0533e-05	0.000571986
ENSMUSG00000022895	Ets2	3694.76	0.960121	0.225458	4.25854	2.05764e-05	0.000572294
ENSMUSG00000052217	Hbb-bh1	59.3288	-9.09088	2.13572	-4.2566	2.07562e-05	0.000576392
ENSMUSG00000022752	Tomm70a	9601.12	-0.614878	0.144524	-4.25452	2.095e-05	0.000579956
ENSMUSG00000116972	Gm6278	558.929	-1.36572	0.32098	-4.25484	2.09196e-05	0.000579956
ENSMUSG00000041530	Ago1	2576.21	0.867251	0.20391	4.25311	2.10824e-05	0.00058271
ENSMUSG00000038034	Igsf8	1762.57	1.06588	0.250645	4.25253	2.11368e-05	0.000583304
ENSMUSG00000029106	Add1	4220.88	0.684582	0.161125	4.24876	2.14954e-05	0.000592276
ENSMUSG00000058056	Palld	2221.58	0.992432	0.233732	4.24602	2.17603e-05	0.000598644
ENSMUSG00000027671	Actl6a	4573.7	-0.763785	0.179913	-4.24531	2.18288e-05	0.000599598
ENSMUSG00000078952	Lncenc1	3736.95	-0.744729	0.175557	-4.2421	2.21442e-05	0.000607319
ENSMUSG00000024713	Pcsk5	252.69	-1.94158	0.45789	-4.24028	2.23242e-05	0.000610956
ENSMUSG00000039865	Slc44a3	480.607	2.62648	0.619443	4.24006	2.23458e-05	0.000610956
ENSMUSG00000015653	Steap2	916.462	-1.6763	0.395457	-4.23889	2.24627e-05	0.000613207
ENSMUSG00000020689	Itgb3	905.867	2.61913	0.619151	4.23019	2.33489e-05	0.00063642
ENSMUSG00000037822	Smim14	509.957	1.71526	0.405642	4.2285	2.35252e-05	0.000640241
ENSMUSG00000014226	Cacybp	6755.62	-0.846512	0.20021	-4.22812	2.35651e-05	0.000640343
ENSMUSG00000039168	Dap	2121.92	0.947064	0.224027	4.22745	2.36354e-05	0.000641267
ENSMUSG00000058013	Septin11	12995.1	-0.598079	0.141531	-4.22578	2.38111e-05	0.000645047
ENSMUSG00000030536	Iqgap1	12408.3	0.689508	0.163196	4.22502	2.3892e-05	0.00064625
ENSMUSG00000017144	Rnd3	1649.16	-1.29809	0.307288	-4.22433	2.39656e-05	0.000647253
ENSMUSG00000030934	Oat	9496.28	-0.997718	0.23623	-4.22351	2.40528e-05	0.000647634
ENSMUSG00000038025	Phf2	2064.97	0.918821	0.217534	4.22381	2.40203e-05	0.000647634
ENSMUSG00000034664	Itga2b	137.333	-2.99531	0.709792	-4.21999	2.44315e-05	0.000656832
ENSMUSG00000046402	Rbp1	1418.26	-1.43753	0.340865	-4.21731	2.47231e-05	0.000663664
ENSMUSG00000020787	P2rx1	36.3641	-8.38448	1.98851	-4.21645	2.48175e-05	0.000665191
ENSMUSG00000050335	Lgals3	553.841	1.64948	0.391385	4.21446	2.50381e-05	0.00067009
ENSMUSG00000041220	Elovl6	1940.7	-1.80267	0.428201	-4.20986	2.55524e-05	0.000682822
ENSMUSG00000025001	Hells	6801.92	-0.690242	0.164051	-4.20749	2.58223e-05	0.000688997
ENSMUSG00000028194	Ddah1	5780.98	-0.817363	0.194295	-4.20681	2.58999e-05	0.000690028
ENSMUSG00000031819	Emc8	2682.82	-0.761301	0.181037	-4.20523	2.60815e-05	0.000693823
ENSMUSG00000000303	Cdh1	23433.1	0.750025	0.178471	4.20251	2.63967e-05	0.000701155
ENSMUSG00000053702	Nebl	34.8255	-8.32156	1.98067	-4.20139	2.65276e-05	0.000703578
ENSMUSG00000003360	Ddx23	6762.01	-0.588246	0.14003	-4.20085	2.65919e-05	0.000704227
ENSMUSG00000001785	Pwp1	3446.16	-0.811343	0.193177	-4.2	2.66913e-05	0.000705805
ENSMUSG00000029701	Rbm28	4101.56	-0.791307	0.18847	-4.19857	2.68604e-05	0.000709219
ENSMUSG00000103047	Gm37310	35.8252	-8.36143	1.99182	-4.19789	2.6941e-05	0.000710287
ENSMUSG00000071646	Mta2	6274.86	-0.597484	0.142385	-4.19625	2.71376e-05	0.000714409
ENSMUSG00000110331	Nudc-ps1	183.277	-2.61878	0.624295	-4.19479	2.73127e-05	0.000717951
ENSMUSG00000027787	Nmd3	3042.78	-0.959897	0.228906	-4.19341	2.74793e-05	0.000720193
ENSMUSG00000028729	Ebna1bp2	4193.49	-0.810102	0.193177	-4.19358	2.74582e-05	0.000720193
ENSMUSG00000039205	Ciz1	1989.63	0.830503	0.19821	4.19001	2.78941e-05	0.000729985
ENSMUSG00000027496	Aurka	5405.06	-0.558124	0.133249	-4.18858	2.80709e-05	0.000733528
ENSMUSG00000030761	Myo7a	5894.1	0.827636	0.197655	4.18727	2.82333e-05	0.000736686
ENSMUSG00000059713	Rcan3	618.962	1.45929	0.348547	4.18678	2.82945e-05	0.000737195
ENSMUSG00000021416	Eci3	267.254	2.30649	0.551457	4.18253	2.88278e-05	0.000749989
ENSMUSG00000042515	Pwwp3b	2874.76	-0.774605	0.185223	-4.18201	2.88939e-05	0.000750605
ENSMUSG00000059708	Akap17b	2360.7	-1.07292	0.256709	-4.17953	2.92114e-05	0.000757742
ENSMUSG00000004508	Gab2	596.454	2.84812	0.681726	4.17781	2.94326e-05	0.000761836
ENSMUSG00000027309	Dnaaf9	630.189	1.30074	0.311374	4.17741	2.94847e-05	0.000761836
ENSMUSG00000032359	Ctsh	9703.05	-0.664123	0.158984	-4.17731	2.94982e-05	0.000761836
ENSMUSG00000042377	Fam83g	1203.22	1.11658	0.267322	4.17693	2.95473e-05	0.000761995
ENSMUSG00000028360	Slc44a5	369.104	1.86719	0.447693	4.1707	3.03672e-05	0.000781999
ENSMUSG00000063382	Bcl9l	6028.57	0.68225	0.163611	4.16996	3.04655e-05	0.000783392
ENSMUSG00000063480	Snu13	2144.56	-0.81933	0.196502	-4.16958	3.05163e-05	0.000783562
ENSMUSG00000061517	Sox21	859.108	-1.92355	0.461439	-4.1686	3.06482e-05	0.00078581
ENSMUSG00000062232	Rapgef2	2076.16	0.774331	0.185792	4.16772	3.07657e-05	0.000787683
ENSMUSG00000021133	Susd6	2564.16	0.906188	0.217532	4.16577	3.10305e-05	0.000793177
ENSMUSG00000043165	Loricrin	49.7546	-7.38105	1.77196	-4.16548	3.10699e-05	0.000793177
ENSMUSG00000021069	Pygl	669.064	1.87729	0.450734	4.16496	3.11401e-05	0.000793825
ENSMUSG00000062014	Gmfb	5957.31	-0.686197	0.164811	-4.16354	3.13346e-05	0.000797637
ENSMUSG00000025981	Coq10b	405.554	-1.76874	0.425242	-4.15937	3.19124e-05	0.000811179
ENSMUSG00000029415	Sdad1	4909.73	-0.600542	0.144424	-4.15819	3.20781e-05	0.000813059
ENSMUSG00000040749	Siah1b	707.48	-1.23469	0.296921	-4.15831	3.20615e-05	0.000813059
ENSMUSG00000024769	Cdc42bpg	2314.65	0.863798	0.207795	4.15697	3.22495e-05	0.000816234
ENSMUSG00000025409	Mbd6	3135.89	0.950044	0.228728	4.1536	3.27278e-05	0.00082716
ENSMUSG00000032423	Syncrip	7517.3	-0.614998	0.14816	-4.1509	3.31176e-05	0.000835818
ENSMUSG00000044117	Bmerb1	36.5908	-8.39207	2.02352	-4.14726	3.36472e-05	0.000847224
ENSMUSG00000058799	Nap1l1	24486.8	-0.771457	0.186021	-4.14714	3.36652e-05	0.000847224
ENSMUSG00000053838	Nudcd3	5445.81	-0.561108	0.135412	-4.14372	3.4171e-05	0.000858733
ENSMUSG00000038967	Pdk2	364.509	1.82957	0.441687	4.14225	3.4392e-05	0.000863065
ENSMUSG00000033540	Idua	237.469	2.58376	0.623808	4.14192	3.44414e-05	0.00086308
ENSMUSG00000056888	Glipr1	145.656	3.81309	0.921523	4.13781	3.50636e-05	0.000877432
ENSMUSG00000040550	Otud6b	3627.35	-0.847082	0.204902	-4.13408	3.56382e-05	0.000890554
ENSMUSG00000038463	Olfml2b	34.4732	-8.30665	2.01081	-4.131	3.61193e-05	0.000900036
ENSMUSG00000053411	Cbx7	5905.28	1.06801	0.258523	4.13121	3.60861e-05	0.000900036
ENSMUSG00000030493	Faap24	488.868	-1.40355	0.339992	-4.12817	3.65666e-05	0.000909901
ENSMUSG00000049799	Lrrc19	605.372	-1.31327	0.318345	-4.12529	3.70261e-05	0.000920045
ENSMUSG00000024201	Kdm4b	1977.7	1.07238	0.260249	4.12057	3.77938e-05	0.000937806
ENSMUSG00000032536	Trak1	1661.02	0.88388	0.214566	4.11938	3.79892e-05	0.000941336
ENSMUSG00000104945	Gm35715	29.2263	8.64974	2.10168	4.11563	3.86118e-05	0.000955426
ENSMUSG00000036687	Tmem184a	412.762	2.30156	0.559351	4.11469	3.87708e-05	0.000958022
ENSMUSG00000022332	Khdrbs3	470.38	-1.57753	0.383444	-4.11411	3.8867e-05	0.000959061
ENSMUSG00000061288	Taok3	1456.88	1.14825	0.279558	4.10738	4.00179e-05	0.000986087
ENSMUSG00000005442	Cic	4834.79	0.730345	0.177912	4.10509	4.04156e-05	0.000994504
ENSMUSG00000041817	Fam169a	2650.5	0.678056	0.16528	4.10246	4.08778e-05	0.00100448
ENSMUSG00000086496	Gm14204	41.6044	-8.57869	2.09136	-4.10197	4.09642e-05	0.00100521
ENSMUSG00000050357	Carmil2	202.152	2.17821	0.531193	4.10059	4.12091e-05	0.00100982
ENSMUSG00000026764	Kif5c	354.686	-2.39432	0.584091	-4.09922	4.14539e-05	0.00101442
ENSMUSG00000030834	Abcc6	273.573	2.77726	0.678115	4.09556	4.21147e-05	0.00102917
ENSMUSG00000026437	Cdk18	800.608	1.57187	0.384122	4.09212	4.27446e-05	0.00104169
ENSMUSG00000038916	Mtcl3	36.0859	-8.37222	2.04585	-4.0923	4.27112e-05	0.00104169
ENSMUSG00000017405	Nek8	465.892	1.54637	0.378167	4.08913	4.33e-05	0.00105377
ENSMUSG00000020839	Tmigd1	36.0856	8.95376	2.19319	4.08253	4.45479e-05	0.00108266
ENSMUSG00000017999	Ddx27	6790.3	-0.704554	0.172755	-4.07834	4.5358e-05	0.00110083
ENSMUSG00000114350	D14Ertd670e	33.0926	-8.24869	2.02276	-4.07793	4.54385e-05	0.00110128
ENSMUSG00000068566	Myadm	4348.44	1.03876	0.25487	4.07564	4.58879e-05	0.00111065
ENSMUSG00000042359	Osbpl6	1286.15	1.61378	0.396079	4.07438	4.61372e-05	0.00111516
ENSMUSG00000026547	Tagln2	7948.5	0.715857	0.175857	4.07068	4.68752e-05	0.00112838
ENSMUSG00000031785	Adgrg1	537.642	1.40718	0.345682	4.07072	4.6868e-05	0.00112838
ENSMUSG00000036752	Tubb4b	17251.3	-0.48898	0.12012	-4.07076	4.68604e-05	0.00112838
ENSMUSG00000022387	Brd1	4617.58	0.60371	0.148334	4.06993	4.70277e-05	0.00113052
ENSMUSG00000020101	Vsir	510.962	2.22097	0.545886	4.06856	4.73041e-05	0.00113255
ENSMUSG00000021282	Eif5	11410.6	-0.581675	0.14296	-4.06881	4.72548e-05	0.00113255
ENSMUSG00000057265	Bbof1	47.8299	-6.34417	1.5592	-4.06886	4.72445e-05	0.00113255
ENSMUSG00000022557	Bop1	6474.99	-0.939115	0.230922	-4.0668	4.76635e-05	0.00113961
ENSMUSG00000110185	Igip	100.675	3.2607	0.802538	4.06299	4.84481e-05	0.00115681
ENSMUSG00000003099	Ppp5c	5583.07	-0.603775	0.148694	-4.06053	4.89625e-05	0.00116752
ENSMUSG00000059412	Fxyd2	193.061	-4.44111	1.09418	-4.05884	4.9317e-05	0.00117439
ENSMUSG00000036693	Nop14	4514.37	-0.57553	0.14198	-4.05359	5.04377e-05	0.00119947
ENSMUSG00000031246	Sh3bgrl	826.732	-1.27855	0.315544	-4.05188	5.08075e-05	0.00120664
ENSMUSG00000002871	Tpra1	1066.08	0.967318	0.238874	4.0495	5.13277e-05	0.00121737
ENSMUSG00000020953	Coch	62.8772	-7.7327	1.91132	-4.04574	5.21583e-05	0.00123541
ENSMUSG00000031740	Mmp2	436.769	-2.1593	0.533963	-4.04391	5.25674e-05	0.00124344
ENSMUSG00000048458	Inka2	33.1174	-8.24869	2.0409	-4.04169	5.30674e-05	0.00125359
ENSMUSG00000000555	Itga5	6232.8	1.03585	0.256454	4.03912	5.36528e-05	0.00126573
ENSMUSG00000048376	F2r	3186.04	-1.19228	0.29543	-4.03574	5.44298e-05	0.00128236
ENSMUSG00000037989	Wnk2	3776.57	1.17727	0.291784	4.03474	5.46623e-05	0.00128612
ENSMUSG00000023110	Prmt5	9797.46	-0.609069	0.150984	-4.034	5.48361e-05	0.00128837
ENSMUSG00000057614	Gnai1	254.757	-1.99346	0.4942	-4.03371	5.4903e-05	0.00128837
ENSMUSG00000021638	Ocln	1483.93	1.29291	0.320791	4.03039	5.56849e-05	0.00129983
ENSMUSG00000029195	Klb	2709.32	1.22104	0.302952	4.03048	5.56632e-05	0.00129983
ENSMUSG00000036655	Colec11	38.9367	-8.48082	2.10407	-4.03067	5.56184e-05	0.00129983
ENSMUSG00000048142	Nat8l	1906.99	-1.90477	0.472498	-4.03127	5.54762e-05	0.00129983
ENSMUSG00000046056	Sbsn	349.241	2.37832	0.590579	4.0271	5.64696e-05	0.00131641
ENSMUSG00000061877	BC048679	29.4919	8.66271	2.15143	4.0265	5.66142e-05	0.00131805
ENSMUSG00000013236	Ptprs	5201.87	1.16403	0.289149	4.02572	5.68003e-05	0.00132064
ENSMUSG00000021392	Nol8	2992.93	-0.872741	0.216859	-4.02447	5.71036e-05	0.00132595
ENSMUSG00000072944	Nup62cl	3103.39	-1.0411	0.25873	-4.02387	5.72484e-05	0.00132758
ENSMUSG00000050332	Amer1	1769.2	1.04945	0.260859	4.02306	5.74468e-05	0.00133044
ENSMUSG00000028409	Smu1	4028.64	-0.588477	0.146345	-4.02116	5.79115e-05	0.00133945
ENSMUSG00000029361	Nos1	727.272	1.63039	0.405522	4.02046	5.80841e-05	0.00134169
ENSMUSG00000015305	Sash1	1267.37	1.28503	0.319876	4.01726	5.88777e-05	0.00135472
ENSMUSG00000029188	Slc34a2	924.451	-1.204	0.299702	-4.01731	5.88657e-05	0.00135472
ENSMUSG00000030220	Arhgdib	393.571	1.63206	0.406213	4.01775	5.87562e-05	0.00135472
ENSMUSG00000002778	Kdelr1	4050.07	0.74921	0.186526	4.01665	5.90323e-05	0.00135652
ENSMUSG00000025580	Eif4a3	6845.1	-0.600487	0.149574	-4.01464	5.95363e-05	0.00136633
ENSMUSG00000062867	Impdh2	7802.19	-0.501078	0.124886	-4.01229	6.01322e-05	0.00137822
ENSMUSG00000027359	Slc27a2	56.4448	-5.25847	1.31102	-4.01098	6.0466e-05	0.00138408
ENSMUSG00000027236	Eif3j1	2835.16	-0.677929	0.16913	-4.00833	6.11494e-05	0.00139611
ENSMUSG00000054509	Parp4	785.692	1.4925	0.372324	4.00859	6.10814e-05	0.00139611
ENSMUSG00000023017	Asic1	246.363	-2.70525	0.676098	-4.00128	6.30011e-05	0.00143469
ENSMUSG00000047507	Baiap3	122.777	3.42718	0.85647	4.00152	6.29363e-05	0.00143469
ENSMUSG00000026342	Slc35f5	1485.66	0.840064	0.210123	3.99796	6.3892e-05	0.00145311
ENSMUSG00000034522	Zfp395	2801.33	1.02799	0.257152	3.99759	6.39904e-05	0.00145348
ENSMUSG00000026726	Cubn	123848	-0.919936	0.230481	-3.99138	6.56905e-05	0.00149019
ENSMUSG00000022241	Tars1	8619.58	-0.619683	0.155481	-3.9856	6.73105e-05	0.00152499
ENSMUSG00000026121	Sema4c	1136.29	1.25188	0.314127	3.98525	6.74082e-05	0.00152525
ENSMUSG00000036123	Slc9a3	240.368	2.48225	0.623058	3.98399	6.77688e-05	0.00153145
ENSMUSG00000033294	Noc4l	3301.88	-0.778641	0.195484	-3.98315	6.80086e-05	0.00153492
ENSMUSG00000051279	Gdf6	193.527	-4.60086	1.15535	-3.98223	6.8273e-05	0.00153892
ENSMUSG00000024855	Pacs1	1757.56	1.08158	0.271683	3.98106	6.86084e-05	0.00154256
ENSMUSG00000042118	Bhmt2	457.784	-2.22462	0.558792	-3.98112	6.85917e-05	0.00154256
ENSMUSG00000032412	Atp1b3	3493.08	-0.712661	0.179053	-3.98017	6.88647e-05	0.00154636
ENSMUSG00000015027	Galns	941.234	1.23114	0.309543	3.97729	6.97059e-05	0.00156326
ENSMUSG00000053436	Mapk14	7805.48	-0.50166	0.126175	-3.9759	7.01126e-05	0.0015704
ENSMUSG00000005698	Ctcf	5734.83	-0.572134	0.144006	-3.97299	7.0975e-05	0.00158771
ENSMUSG00000034265	Zdhhc14	31.1914	-8.16317	2.05545	-3.97148	7.14269e-05	0.00159379
ENSMUSG00000056648	Hoxb8	39.9111	-8.51963	2.14508	-3.97171	7.13588e-05	0.00159379
ENSMUSG00000039476	Prrx2	34.8046	-8.31901	2.09492	-3.97105	7.15575e-05	0.0015947
ENSMUSG00000069833	Ahnak	9474.14	-0.837622	0.210964	-3.97045	7.17376e-05	0.0015967
ENSMUSG00000031066	Usp11	1060.17	1.31924	0.332354	3.96938	7.20598e-05	0.00160186
ENSMUSG00000032352	Lrrc1	1067.86	1.05071	0.264728	3.96902	7.2168e-05	0.00160226
ENSMUSG00000040511	Pvr	2139.58	0.777684	0.195994	3.9679	7.25099e-05	0.00160783
ENSMUSG00000022391	Rangap1	13941.4	-0.578667	0.14592	-3.96564	7.31984e-05	0.00161501
ENSMUSG00000028969	Cdk5	711.403	1.14616	0.288986	3.96616	7.30387e-05	0.00161501
ENSMUSG00000052062	Pard3b	78.037	3.49859	0.882198	3.96576	7.3161e-05	0.00161501
ENSMUSG00000066554	Gm10167	76.8638	-3.40821	0.859352	-3.96602	7.30819e-05	0.00161501
ENSMUSG00000007279	Scube2	1029.04	1.56413	0.394578	3.96404	7.36913e-05	0.00162387
ENSMUSG00000046070	Igfals	126.565	2.82606	0.712978	3.96374	7.37835e-05	0.00162388
ENSMUSG00000017756	Slc12a7	7168.61	0.815759	0.205916	3.9616	7.44488e-05	0.00163281
ENSMUSG00000021474	Sfxn1	7028.23	-0.730634	0.184445	-3.96125	7.45579e-05	0.00163281
ENSMUSG00000040728	Esrp1	2520.19	0.797387	0.201286	3.96146	7.44932e-05	0.00163281
ENSMUSG00000047257	Prss45	34.4143	-8.30443	2.09621	-3.96165	7.44347e-05	0.00163281
ENSMUSG00000033082	Clec1a	29.9201	8.68388	2.19273	3.96031	7.48536e-05	0.00163366
ENSMUSG00000038871	Bpgm	887.88	-1.14773	0.289797	-3.96046	7.4805e-05	0.00163366
ENSMUSG00000070697	Utp3	3254.23	-0.702632	0.177421	-3.96024	7.48734e-05	0.00163366
ENSMUSG00000039356	Exosc2	2540.56	-0.843032	0.212935	-3.9591	7.52318e-05	0.00163816
ENSMUSG00000056737	Capg	819.962	1.33445	0.337067	3.959	7.52647e-05	0.00163816
ENSMUSG00000083064	Gm7785	41.9626	-8.5895	2.16999	-3.95831	7.54834e-05	0.00164091
ENSMUSG00000006219	Fblim1	2735.48	1.07743	0.27224	3.95764	7.56935e-05	0.00164346
ENSMUSG00000003500	Impdh1	2866.78	-0.660867	0.167026	-3.95667	7.60015e-05	0.00164813
ENSMUSG00000036473	Tbc1d24	759.988	1.06139	0.268275	3.95634	7.61073e-05	0.0016484
ENSMUSG00000028836	Slc30a2	974.867	1.31985	0.333835	3.9536	7.69827e-05	0.00166533
ENSMUSG00000042423	Fbrs	1993.24	0.771056	0.195136	3.95137	7.77046e-05	0.00167889
ENSMUSG00000005610	Eif4g2	61462.4	-0.437453	0.110724	-3.95084	7.78768e-05	0.00168056
ENSMUSG00000038068	Rnf144b	650.664	1.52752	0.386726	3.94988	7.81898e-05	0.00168527
ENSMUSG00000020514	Mrpl22	993.052	-1.25793	0.318663	-3.94751	7.89691e-05	0.00169999
ENSMUSG00000097906	Gm9625	3212.31	-1.21268	0.307237	-3.94706	7.91177e-05	0.00170113
ENSMUSG00000043987	Cep164	2689.37	0.885906	0.224653	3.94345	8.03192e-05	0.00172487
ENSMUSG00000092627	D130058E05Rik	32.9113	-8.23855	2.09144	-3.93918	8.17608e-05	0.0017537
ENSMUSG00000055538	Zcchc24	211.946	-2.25005	0.571684	-3.93584	8.29073e-05	0.00177614
ENSMUSG00000024727	Trpm6	1023.29	1.2803	0.325454	3.93389	8.35814e-05	0.00178842
ENSMUSG00000024781	Lipa	1258.88	1.24048	0.315394	3.93312	8.38488e-05	0.00179198
ENSMUSG00000001767	Crnkl1	2142.16	-0.720542	0.18348	-3.9271	8.59778e-05	0.00183526
ENSMUSG00000021143	Pacs2	2861.07	0.848154	0.21617	3.92356	8.72516e-05	0.00186021
ENSMUSG00000031453	Rasa3	615.686	-2.05936	0.525207	-3.92104	8.81677e-05	0.00187748
ENSMUSG00000026005	Rpe	1984.11	-0.906187	0.231161	-3.92016	8.84885e-05	0.00188205
ENSMUSG00000020875	Hoxb9	30.2608	-8.11808	2.07159	-3.91877	8.90009e-05	0.00188842
ENSMUSG00000081669	Npm3-ps1	37.062	-5.95377	1.51928	-3.91882	8.89829e-05	0.00188842
ENSMUSG00000048701	Ccdc6	5196.51	0.630776	0.16098	3.91835	8.91568e-05	0.00188946
ENSMUSG00000022865	Cxadr	1612.07	1.30101	0.332224	3.91607	9.00054e-05	0.00190517
ENSMUSG00000051855	Mest	6336.23	-2.86082	0.730658	-3.9154	9.02535e-05	0.00190814
ENSMUSG00000044211	Gm7887	63.0878	-3.75164	0.95843	-3.91436	9.06452e-05	0.00191414
ENSMUSG00000029014	Dnajc2	6393.08	-0.84622	0.216429	-3.90991	9.23286e-05	0.00194736
ENSMUSG00000084128	Esrp2	2080.59	1.22741	0.314036	3.9085	9.28709e-05	0.00195647
ENSMUSG00000033970	Rfc3	1264.1	-0.895879	0.229855	-3.89758	9.71592e-05	0.00204438
ENSMUSG00000031441	Atp11a	3228.21	0.712178	0.182841	3.89507	9.81722e-05	0.00206314
ENSMUSG00000034586	Hid1	119.838	4.52208	1.16106	3.89479	9.82838e-05	0.00206314
ENSMUSG00000055799	Tcf7l1	3608.17	0.783159	0.2011	3.89437	9.84556e-05	0.00206431
ENSMUSG00000083114	Gm14790	28.177	-8.01539	2.05976	-3.89142	9.96585e-05	0.00208706
ENSMUSG00000025047	Pdcd11	9348.17	-0.606333	0.15588	-3.88973	0.000100356	0.00209918
ENSMUSG00000027540	Ptpn1	2042.97	-0.791688	0.203555	-3.88931	0.00010053	0.00209921
ENSMUSG00000058952	Cfi	494.348	2.74222	0.705095	3.88915	0.000100594	0.00209921
ENSMUSG00000021645	Smn1	2584.64	-0.689669	0.177366	-3.88838	0.000100914	0.00210093
ENSMUSG00000067150	Xpo5	8899.93	-0.533967	0.137321	-3.88847	0.000100877	0.00210093
ENSMUSG00000034243	Golgb1	6843.85	0.62586	0.161007	3.88715	0.000101429	0.00210918
ENSMUSG00000030257	Srgap3	416.825	2.27133	0.584695	3.88465	0.000102477	0.00212847
ENSMUSG00000026787	Gad2	28.3477	-8.02483	2.06593	-3.88437	0.000102597	0.00212848
ENSMUSG00000024594	Prrc1	2609.18	0.664325	0.171125	3.8821	0.000103559	0.00214592
ENSMUSG00000024975	Pdcd4	1179.81	1.38608	0.357157	3.88088	0.00010408	0.00215419
ENSMUSG00000003051	Elf3	3641.44	2.48138	0.639488	3.88027	0.000104342	0.00215515
ENSMUSG00000025980	Hspd1	36609.2	-0.56667	0.146052	-3.87992	0.000104491	0.00215515
ENSMUSG00000032358	Fam83b	396.565	1.90171	0.490112	3.88015	0.000104391	0.00215515
ENSMUSG00000000711	Rab5b	1760.18	0.835683	0.215411	3.87949	0.000104676	0.00215646
ENSMUSG00000030583	Sipa1l3	4503.94	0.740213	0.190874	3.87802	0.000105309	0.00216697
ENSMUSG00000068614	Actc1	28.5693	-8.03578	2.07289	-3.87661	0.000105921	0.00217704
ENSMUSG00000022562	Oplah	304.508	2.11773	0.546333	3.87625	0.000106077	0.00217771
ENSMUSG00000042524	Sun2	605.375	1.67672	0.432646	3.87551	0.000106402	0.00218186
ENSMUSG00000037012	Hk1	4365.63	1.3776	0.356042	3.8692	0.000109192	0.00223647
ENSMUSG00000029716	Tfr2	117.733	2.90767	0.751794	3.86764	0.000109892	0.00224822
ENSMUSG00000038059	Smim3	189.233	-2.55789	0.661596	-3.86624	0.000110527	0.0022586
ENSMUSG00000027233	Patl2	26.7983	8.52487	2.20626	3.86394	0.000111573	0.00227735
ENSMUSG00000040711	Sh3pxd2b	3054.51	0.72503	0.187717	3.86235	0.000112299	0.00228954
ENSMUSG00000025133	Ints4	3613.28	-0.764997	0.198144	-3.86082	0.000113007	0.00230131
ENSMUSG00000024650	Slc22a6	27.9718	-8.00584	2.07487	-3.85848	0.000114095	0.0023208
ENSMUSG00000025086	Trub1	1368.25	-0.844726	0.218981	-3.85754	0.000114535	0.00232441
ENSMUSG00000026020	Nop58	9430.83	-0.687302	0.178162	-3.85773	0.000114444	0.00232441
ENSMUSG00000032078	Zpr1	3780.96	-0.699035	0.18134	-3.85483	0.000115811	0.00234763
ENSMUSG00000106674	Gm20005	35.7015	-8.35577	2.16819	-3.8538	0.000116296	0.00235477
ENSMUSG00000022951	Rcan1	2531.76	-0.71823	0.186491	-3.85129	0.000117497	0.00237635
ENSMUSG00000043639	Rbm20	993.119	-2.09849	0.544983	-3.85056	0.000117849	0.00238076
ENSMUSG00000038279	Nop2	7782.78	-0.779992	0.20265	-3.84896	0.00011862	0.0023936
ENSMUSG00000032812	Arap1	1423.14	0.911388	0.236817	3.84849	0.000118847	0.00239547
ENSMUSG00000001794	Capns1	3491.53	0.673189	0.174955	3.84779	0.000119187	0.00239687
ENSMUSG00000024999	Noc3l	2440.77	-0.702583	0.182587	-3.84793	0.000119119	0.00239687
ENSMUSG00000040204	Pclaf	1810.2	-0.858706	0.223295	-3.84561	0.000120251	0.00241552
ENSMUSG00000041859	Mcm3	9896.91	-0.498467	0.129714	-3.84283	0.000121623	0.0024403
ENSMUSG00000038816	Ctnnal1	1757.36	-1.03422	0.269197	-3.84188	0.000122093	0.00244697
ENSMUSG00000028156	Eif4e	5472.18	-0.822015	0.213995	-3.84129	0.00012239	0.00244821
ENSMUSG00000039987	Phtf2	965.852	-0.944286	0.245848	-3.84093	0.00012257	0.00244821
ENSMUSG00000048070	Pirt	31.1809	-8.16331	2.12527	-3.84107	0.000122498	0.00244821
ENSMUSG00000027536	Chmp4c	780.87	1.07381	0.279617	3.84028	0.000122896	0.00245198
ENSMUSG00000037990	Sh3rf3	33.2708	-8.25579	2.15078	-3.83852	0.000123779	0.00246681
ENSMUSG00000057278	Snrpg	1387.06	-0.986405	0.257075	-3.83703	0.000124534	0.00247906
ENSMUSG00000010048	Ifrd2	2955.45	-0.619813	0.161555	-3.83654	0.000124782	0.00248122
ENSMUSG00000026277	Stk25	2584.76	0.726369	0.189359	3.83594	0.000125084	0.00248443
ENSMUSG00000030674	Qprt	1113.9	0.95717	0.24956	3.83543	0.000125343	0.00248678
ENSMUSG00000015291	Gdi1	2913.01	0.716264	0.186779	3.83482	0.000125655	0.00249019
ENSMUSG00000031838	Ifi30	5010.89	0.826967	0.215737	3.83322	0.000126479	0.00250371
ENSMUSG00000059552	Trp53	5083.94	-0.617886	0.161234	-3.83224	0.000126982	0.00251087
ENSMUSG00000026553	Copa	15505.6	0.437508	0.114226	3.83021	0.000128032	0.00252882
ENSMUSG00000045136	Tubb2b	432.044	-1.40647	0.36723	-3.82994	0.000128177	0.00252885
ENSMUSG00000025364	Pa2g4	23706.9	-0.59883	0.1564	-3.82884	0.000128749	0.00253731
ENSMUSG00000121355		34.9334	-8.32419	2.17437	-3.82831	0.000129025	0.00253992
ENSMUSG00000032577	Mapkapk3	431.267	1.47991	0.386656	3.82745	0.000129475	0.00254596
ENSMUSG00000005360	Slc1a3	405.002	-1.88289	0.492109	-3.82616	0.00013016	0.00255376
ENSMUSG00000035165	Kcne3	31.873	-8.19515	2.14182	-3.82625	0.000130111	0.00255376
ENSMUSG00000055692	Tmem191	209.482	1.98543	0.518955	3.82583	0.000130335	0.00255435
ENSMUSG00000057530	Ece1	2917.21	-1.11526	0.292005	-3.81933	0.000133816	0.00261969
ENSMUSG00000031987	Egln1	2275.25	1.10015	0.288072	3.81901	0.000133986	0.00262013
ENSMUSG00000024121	Atp6v0c	3040.01	0.679296	0.177887	3.81869	0.000134164	0.00262071
ENSMUSG00000011179	Odc1	18964.3	-0.717491	0.18792	-3.81806	0.000134507	0.00262163
ENSMUSG00000088025	Rprl3	49.2665	-8.8227	2.31074	-3.81812	0.000134472	0.00262163
ENSMUSG00000013418	B4galnt2	2019.34	0.953098	0.24972	3.81666	0.000135269	0.00263358
ENSMUSG00000019734	Tmc4	1140.63	1.18221	0.309895	3.81487	0.000136254	0.00264985
ENSMUSG00000024238	Zeb1	280.374	-2.61814	0.686594	-3.81323	0.000137163	0.0026646
ENSMUSG00000005968	Tuft1	332.02	2.07181	0.543465	3.81223	0.000137719	0.00267247
ENSMUSG00000030671	Pde3b	212.48	-2.05913	0.540322	-3.81093	0.000138446	0.00268071
ENSMUSG00000031024	Dennd2b	1551.43	0.919781	0.241339	3.81116	0.000138316	0.00268071
ENSMUSG00000042102	Dmgdh	306.178	-3.57328	0.938575	-3.80713	0.000140587	0.00271326
ENSMUSG00000060147	Serpinb6a	2641.89	0.913647	0.239971	3.80733	0.000140477	0.00271326
ENSMUSG00000087700	Gm15283	124.559	3.2381	0.850513	3.80723	0.00014053	0.00271326
ENSMUSG00000028070	Naxe	1029.03	0.940911	0.247181	3.80656	0.000140912	0.00271657
ENSMUSG00000042331	Specc1	1790.08	0.753659	0.198014	3.80608	0.000141184	0.00271886
ENSMUSG00000097910	Hdnr	41.6049	-8.57646	2.25509	-3.80315	0.000142866	0.00274828
ENSMUSG00000090077	Lime1	28.2712	-8.02014	2.11066	-3.79983	0.000144796	0.00278107
ENSMUSG00000108049	Gm44168	30.9682	-8.1514	2.14529	-3.79968	0.000144885	0.00278107
ENSMUSG00000042010	Acacb	372.075	2.49223	0.656658	3.79532	0.000147452	0.00282729
ENSMUSG00000038859	Baiap2l1	913.992	1.21645	0.320733	3.79271	0.000149011	0.00285409
ENSMUSG00000045532	C1ql1	28.2466	-8.01824	2.11447	-3.79208	0.000149393	0.00285832
ENSMUSG00000056214	Pard6g	850.341	1.55555	0.410472	3.78966	0.000150851	0.0028831
ENSMUSG00000021314	Amph	755.504	-1.72554	0.455613	-3.78728	0.000152303	0.0029077
ENSMUSG00000035673	Sbno2	1913.19	0.810515	0.214072	3.78618	0.00015298	0.00291749
ENSMUSG00000034177	Rnf43	179.488	2.8269	0.746809	3.78531	0.000153516	0.00292456
ENSMUSG00000059714	Flot1	662.112	1.24487	0.32908	3.78288	0.000155021	0.00295007
ENSMUSG00000107838	Gm45769	29.6447	-8.08756	2.13843	-3.78201	0.00015557	0.00295734
ENSMUSG00000026426	Arl8a	811.552	1.38526	0.366414	3.7806	0.000156451	0.00296691
ENSMUSG00000054027	Nt5dc3	532.741	-1.31047	0.346648	-3.7804	0.000156576	0.00296691
ENSMUSG00000073130	Pasd1	50.0057	6.12984	1.62141	3.78057	0.000156473	0.00296691
ENSMUSG00000051503	Ccdc121rt3	28.9065	7.66361	2.03016	3.77488	0.000160082	0.0030301
ENSMUSG00000064043	Trerf1	628.093	1.93534	0.513309	3.77032	0.000163038	0.00308275
ENSMUSG00000026956	Uap1l1	1466.95	1.05509	0.279943	3.76894	0.000163943	0.00309656
ENSMUSG00000022708	Zbtb20	296.661	1.69025	0.448801	3.76614	0.00016579	0.00312811
ENSMUSG00000011884	Gltp	1347.97	0.888485	0.236068	3.76368	0.000167433	0.00315295
ENSMUSG00000015749	Anp32e	6483.04	-0.573781	0.152454	-3.76363	0.000167462	0.00315295
ENSMUSG00000020265	Sumo3	5431.22	-0.540293	0.14363	-3.7617	0.000168765	0.00317411
ENSMUSG00000027298	Tyro3	2129.5	0.851744	0.22647	3.76096	0.000169261	0.00318005
ENSMUSG00000037608	Bclaf1	12722.6	-0.546036	0.145321	-3.75744	0.000171659	0.00321829
ENSMUSG00000051022	Hs3st1	512.601	2.65694	0.707094	3.75754	0.000171591	0.00321829
ENSMUSG00000044737	Klk14	26.2455	-7.91279	2.10706	-3.75537	0.000173087	0.00324163
ENSMUSG00000034981	Parm1	919.591	1.12099	0.298539	3.75493	0.000173393	0.00324393
ENSMUSG00000032083	Apoa1	21896.7	-0.969408	0.258463	-3.75066	0.000176368	0.00329612
ENSMUSG00000041438	Utp4	5119.5	-0.684615	0.18256	-3.75008	0.000176781	0.00329686
ENSMUSG00000052446	Zfp961	1200.07	-1.16038	0.309423	-3.75013	0.000176741	0.00329686
ENSMUSG00000040464	Gtpbp10	689.954	-1.09682	0.292603	-3.74849	0.000177902	0.00331429
ENSMUSG00000070867	Trabd2b	208.128	-2.292	0.611863	-3.74594	0.000179717	0.00334459
ENSMUSG00000027249	F2	1254.39	1.07319	0.286689	3.74341	0.000181539	0.00337495
ENSMUSG00000030530	Furin	6758.51	-0.624367	0.166821	-3.74273	0.000182035	0.00338062
ENSMUSG00000109337	Gm45047	25.9387	8.47747	2.26567	3.74171	0.000182774	0.00339079
ENSMUSG00000015647	Lama5	11503.4	0.880048	0.235235	3.74115	0.000183184	0.00339484
ENSMUSG00000029860	Zyx	6396.21	0.490515	0.131133	3.7406	0.000183583	0.00339868
ENSMUSG00000059866	Tnip2	211.141	2.06925	0.55351	3.73842	0.000185182	0.0034247
ENSMUSG00000057236	Rbbp4	12582.6	-0.472015	0.126454	-3.73269	0.000189448	0.00349995
ENSMUSG00000038545	Cul7	15136.6	0.507293	0.136083	3.72782	0.000193144	0.00356451
ENSMUSG00000032387	Rbpms2	5987.72	-0.809898	0.217342	-3.72638	0.000194247	0.00358115
ENSMUSG00000042035	Igsf3	3487.6	1.16716	0.313474	3.72331	0.000196626	0.00362123
ENSMUSG00000047878	A4galt	994.876	1.07767	0.289619	3.721	0.000198437	0.00365078
ENSMUSG00000043673	Kcns3	28.375	-8.02731	2.1582	-3.71945	0.000199656	0.0036694
ENSMUSG00000049866	Arl4c	1210.54	-0.943011	0.253606	-3.71841	0.000200483	0.00368078
ENSMUSG00000060935	Tmem263	1438.15	1.14968	0.309299	3.71704	0.000201568	0.00369687
ENSMUSG00000022565	Plec	10241	0.839515	0.226089	3.71321	0.000204649	0.0037495
ENSMUSG00000017774	Myo1c	7840.89	0.631993	0.170226	3.71268	0.000205077	0.00375347
ENSMUSG00000018848	Rars1	7886.29	-0.567174	0.152834	-3.71105	0.0002064	0.00376989
ENSMUSG00000040363	Bcor	6577.63	0.818395	0.220514	3.71131	0.000206193	0.00376989
ENSMUSG00000021810	Ecd	3654.99	-0.694312	0.187206	-3.70882	0.000208229	0.00379547
ENSMUSG00000030862	Cpxm2	25.8141	-7.88963	2.12721	-3.70891	0.000208153	0.00379547
ENSMUSG00000006930	Hap1	191.929	1.93672	0.522511	3.70656	0.000210093	0.00382551
ENSMUSG00000053395	Cacng8	26.7623	-7.94186	2.14327	-3.70549	0.000210984	0.00383778
ENSMUSG00000068855	H2ac20	25.8009	-7.88923	2.12946	-3.7048	0.000211558	0.00384428
ENSMUSG00000001510	Dlx3	424.603	2.39116	0.64575	3.70292	0.000213135	0.00386501
ENSMUSG00000024287	Thoc1	2406.66	-0.822212	0.222032	-3.70313	0.000212958	0.00386501
ENSMUSG00000029165	Agbl5	873.936	1.2951	0.349988	3.7004	0.000215256	0.0038955
ENSMUSG00000067148	Polr1c	3297.76	-0.719471	0.19442	-3.7006	0.000215092	0.0038955
ENSMUSG00000007209	Ceacam9	44.3812	5.08822	1.37585	3.69823	0.000217107	0.00390903
ENSMUSG00000032215	Rsl24d1	2334.82	-0.868867	0.234881	-3.69917	0.000216303	0.00390903
ENSMUSG00000050199	Lgr4	1244.45	1.26362	0.341665	3.69842	0.000216947	0.00390903
ENSMUSG00000073027	Dmrtc1b	23.8902	8.35887	2.25982	3.69892	0.000216522	0.00390903
ENSMUSG00000073563	Csnk1g3	1658.67	-0.745097	0.201459	-3.69851	0.000216871	0.00390903
ENSMUSG00000031917	Nip7	3996.12	-0.914967	0.247519	-3.69655	0.000218553	0.00393107
ENSMUSG00000031583	Wrn	1129.87	1.0231	0.276888	3.695	0.00021989	0.00395111
ENSMUSG00000024528	Srfbp1	1563.09	-0.883029	0.239005	-3.69461	0.000220226	0.00395288
ENSMUSG00000030103	Bhlhe40	683.864	1.67582	0.453615	3.69437	0.000220435	0.00395288
ENSMUSG00000020758	Itgb4	891.704	1.34659	0.364593	3.6934	0.000221278	0.00396398
ENSMUSG00000027580	Helz2	818.541	1.68193	0.45561	3.69161	0.000222842	0.00398394
ENSMUSG00000030662	Ipo5	30480.4	-0.581364	0.15748	-3.69167	0.000222788	0.00398394
ENSMUSG00000019975	Ikbip	444.239	1.34865	0.365433	3.69054	0.000223775	0.0039966
ENSMUSG00000068742	Cry2	1245.75	0.914484	0.247988	3.68761	0.000226373	0.00403892
ENSMUSG00000024383	Map3k2	893.5	0.959055	0.260128	3.68686	0.000227037	0.0040467
ENSMUSG00000054814	Usp46	1233.03	0.821585	0.223039	3.68359	0.00022997	0.00409425
ENSMUSG00000073557	Ppp1r12b	556.844	1.51311	0.410795	3.68337	0.000230167	0.00409425
ENSMUSG00000000282	Mnt	1718.21	0.834635	0.226641	3.68263	0.000230838	0.00410207
ENSMUSG00000082746	Rps12-ps1	27.0615	-7.95876	2.16157	-3.68194	0.000231465	0.00410909
ENSMUSG00000004929	Thop1	6815.84	-0.523452	0.142219	-3.6806	0.000232683	0.00412244
ENSMUSG00000017897	Eya2	29.3391	-8.07245	2.19323	-3.68063	0.000232661	0.00412244
ENSMUSG00000032717	Mdfi	623.856	1.41276	0.384105	3.67804	0.000235031	0.00415988
ENSMUSG00000120748	Gm56658	37.271	5.7939	1.57658	3.67497	0.000237879	0.0042061
ENSMUSG00000059248	Septin9	9562.53	0.624569	0.170041	3.67304	0.000239678	0.00423368
ENSMUSG00000034201	Gas2l1	2714.43	0.852528	0.232256	3.67064	0.000241945	0.00426946
ENSMUSG00000117730	Gm5503	27.2465	-7.96831	2.17099	-3.67036	0.000242208	0.00426985
ENSMUSG00000020108	Ddit4	373.812	2.4352	0.663547	3.66998	0.00024257	0.00427197
ENSMUSG00000078578	Ube2d3	10797.1	-0.483568	0.131786	-3.66934	0.00024318	0.00427847
ENSMUSG00000023832	Acat2	1099.81	-0.986949	0.268992	-3.66907	0.000243439	0.00427877
ENSMUSG00000070304	Scn2b	123.618	3.09059	0.84247	3.66849	0.00024399	0.00428421
ENSMUSG00000074227	Spint2	4215.05	0.671774	0.183165	3.66759	0.000244846	0.00429499
ENSMUSG00000072941	Sod3	205.088	2.10612	0.574565	3.66559	0.000246765	0.00432437
ENSMUSG00000000253	Gmpr	180.607	-2.42019	0.660878	-3.66208	0.000250173	0.00436681
ENSMUSG00000022876	Samsn1	27.2292	-7.96681	2.17538	-3.66225	0.000250006	0.00436681
ENSMUSG00000024960	Plcb3	3231.23	0.641511	0.175163	3.66237	0.000249892	0.00436681
ENSMUSG00000033597	Caskin1	330.765	2.0338	0.555339	3.66227	0.000249992	0.00436681
ENSMUSG00000003032	Klf4	595.398	1.84798	0.504781	3.66095	0.00025128	0.00437785
ENSMUSG00000029669	Tspan12	800.726	-1.15644	0.315885	-3.66093	0.000251299	0.00437785
ENSMUSG00000027011	Ube2e3	1447.2	-0.779425	0.212922	-3.66062	0.000251611	0.00437896
ENSMUSG00000047281	Sfn	1504.41	1.00042	0.273769	3.65424	0.000257943	0.00448476
ENSMUSG00000027828	Ssr3	10323.3	-0.515905	0.141212	-3.65341	0.000258779	0.00449489
ENSMUSG00000045348	Nyap1	372.826	1.97622	0.540991	3.65296	0.000259237	0.00449844
ENSMUSG00000032349	Elovl5	3247.76	-0.683095	0.187048	-3.65198	0.000260226	0.00451117
ENSMUSG00000033220	Rac2	24.2839	-7.80123	2.13728	-3.65007	0.000262173	0.00454049
ENSMUSG00000031833	Mast3	1066.17	1.08797	0.298166	3.64889	0.000263374	0.00455238
ENSMUSG00000074345	Tnfaip8l3	209.041	-2.13869	0.586084	-3.64912	0.000263143	0.00455238
ENSMUSG00000067780	Pi15	27.4901	-7.97859	2.18726	-3.64775	0.000264547	0.00456821
ENSMUSG00000029405	G3bp2	12711.8	-0.480247	0.131666	-3.64746	0.00026485	0.00456898
ENSMUSG00000020593	Lpin1	323.243	2.09674	0.575123	3.64572	0.000266644	0.00459545
ENSMUSG00000025208	Mrpl43	1104.36	-1.0345	0.283813	-3.645	0.000267388	0.00460251
ENSMUSG00000044562	Rasip1	210.564	-4.25923	1.16857	-3.64483	0.000267573	0.00460251
ENSMUSG00000027900	Dram2	640.737	1.38358	0.379691	3.64395	0.000268483	0.00461368
ENSMUSG00000098294	Gm27204	24.6692	-7.82422	2.14752	-3.64338	0.000269081	0.00461948
ENSMUSG00000001089	Luzp1	5284.89	-0.51973	0.142733	-3.64129	0.00027128	0.00464822
ENSMUSG00000025915	Sgk3	2504.81	-0.832964	0.228751	-3.64135	0.000271208	0.00464822
ENSMUSG00000021585	Cast	1456.62	1.01217	0.278096	3.63964	0.000273022	0.00467355
ENSMUSG00000018398	Septin8	2717.9	0.664286	0.182543	3.63906	0.000273637	0.00467957
ENSMUSG00000063316	Rpl27	5187.04	-0.570983	0.156948	-3.63803	0.000274728	0.00469368
ENSMUSG00000042726	Trafd1	806.687	1.22742	0.337596	3.63577	0.000277155	0.0047306
ENSMUSG00000035954	Dock4	212.251	-2.10651	0.579738	-3.63355	0.000279549	0.00476686
ENSMUSG00000033007	Asic4	24.1509	-7.79376	2.14763	-3.629	0.000284523	0.00484702
ENSMUSG00000024472	Dcp2	4359.39	-0.62529	0.172406	-3.62685	0.000286904	0.00488288
ENSMUSG00000021913	Ogdhl	2400.68	0.804621	0.221911	3.62587	0.000287995	0.00489675
ENSMUSG00000024503	Spink1	4388.27	-0.660295	0.182136	-3.62529	0.000288643	0.00490306
ENSMUSG00000078671	Chd2	2926.73	0.983981	0.27149	3.62437	0.000289664	0.00491569
ENSMUSG00000049848	Ceacam19	24.0415	-7.787	2.15001	-3.62185	0.000292507	0.00495919
ENSMUSG00000050926	Dcaf12l2	23.8382	-7.77435	2.14668	-3.62157	0.000292819	0.00495973
ENSMUSG00000028896	Rcc1	6419.16	-0.652404	0.180172	-3.621	0.000293464	0.0049659
ENSMUSG00000074899	Sptbn5	22.8716	8.29602	2.29142	3.62048	0.000294062	0.00497127
ENSMUSG00000033933	Vhl	797.069	1.00894	0.278733	3.61973	0.000294915	0.00498094
ENSMUSG00000030232	Aebp2	2606.63	0.81446	0.225178	3.61696	0.000298079	0.00502552
ENSMUSG00000056851	Pcbp2	21513.6	-0.398095	0.110065	-3.61693	0.000298121	0.00502552
ENSMUSG00000100625	1700016G22Rik	22.8969	8.2976	2.29466	3.61605	0.000299137	0.00503785
ENSMUSG00000040296	Rigi	448.166	1.59781	0.442022	3.61477	0.000300615	0.00505793
ENSMUSG00000021905	Dph3	851.365	-1.23196	0.340873	-3.61414	0.000301348	0.00506064
ENSMUSG00000025128	Bhlhe22	23.7348	-7.76815	2.14929	-3.61429	0.000301172	0.00506064
ENSMUSG00000041426	Hibch	710.211	-1.24113	0.343522	-3.61297	0.000302715	0.00507879
ENSMUSG00000031283	Chrdl1	28.3292	-8.0239	2.22118	-3.61246	0.000303309	0.00508006
ENSMUSG00000063160	Numbl	507.649	1.18189	0.327196	3.61217	0.00030364	0.00508006
ENSMUSG00000079633	Rhox4d	57.8841	4.20858	1.16511	3.61217	0.000303651	0.00508006
ENSMUSG00000073678	Pgap1	3921.01	-0.555513	0.153812	-3.61165	0.00030426	0.00508545
ENSMUSG00000009633	G0s2	35.2086	-8.3355	2.30868	-3.6105	0.00030561	0.00509553
ENSMUSG00000027077	Smtnl1	24.4901	-7.81292	2.16401	-3.6104	0.000305726	0.00509553
ENSMUSG00000030800	Prss8	4755.82	0.841399	0.233031	3.61067	0.000305408	0.00509553
ENSMUSG00000048279	Sacs	632.535	-1.70056	0.471057	-3.61009	0.000306095	0.00509688
ENSMUSG00000038214	Bend3	4614.01	-0.578237	0.160248	-3.60839	0.000308107	0.00512557
ENSMUSG00000027219	Slc28a2	554.225	1.24862	0.346061	3.60808	0.000308473	0.00512684
ENSMUSG00000050148	Ubqln2	8226.64	-0.543445	0.150633	-3.60775	0.000308862	0.00512849
ENSMUSG00000058794	Nfe2	23.8684	-7.77689	2.15621	-3.60674	0.000310069	0.00514373
ENSMUSG00000025702	Marchf8	1504.87	0.727876	0.201855	3.60594	0.000311026	0.00515477
ENSMUSG00000028261	Ndufaf4	1232.12	-1.13788	0.315594	-3.60551	0.000311545	0.00515854
ENSMUSG00000001627	Ifrd1	1395.69	-1.15144	0.319484	-3.60406	0.000313286	0.00518253
ENSMUSG00000086054	Hnf1aos1	208.505	2.28959	0.635797	3.60113	0.000316832	0.00523375
ENSMUSG00000103357	Gm7804	23.9141	8.36023	2.32163	3.60102	0.000316973	0.00523375
ENSMUSG00000036216	Leap2	28.2975	-8.02024	2.22765	-3.60031	0.00031784	0.00524318
ENSMUSG00000022754	Tmem45a	24.276	-7.79978	2.16682	-3.59964	0.000318661	0.00525183
ENSMUSG00000000031	H19	234605	-0.468757	0.130263	-3.59854	0.000320013	0.00525351
ENSMUSG00000021540	Smad5	1762.4	0.824469	0.229137	3.59814	0.000320497	0.00525351
ENSMUSG00000025616	Usp16	2790.77	-0.823671	0.228948	-3.59763	0.000321135	0.00525351
ENSMUSG00000028053	Ash1l	2763.95	0.752402	0.209137	3.59765	0.000321103	0.00525351
ENSMUSG00000028944	Prkag2	433.819	-1.34527	0.37392	-3.59775	0.000320986	0.00525351
ENSMUSG00000029695	Aass	1115.16	-1.48486	0.412725	-3.5977	0.000321046	0.00525351
ENSMUSG00000031432	Prps1	1031.48	-1.97679	0.549289	-3.59881	0.000319677	0.00525351
ENSMUSG00000090981	Or10ah1-ps1	137.301	2.29607	0.638098	3.5983	0.000320308	0.00525351
ENSMUSG00000027792	Bche	100.17	-2.78848	0.775352	-3.5964	0.00032265	0.00527342
ENSMUSG00000042961	Egflam	1008.78	1.20027	0.334014	3.59346	0.000326316	0.00532843
ENSMUSG00000003555	Cyp17a1	109.552	2.61794	0.728915	3.59156	0.00032871	0.00536257
ENSMUSG00000046756	Mrps7	3068.31	-0.677252	0.188654	-3.58992	0.000330779	0.00538715
ENSMUSG00000078941	Ak6	2164.73	-0.741055	0.206429	-3.58988	0.000330824	0.00538715
ENSMUSG00000094090	Gm8494	44.9833	-4.64755	1.29558	-3.58724	0.000334203	0.00543716
ENSMUSG00000019312	Grb7	3652.62	0.843887	0.23533	3.58597	0.000335833	0.00545867
ENSMUSG00000025036	Sfxn2	951.58	0.91557	0.255391	3.58497	0.000337112	0.00547293
ENSMUSG00000026458	Ppfia4	442.642	1.54967	0.43229	3.58481	0.000337328	0.00547293
ENSMUSG00000044629	Cnrip1	39.4069	-8.50015	2.37171	-3.58397	0.000338411	0.00548548
ENSMUSG00000040813	Tex264	1745.67	0.992604	0.27698	3.58366	0.000338811	0.00548694
ENSMUSG00000043384	Gprasp1	1375.85	1.01537	0.283406	3.58275	0.000340002	0.0055012
ENSMUSG00000051695	Pcbp1	16533.3	-0.40036	0.111885	-3.57831	0.000345821	0.00559025
ENSMUSG00000037266	Rsrp1	4113.65	0.953299	0.266431	3.57803	0.000346195	0.00559119
ENSMUSG00000063704	Mapk15	182.05	2.27987	0.63739	3.57689	0.000347708	0.00560541
ENSMUSG00000068015	Lrch1	310.332	2.19358	0.613246	3.57699	0.000347572	0.00560541
ENSMUSG00000027070	Lrp2	29936.2	-0.897259	0.250923	-3.57584	0.000349105	0.00562281
ENSMUSG00000030056	Isy1	1498.21	-0.902992	0.252554	-3.57544	0.000349642	0.00562635
ENSMUSG00000031578	Mak16	3206.36	-0.981949	0.274875	-3.57235	0.000353791	0.00568795
ENSMUSG00000052033	Pfdn4	1054.34	-1.16205	0.325383	-3.57131	0.000355197	0.00570537
ENSMUSG00000050147	F2rl3	26.4329	-7.92192	2.21961	-3.56906	0.000358262	0.0057494
ENSMUSG00000034724	Cnot6l	1223.31	0.853339	0.239122	3.56864	0.000358843	0.00575351
ENSMUSG00000030849	Fgfr2	3895.71	-0.960374	0.269155	-3.56811	0.000359563	0.00575984
ENSMUSG00000054277	Arfgap3	751.504	1.15588	0.324013	3.56737	0.000360579	0.00576569
ENSMUSG00000063935	Zar1	23.3525	-7.74507	2.17107	-3.5674	0.000360547	0.00576569
ENSMUSG00000052949	Rnf157	384.3	1.77514	0.497829	3.56576	0.000362805	0.00579604
ENSMUSG00000030138	Bms1	9505.11	-0.618002	0.173354	-3.56496	0.000363908	0.00580842
ENSMUSG00000030031	Kbtbd8	1154.12	-1.25599	0.352374	-3.56438	0.000364721	0.00581617
ENSMUSG00000077704	Snord89	24.1895	-7.7944	2.18714	-3.56374	0.000365606	0.00582504
ENSMUSG00000069114	Zbtb10	2648.67	0.998809	0.28032	3.5631	0.000366506	0.00583413
ENSMUSG00000026853	Crat	1085.53	1.06272	0.298351	3.56198	0.000368072	0.00585381
ENSMUSG00000023175	Bsg	16614.7	0.56546	0.158768	3.56155	0.00036867	0.00585806
ENSMUSG00000024399	Ltb	22.8323	8.29347	2.32959	3.56005	0.000370787	0.00588641
ENSMUSG00000096549	Prickle4	23.817	-7.77245	2.18384	-3.55908	0.000372161	0.00590293
ENSMUSG00000024921	Smarca2	1308.65	1.02642	0.288466	3.55822	0.000373383	0.00591701
ENSMUSG00000034487	Poglut3	1379.03	1.00877	0.283676	3.55605	0.000376472	0.00596064
ENSMUSG00000032815	Fanca	1790.7	0.954542	0.268494	3.55517	0.000377731	0.00597524
ENSMUSG00000027947	Il6ra	162.477	2.95215	0.830581	3.55432	0.000378962	0.00598936
ENSMUSG00000035041	Creb3l3	2854.25	0.836287	0.235358	3.55325	0.000380502	0.00600833
ENSMUSG00000030084	Plxna1	6179.27	-0.548515	0.154422	-3.55206	0.000382232	0.00603027
ENSMUSG00000025867	Cplx2	106.974	-2.85892	0.804936	-3.55173	0.000382706	0.00603238
ENSMUSG00000020706	Ftsj3	12829.8	-0.68837	0.19395	-3.54922	0.000386378	0.00608486
ENSMUSG00000026019	Wdr12	2833.69	-0.932252	0.262721	-3.54844	0.000387515	0.00609733
ENSMUSG00000025283	Sat1	706.654	1.21182	0.341634	3.54712	0.000389463	0.00611712
ENSMUSG00000034686	Prr7	23.0173	-7.72406	2.17755	-3.54714	0.000389434	0.00611712
ENSMUSG00000020898	Ctc1	3048.47	0.771319	0.217521	3.54595	0.000391196	0.00613605
ENSMUSG00000064246	Chi3l1	24.4354	8.3913	2.36659	3.54573	0.000391525	0.00613605
ENSMUSG00000095041		4715.51	0.982862	0.277205	3.54561	0.000391707	0.00613605
ENSMUSG00000032193	Ldlr	3094.27	1.01288	0.285696	3.54532	0.000392139	0.00613738
ENSMUSG00000026715	Serpinc1	156.102	-2.42849	0.685116	-3.54464	0.000393148	0.00614775
ENSMUSG00000001376	Vps50	1553.49	-0.829705	0.23418	-3.54302	0.000395566	0.00616402
ENSMUSG00000028479	Gne	564.395	-1.59503	0.450146	-3.54336	0.000395066	0.00616402
ENSMUSG00000032220	Myo1e	2043.41	0.721849	0.203718	3.54338	0.00039504	0.00616402
ENSMUSG00000039959	Hip1	3545.68	0.835658	0.235861	3.54301	0.00039558	0.00616402
ENSMUSG00000059005	Hnrnpa3	24831.1	-0.515857	0.145638	-3.54206	0.000397019	0.00618101
ENSMUSG00000097248	Gm2694	30.2052	-8.11438	2.29156	-3.54098	0.000398639	0.00620078
ENSMUSG00000020430	Pes1	7206.76	-0.666955	0.188368	-3.54071	0.000399052	0.00620176
ENSMUSG00000102550	Gm8276	142.619	-2.20404	0.622534	-3.54044	0.000399461	0.00620267
ENSMUSG00000110013	1190028D05Rik	26.9048	-7.94736	2.24546	-3.5393	0.000401195	0.00622414
ENSMUSG00000060475	Wtap	1909.47	-0.649997	0.183725	-3.53789	0.000403342	0.00625198
ENSMUSG00000031410	Nxf7	7105.88	0.945214	0.267245	3.53688	0.000404885	0.00627041
ENSMUSG00000013089	Etv5	3410.98	-1.31851	0.372813	-3.53664	0.000405247	0.00627053
ENSMUSG00000082070	Gm1866	36.8859	-6.94533	1.9649	-3.53469	0.000408247	0.00631145
ENSMUSG00000031438	Rnf128	4504.01	-0.621415	0.175937	-3.53204	0.000412368	0.0063696
ENSMUSG00000062300	Nectin2	7901.98	0.600591	0.170191	3.52892	0.000417256	0.00643948
ENSMUSG00000109297	Gm31522	21.9162	8.23444	2.33383	3.5283	0.000418246	0.00644914
ENSMUSG00000023048	Prr13	1436.26	0.877967	0.248888	3.52756	0.00041941	0.00645585
ENSMUSG00000074652	Myh7b	466.96	1.46675	0.415776	3.52774	0.000419123	0.00645585
ENSMUSG00000078866	Zfp970	145.321	-2.22233	0.630265	-3.52602	0.00042185	0.00648777
ENSMUSG00000022111	Uchl3	1525.88	-0.717486	0.203513	-3.5255	0.000422678	0.00649487
ENSMUSG00000049173	Myoz3	23.481	-7.75172	2.19906	-3.52501	0.00042347	0.0065014
ENSMUSG00000023224	Serping1	431.071	1.75712	0.498565	3.52435	0.000424516	0.00651182
ENSMUSG00000028274	Rngtt	1206.22	-0.902367	0.256075	-3.52384	0.000425337	0.00651877
ENSMUSG00000008855	Hdac5	1576.04	1.08844	0.308965	3.52287	0.000426902	0.0065371
ENSMUSG00000050917	Fgf4	25.2994	-7.85955	2.23404	-3.51808	0.000434678	0.00665043
ENSMUSG00000032834	Pwp2	3793.97	-0.580424	0.165026	-3.51716	0.000436187	0.00666776
ENSMUSG00000065191	Gm23458	26.8394	-7.94413	2.25957	-3.51576	0.000438489	0.00669716
ENSMUSG00000020361	Hspa4	28052.8	-0.436756	0.124276	-3.51441	0.000440725	0.00671973
ENSMUSG00000021116	Eif2s1	8686.76	-0.687912	0.195734	-3.51453	0.000440534	0.00671973
ENSMUSG00000043286	Pnpla1	26.1664	8.49003	2.41659	3.51322	0.000442702	0.00674407
ENSMUSG00000026657	Frmd4a	1999.45	0.87144	0.248111	3.5123	0.000444244	0.00676175
ENSMUSG00000040548	Tex2	2620.45	0.883069	0.251441	3.51203	0.000444691	0.00676274
ENSMUSG00000034574	Daam1	2824.25	-0.715061	0.203646	-3.5113	0.00044592	0.00677561
ENSMUSG00000004865	Srpk1	11160.6	-0.592259	0.168738	-3.50994	0.000448206	0.00680451
ENSMUSG00000025155	Dus1l	3324.54	-0.56561	0.161172	-3.50935	0.000449206	0.00681385
ENSMUSG00000024059	Clip4	24.4297	-7.80879	2.22593	-3.5081	0.000451326	0.00684015
ENSMUSG00000034312	Iqsec1	4500.9	0.668039	0.190456	3.50758	0.000452194	0.00684308
ENSMUSG00000036606	Plxnb2	9472.59	0.671078	0.191325	3.50753	0.000452291	0.00684308
ENSMUSG00000028318	Polr1e	1458.6	-1.00579	0.286809	-3.50682	0.000453489	0.0068495
ENSMUSG00000040462	Os9	1614.38	0.750889	0.214111	3.50701	0.000453169	0.0068495
ENSMUSG00000036790	Slitrk2	24.8435	-7.83258	2.23408	-3.50595	0.000454979	0.00686031
ENSMUSG00000090213	Peds1	2092.94	0.657748	0.187603	3.50607	0.000454777	0.00686031
ENSMUSG00000028639	Ybx1	34130.9	-0.536234	0.153066	-3.50329	0.000459544	0.00692325
ENSMUSG00000029778	Adcyap1r1	133.787	-4.29009	1.22479	-3.50273	0.000460519	0.00692615
ENSMUSG00000046897	Zfp740	2553.68	0.685055	0.195566	3.50294	0.000460154	0.00692615
ENSMUSG00000034394	Lif	238.44	2.58883	0.739435	3.50109	0.000463363	0.0069544
ENSMUSG00000043683	Fem1a	1643.83	-0.895576	0.255808	-3.50097	0.000463574	0.0069544
ENSMUSG00000090115	Usp49	563.231	1.20605	0.344484	3.50104	0.000463443	0.0069544
ENSMUSG00000025665	Rps6ka6	8299.23	0.663544	0.189562	3.5004	0.000464562	0.00696332
ENSMUSG00000078779	Zfp59	210.797	-1.92217	0.549187	-3.50003	0.000465208	0.00696711
ENSMUSG00000080895	Gm11645	24.1783	-7.79463	2.22798	-3.49852	0.000467847	0.00700071
ENSMUSG00000042182	Bend6	24.3516	-7.80391	2.23095	-3.49801	0.000468736	0.0070081
ENSMUSG00000038467	Chmp4b	4219.93	0.757182	0.216486	3.4976	0.000469457	0.00701296
ENSMUSG00000006205	Htra1	2583.53	-1.44114	0.412161	-3.49655	0.000471315	0.00703479
ENSMUSG00000045482	Trrap	14373.1	0.634976	0.181631	3.49596	0.000472358	0.0070385
ENSMUSG00000046295	Ankle1	758.416	1.09908	0.314369	3.49614	0.000472035	0.0070385
ENSMUSG00000032939	Nup93	5042.2	-0.599087	0.171379	-3.49569	0.000472844	0.00703982
ENSMUSG00000021754	Map3k1	2457.06	0.956909	0.273863	3.49411	0.000475644	0.00705777
ENSMUSG00000037434	Slc30a1	2005.48	1.07875	0.308717	3.49431	0.000475285	0.00705777
ENSMUSG00000041258	Zfp236	1740.1	1.00572	0.287822	3.49423	0.000475436	0.00705777
ENSMUSG00000047228	A2ml1	32.5628	-6.7804	1.94038	-3.49437	0.000475189	0.00705777
ENSMUSG00000087385	Frg2f1	22.106	-7.66608	2.19537	-3.49194	0.000479531	0.0071095
ENSMUSG00000024338	Psmb8	24.2787	-7.79938	2.23461	-3.49026	0.000482544	0.00714819
ENSMUSG00000042650	Alkbh5	6087.8	0.70819	0.20303	3.48812	0.000486439	0.00719385
ENSMUSG00000074582	Arfgef2	3759.38	0.808285	0.231723	3.48816	0.000486361	0.00719385
ENSMUSG00000021866	Anxa11	1383.28	1.16037	0.332726	3.48748	0.000487599	0.007205
ENSMUSG00000048834	Vstm2a	28.086	-8.0106	2.29714	-3.48721	0.000488094	0.0072063
ENSMUSG00000004542	Psg19	22.9099	7.3221	2.10059	3.48573	0.00049079	0.00722804
ENSMUSG00000038751	Ptk6	49.5046	9.40999	2.69951	3.48581	0.000490648	0.00722804
ENSMUSG00000040621	Gemin8	188.763	-1.96008	0.562247	-3.48616	0.000490013	0.00722804
ENSMUSG00000045312	Lhfpl2	1498.47	0.834116	0.239514	3.48253	0.000496701	0.00730902
ENSMUSG00000050192	Eif5a2	417.807	-1.32864	0.381769	-3.48023	0.000500985	0.00736593
ENSMUSG00000020484	Xbp1	2914.37	0.695085	0.199882	3.47748	0.00050616	0.00743585
ENSMUSG00000032796	Lama1	12936.9	2.32389	0.668337	3.47712	0.000506826	0.00743946
ENSMUSG00000007036	Abhd16a	945.269	1.00327	0.288577	3.47661	0.000507802	0.00744763
ENSMUSG00000053769	Lysmd1	23.1915	-7.73372	2.22495	-3.47591	0.000509122	0.00746081
ENSMUSG00000027624	Epb41l1	2591.47	0.816088	0.234819	3.4754	0.000510099	0.0074614
ENSMUSG00000031333	Abcb7	1633.66	-0.774622	0.222898	-3.47522	0.000510426	0.0074614
ENSMUSG00000031605	Klhl2	4268.91	-0.576925	0.166004	-3.47538	0.000510138	0.0074614
ENSMUSG00000004127	Trmt10a	865.317	-1.06789	0.307321	-3.47484	0.000511156	0.00746265
ENSMUSG00000025264	Tsr2	1363.31	-0.92225	0.265416	-3.47474	0.000511354	0.00746265
ENSMUSG00000021411	Pxdc1	813.021	-1.15782	0.333293	-3.47387	0.000513004	0.00748057
ENSMUSG00000024225	Clps	69.9835	5.63415	1.62221	3.47312	0.000514441	0.00749536
ENSMUSG00000021819	Zswim8	6521.77	0.814535	0.234568	3.47249	0.000515646	0.00750673
ENSMUSG00000041842	Fhdc1	664.889	1.71413	0.493669	3.47223	0.000516162	0.00750808
ENSMUSG00000040413	Timd2	679.818	1.48562	0.427925	3.47168	0.000517205	0.00751708
ENSMUSG00000104651	Gm21168	22.6534	-7.70051	2.21927	-3.46984	0.000520767	0.00756265
ENSMUSG00000015342	Xk	165.183	-1.9836	0.571762	-3.46928	0.000521856	0.00757226
ENSMUSG00000028923	Necap2	1705.25	0.723096	0.208468	3.46861	0.00052315	0.00758482
ENSMUSG00000028518	Prkaa2	1238.51	0.839497	0.242116	3.46733	0.000525656	0.00761492
ENSMUSG00000044037	Als2cl	1005.32	1.22159	0.352443	3.46606	0.000528148	0.00763854
ENSMUSG00000063354	Slc39a4	2822.89	0.831517	0.239891	3.46623	0.000527811	0.00763854
ENSMUSG00000025417	Pip4k2c	3813.04	0.760134	0.219341	3.46553	0.000529187	0.00764732
ENSMUSG00000056579	Tug1	4178.34	0.540333	0.155968	3.46438	0.000531449	0.00767374
ENSMUSG00000003847	Nfat5	3062.99	0.79137	0.228511	3.46317	0.000533859	0.00770227
ENSMUSG00000042757	Tmem108	137.739	-2.17602	0.628611	-3.46164	0.000536892	0.00773971
ENSMUSG00000039458	Mtmr12	1771.59	-0.696485	0.201219	-3.46132	0.000537526	0.00774255
ENSMUSG00000028381	Ugcg	2056.76	0.725658	0.209674	3.46088	0.000538413	0.00774904
ENSMUSG00000030222	Rerg	22.132	-7.66655	2.21537	-3.46061	0.000538947	0.00775043
ENSMUSG00000033931	Rbm34	1945.16	-0.703122	0.203214	-3.46001	0.000540163	0.00776162
ENSMUSG00000034427	Myo15b	666.514	2.09979	0.606918	3.45975	0.000540679	0.00776273
ENSMUSG00000034118	Tpst1	711.05	-0.961718	0.278212	-3.45678	0.00054667	0.00784239
ENSMUSG00000043079	Synpo	236.307	3.0812	0.891517	3.45614	0.00054798	0.00785482
ENSMUSG00000022199	Slc22a17	922.424	1.99854	0.578448	3.455	0.000550286	0.00788151
ENSMUSG00000009549	Srp14	1735.15	-0.736518	0.213191	-3.45474	0.000550827	0.00788288
ENSMUSG00000117262	Gm9316	24.4337	-7.81141	2.26121	-3.45452	0.000551275	0.00788292
ENSMUSG00000004328	Hif3a	1367.06	1.0384	0.300799	3.45213	0.000556183	0.00794669
ENSMUSG00000096847	Tmem151b	24.5979	-7.81994	2.26543	-3.45185	0.000556757	0.00794848
ENSMUSG00000095597	Rps7-ps3	320.98	-2.12228	0.614992	-3.4509	0.000558722	0.0079701
ENSMUSG00000111997	Gm5176	33.6085	-6.80804	1.97519	-3.44677	0.00056733	0.00808639
ENSMUSG00000027775	Mfsd1	6786.28	-0.705766	0.204785	-3.44637	0.000568165	0.00809178
ENSMUSG00000032517	Mobp	31.2338	6.84915	1.98842	3.44451	0.000572087	0.00814109
ENSMUSG00000026676	Ccdc3	332.201	-2.86081	0.830782	-3.44351	0.000574214	0.00816481
ENSMUSG00000068882	Ssb	8332.61	-0.600681	0.174472	-3.44285	0.000575628	0.00817835
ENSMUSG00000028270	Gbp2	22.6662	-7.70058	2.23729	-3.44193	0.000577586	0.00819959
ENSMUSG00000070732	Rbm44	56.541	3.32901	0.967281	3.44162	0.000578249	0.00820244
ENSMUSG00000040463	Mybbp1a	30009.2	-0.442914	0.128773	-3.4395	0.000582799	0.00826037
ENSMUSG00000024759	Atl3	1677.4	0.849825	0.24716	3.43836	0.000585249	0.00828845
ENSMUSG00000009621	Vav2	2537.94	0.950547	0.276593	3.43663	0.000588999	0.0083349
ENSMUSG00000028691	Prdx1	9257.9	-0.585619	0.170431	-3.4361	0.000590156	0.00834461
ENSMUSG00000022377	Asap1	2029.26	-0.855241	0.248954	-3.43534	0.00059181	0.00835603
ENSMUSG00000031284	Pak3	24.1856	-7.79571	2.2693	-3.4353	0.000591907	0.00835603
ENSMUSG00000006599	Gtf2h1	4716.84	-0.537177	0.156403	-3.43458	0.000593483	0.0083716
ENSMUSG00000029622	Arpc1b	5502.84	0.893624	0.260308	3.43295	0.000597043	0.00840844
ENSMUSG00000045896	Paip2b	2087.95	-0.620995	0.180889	-3.43302	0.000596901	0.00840844
ENSMUSG00000048388	Fam171b	21.8566	-7.64881	2.22842	-3.4324	0.000598275	0.0084191
ENSMUSG00000039630	Hnrnpu	48010.4	-0.37738	0.109987	-3.43112	0.000601099	0.00845212
ENSMUSG00000028820	Sfpq	17590.4	-0.419658	0.122331	-3.43051	0.000602457	0.00846449
ENSMUSG00000037197	Rbm17	5318.21	-0.567546	0.1655	-3.42929	0.000605165	0.0084958
ENSMUSG00000022055	Nefl	431.903	-1.45674	0.425129	-3.42659	0.000611218	0.00856721
ENSMUSG00000036155	Mgat5	892.67	0.978488	0.285549	3.42669	0.000610992	0.00856721
ENSMUSG00000057193	Slc44a2	3181.74	0.878985	0.25656	3.42603	0.000612462	0.00857786
ENSMUSG00000006538	Ihh	1321.09	1.19446	0.348714	3.42533	0.000614043	0.00858511
ENSMUSG00000018583	G3bp1	20299.1	-0.431499	0.125971	-3.42537	0.000613952	0.00858511
ENSMUSG00000028645	Slc2a1	34880	0.564575	0.164832	3.42516	0.000614433	0.00858511
ENSMUSG00000020277	Pfkl	19172.2	0.43017	0.125616	3.42449	0.000615963	0.0085997
ENSMUSG00000029385	Ccng2	354.704	2.15605	0.629744	3.42369	0.00061776	0.008618
ENSMUSG00000033799	Tasor2	4799.71	-0.54264	0.158519	-3.42317	0.000618945	0.00862773
ENSMUSG00000026181	Ppm1f	1531.63	-0.821625	0.240093	-3.42212	0.000621359	0.00865457
ENSMUSG00000008393	Carhsp1	2228.17	0.782818	0.228829	3.42098	0.000623965	0.00868405
ENSMUSG00000102762	4930403P22Rik	20.4156	8.13228	2.37794	3.41988	0.000626491	0.00871235
ENSMUSG00000054753	AU018091	3656.83	1.04615	0.30593	3.41958	0.000627181	0.0087151
ENSMUSG00000024026	Glo1	3468.02	-0.707107	0.206927	-3.41718	0.000632742	0.00878363
ENSMUSG00000074743	Thbd	267.887	3.2424	0.948898	3.41702	0.000633103	0.00878363
ENSMUSG00000022710	Usp7	12705.8	-0.380192	0.111289	-3.41627	0.000634856	0.00880106
ENSMUSG00000086617	Gm11635	24.1689	-7.79369	2.28258	-3.41442	0.000639186	0.00885415
ENSMUSG00000028954	Nub1	3416.91	0.675375	0.19786	3.4134	0.000641577	0.00888032
ENSMUSG00000039879	Heca	660.131	1.02067	0.299174	3.41165	0.000645721	0.00893071
ENSMUSG00000021079	Timm9	894.124	-0.884951	0.259803	-3.40624	0.000658645	0.00910234
ENSMUSG00000001441	Npepps	4744.83	0.585525	0.171989	3.40444	0.000663003	0.00915543
ENSMUSG00000041057	Wdr43	9192.32	-0.607154	0.178453	-3.40232	0.000668162	0.00921949
ENSMUSG00000060216	Arrb2	1543.51	-0.794027	0.233401	-3.40198	0.000668995	0.0092238
ENSMUSG00000055612	Cdca7	3236.21	-0.649096	0.190833	-3.40138	0.000670467	0.00923691
ENSMUSG00000061132	Blnk	151.679	2.03319	0.597893	3.40059	0.000672414	0.00925653
ENSMUSG00000078684	5830417I10Rik	675.824	-1.13553	0.333993	-3.39985	0.000674221	0.0092742
ENSMUSG00000030057	Cnbp	15543.3	-0.583956	0.171904	-3.39698	0.000681342	0.0093642
ENSMUSG00000079499	6530402F18Rik	21.9537	-7.65576	2.25382	-3.39679	0.000681821	0.0093642
ENSMUSG00000021048	Mthfd1	10451.1	-0.423829	0.124929	-3.39255	0.000692451	0.00950283
ENSMUSG00000046352	Gjb2	617.833	-1.73568	0.511825	-3.39116	0.00069597	0.00954374
ENSMUSG00000024561	Mbd1	1848.22	0.707925	0.208787	3.39066	0.000697258	0.009554
ENSMUSG00000032382	Snx1	3025	0.563524	0.166265	3.38932	0.000700672	0.00959336
ENSMUSG00000059741	Myl3	266.978	3.07071	0.906748	3.38651	0.000707886	0.00968464
ENSMUSG00000055044	Pdlim1	2752.88	0.646112	0.190828	3.38583	0.000709629	0.009701
ENSMUSG00000046280	She	88.9369	-4.22054	1.24767	-3.38274	0.000717672	0.00979584
ENSMUSG00000059743	Fdps	781.251	-1.17473	0.347253	-3.38293	0.000717182	0.00979584
ENSMUSG00000020077	Srgn	1064.92	1.60137	0.473597	3.38128	0.00072148	0.00983267
ENSMUSG00000062432	Cyp26c1	30.2248	-8.11838	2.40092	-3.38136	0.000721282	0.00983267
ENSMUSG00000027654	Fam83d	1178.55	0.896255	0.26509	3.38094	0.00072238	0.00983736
ENSMUSG00000025986	Slc39a10	4458.72	-0.526696	0.155965	-3.37701	0.000732785	0.0099584
ENSMUSG00000030122	Ptms	2630.23	0.890414	0.263674	3.37695	0.000732955	0.0099584
ENSMUSG00000032009	Sesn3	1758.12	0.741041	0.219419	3.37728	0.000732057	0.0099584
ENSMUSG00000026254	Eif4e2	5336.48	-0.513712	0.152162	-3.3761	0.000735218	0.0099815
ENSMUSG00000058099	Nfam1	214.001	2.78901	0.826339	3.37514	0.000737771	0.0100085
ENSMUSG00000028140	Mrpl9	2431.64	-0.641149	0.190019	-3.37413	0.000740486	0.0100376
ENSMUSG00000045915	Ccdc42	43.9406	5.99654	1.77879	3.37114	0.000748571	0.0101395
ENSMUSG00000036138	Acaa1a	1876.96	0.637303	0.189061	3.37089	0.000749249	0.0101409
ENSMUSG00000022035	Ccdc25	1870.63	-0.736677	0.218718	-3.36816	0.000756707	0.010234
ENSMUSG00000082431	Prdx2-ps1	30.4188	-6.68089	1.98415	-3.36713	0.000759539	0.0102645
ENSMUSG00000075232	Amd1	3284.46	-0.712452	0.211656	-3.36608	0.000762452	0.010296
ENSMUSG00000045954	Cavin2	23.9097	-7.77908	2.31188	-3.36482	0.000765926	0.0103303
ENSMUSG00000079262	Slco1a6	25.0954	-7.847	2.33213	-3.36474	0.000766159	0.0103303
ENSMUSG00000060969	Irx1	309.782	1.57109	0.467024	3.36404	0.000768091	0.0103485
ENSMUSG00000020105	Lrig3	681.655	1.01135	0.300659	3.36378	0.00076883	0.0103506
ENSMUSG00000039756	Dnttip2	5643.09	-0.66409	0.197496	-3.36254	0.000772285	0.0103813
ENSMUSG00000078812	Eif5a	37450	-0.500967	0.148982	-3.36261	0.000772093	0.0103813
ENSMUSG00000048120	Entpd1	222.667	2.86518	0.852839	3.35957	0.000780628	0.0104855
ENSMUSG00000064339	mt-Rnr2	30817.3	-0.354778	0.105622	-3.35893	0.000782441	0.0105019
ENSMUSG00000061981	Flot2	1667.84	0.641419	0.190982	3.35852	0.000783603	0.0105095
ENSMUSG00000024143	Rhoq	682.817	1.11252	0.331329	3.35776	0.000785772	0.0105306
ENSMUSG00000060206	Zfp462	4643.95	-0.79057	0.235466	-3.35748	0.000786575	0.0105334
ENSMUSG00000022454	Nell2	21.6054	-7.63128	2.27367	-3.35638	0.000789705	0.0105674
ENSMUSG00000007836	Hnrnpa0	6544.77	-0.42133	0.125542	-3.35608	0.000790543	0.0105706
ENSMUSG00000054321	Taf4b	778.039	-1.02862	0.306539	-3.3556	0.000791927	0.0105787
ENSMUSG00000100510	Hand2os1	139.29	-4.35035	1.2965	-3.35546	0.00079234	0.0105787
ENSMUSG00000039640	Mrpl12	5379.86	-0.710842	0.21188	-3.35492	0.000793866	0.0105906
ENSMUSG00000041483	Zfp281	2484.47	-0.629154	0.187542	-3.35473	0.000794426	0.0105906
ENSMUSG00000072974	Gm4787	20.1839	8.11561	2.41938	3.35442	0.000795323	0.0105945
ENSMUSG00000050017	Pitpnb	3373.87	-0.505711	0.150833	-3.35279	0.000800026	0.0106492
ENSMUSG00000029247	Paics	13245.4	-0.469325	0.140004	-3.35223	0.000801633	0.0106626
ENSMUSG00000112770	Gm48210	20.1338	-7.53064	2.24715	-3.3512	0.00080462	0.0106943
ENSMUSG00000000628	Hk2	9221.11	0.736143	0.219789	3.34932	0.000810111	0.0107578
ENSMUSG00000034587	8430429K09Rik	97.9369	-2.63725	0.787441	-3.34914	0.000810617	0.0107578
ENSMUSG00000018378	Cuedc1	393.066	1.48471	0.443398	3.34847	0.000812591	0.0107759
ENSMUSG00000034738	Nostrin	1169.59	1.27728	0.381528	3.3478	0.00081457	0.0107941
ENSMUSG00000049493	Pls1	1276.83	1.07116	0.320073	3.3466	0.000818078	0.0108325
ENSMUSG00000038079	Tmem237	239.802	-1.75896	0.525646	-3.34629	0.000819003	0.0108367
ENSMUSG00000018604	Tbx3	6321.87	-0.834341	0.249395	-3.34546	0.000821451	0.0108528
ENSMUSG00000027435	Cd93	34.3274	-5.86782	1.75389	-3.3456	0.000821037	0.0108528
ENSMUSG00000009566	Fpgs	3850.96	-0.583999	0.17474	-3.34211	0.000831453	0.0109686
ENSMUSG00000036242	Armh4	707.429	1.174	0.351273	3.34214	0.000831347	0.0109686
ENSMUSG00000025871	4833439L19Rik	3607.12	-0.511489	0.153119	-3.34047	0.000836363	0.0110215
ENSMUSG00000092035	Peg10	90150.6	0.461176	0.138062	3.34036	0.00083671	0.0110215
ENSMUSG00000093424	6330562C20Rik	22.0256	-7.65926	2.29407	-3.33872	0.000841653	0.0110784
ENSMUSG00000001270	Ckb	5294.08	0.58131	0.174287	3.33536	0.000851894	0.0111883
ENSMUSG00000032120	C2cd2l	1820.7	-0.84531	0.253438	-3.33538	0.000851842	0.0111883
ENSMUSG00000032407	U2surp	7736.73	-0.507259	0.152081	-3.33545	0.000851619	0.0111883
ENSMUSG00000041235	Chd7	2299.65	-1.31442	0.394164	-3.33471	0.000853898	0.0112063
ENSMUSG00000032870	Smap2	1830.31	-0.682009	0.204572	-3.33383	0.000856579	0.0112332
ENSMUSG00000033542	Arhgef5	3847.55	0.581398	0.174421	3.3333	0.000858228	0.0112465
ENSMUSG00000036246	Gmip	869.725	1.21529	0.364681	3.33249	0.000860726	0.0112709
ENSMUSG00000025613	Cct8	20898.8	-0.493927	0.148322	-3.3301	0.000868149	0.0113597
ENSMUSG00000024668	Sdhaf2	1469.2	-0.994254	0.298684	-3.32878	0.000872282	0.0114053
ENSMUSG00000031146	Plp2	3580.18	0.618909	0.185981	3.32781	0.000875331	0.0114368
ENSMUSG00000024120	Lrpprc	8092.99	-0.436043	0.131073	-3.32672	0.00087874	0.0114728
ENSMUSG00000046688	Tifa	103.545	2.62897	0.790445	3.32593	0.000881236	0.0114969
ENSMUSG00000047085	Lrrc4b	19.9312	-7.51673	2.26112	-3.32435	0.000886264	0.011554
ENSMUSG00000032966	Fkbp1a	11553.6	-0.410302	0.123452	-3.32358	0.000888707	0.0115774
ENSMUSG00000004100	Ppan	5345.16	-0.568283	0.1711	-3.32135	0.000895825	0.0116299
ENSMUSG00000026683	Nuf2	1705.6	-0.98125	0.295407	-3.32169	0.00089475	0.0116299
ENSMUSG00000028467	Gba2	1256.22	0.964549	0.290385	3.32163	0.000894943	0.0116299
ENSMUSG00000029710	Ephb4	4071.4	0.574483	0.172966	3.32135	0.00089582	0.0116299
ENSMUSG00000038910	Plcl2	319.516	-1.60741	0.483972	-3.32129	0.000896018	0.0116299
ENSMUSG00000031568	Rwdd4a	1873.23	-0.707848	0.213154	-3.32082	0.000897524	0.0116409
ENSMUSG00000026411	Tmem9	2327.96	0.563526	0.169735	3.32004	0.000900056	0.0116652
ENSMUSG00000027495	Fam210b	692.936	1.48322	0.447186	3.31678	0.000910618	0.0117848
ENSMUSG00000082383	Gm9670	19.7891	8.08711	2.43811	3.31695	0.000910045	0.0117848
ENSMUSG00000110170	St6galnac2	132.562	2.04501	0.616641	3.31637	0.000911948	0.0117934
ENSMUSG00000008301	Phax	2896.43	-0.726271	0.219035	-3.31577	0.000913909	0.0118016
ENSMUSG00000028001	Fga	1247.71	1.4918	0.449909	3.31578	0.000913869	0.0118016
ENSMUSG00000036398	Ppp1r11	1143.98	-1.13365	0.342115	-3.31365	0.000920857	0.0118826
ENSMUSG00000032363	Adamts7	214.651	-3.93	1.18655	-3.31213	0.000925901	0.011939
ENSMUSG00000111058	Gm36033	20.6613	-7.56691	2.28592	-3.31022	0.000932214	0.0120117
ENSMUSG00000027513	Pck1	23.6607	-7.76373	2.34647	-3.30869	0.00093735	0.0120691
ENSMUSG00000033088	Triobp	3228.45	0.766152	0.231597	3.30812	0.000939238	0.0120846
ENSMUSG00000028763	Hspg2	19340.5	0.745487	0.225381	3.30768	0.000940734	0.0120951
ENSMUSG00000024785	Rcl1	2972.37	-0.752676	0.227671	-3.30598	0.000946457	0.0121598
ENSMUSG00000029614	Rpl6	21749.6	-0.490907	0.148506	-3.30564	0.000947584	0.0121655
ENSMUSG00000039831	Arhgap29	2793.42	0.862087	0.260809	3.30544	0.000948284	0.0121656
ENSMUSG00000038178	Slc43a2	3717.72	-0.866174	0.26207	-3.30512	0.000949355	0.0121706
ENSMUSG00000039676	Capsl	21.4885	-7.62495	2.30763	-3.30423	0.000952387	0.0122006
ENSMUSG00000108912	E230020D15Rik	41.5162	-4.8092	1.45558	-3.30397	0.000953249	0.0122028
ENSMUSG00000018820	Zfyve27	1048.07	0.880429	0.266567	3.30285	0.000957084	0.0122363
ENSMUSG00000028878	Fam76a	1304.25	0.83335	0.252332	3.3026	0.000957935	0.0122363
ENSMUSG00000073643	Wdfy1	1419.45	-1.30805	0.396051	-3.30273	0.000957496	0.0122363
ENSMUSG00000021973	Micu2	864.564	0.907444	0.274885	3.30117	0.000962815	0.0122898
ENSMUSG00000022126	Acod1	23.878	-7.77584	2.35608	-3.30033	0.000965696	0.0123177
ENSMUSG00000081434	Gm14165	1567.9	-0.993929	0.301329	-3.29848	0.000972083	0.0123902
ENSMUSG00000034951	Cog7	1679.41	0.705443	0.213984	3.29671	0.000978227	0.0124596
ENSMUSG00000061360	Phf5a	3526.82	-0.745827	0.22627	-3.29618	0.000980093	0.0124744
ENSMUSG00000021737	Psmd6	4565.59	-0.536066	0.162649	-3.29585	0.000981229	0.0124799
ENSMUSG00000089917	Uckl1	539.181	1.18659	0.360157	3.29464	0.000985471	0.0125248
ENSMUSG00000043154	Ppp2r3a	763.927	0.980464	0.297679	3.29369	0.000988809	0.0125582
ENSMUSG00000062074	Ccn6	22.5429	-7.69216	2.3365	-3.29217	0.000994184	0.0126174
ENSMUSG00000058325	Dock1	2734.09	0.813405	0.247105	3.29173	0.000995716	0.0126278
ENSMUSG00000022505	Emp2	173.953	1.91988	0.583815	3.28851	0.00100719	0.0127643
ENSMUSG00000008136	Fhl2	780.703	1.03698	0.315428	3.28755	0.00101063	0.0127804
ENSMUSG00000024067	Dpy30	1595.06	-0.810405	0.246494	-3.28772	0.00101001	0.0127804
ENSMUSG00000033295	Ptprf	18519.2	0.541548	0.164724	3.28761	0.0010104	0.0127804
ENSMUSG00000022234	Cct5	27176.3	-0.436142	0.132811	-3.28393	0.00102369	0.0129363
ENSMUSG00000005268	Prlr	756.997	1.57534	0.479991	3.28202	0.00103066	0.0130059
ENSMUSG00000029486	Mrpl1	1267.87	-0.869823	0.265015	-3.28217	0.00103013	0.0130059
ENSMUSG00000032301	Psma4	5763.12	-0.639684	0.195084	-3.27901	0.00104171	0.0131359
ENSMUSG00000029911	Ssbp1	1598.51	-0.740278	0.225792	-3.27859	0.00104328	0.0131451
ENSMUSG00000035545	Leng8	6333.67	0.677149	0.206548	3.27841	0.00104392	0.0131451
ENSMUSG00000031483	Erlin2	4054.55	0.48426	0.147734	3.27791	0.00104579	0.0131592
ENSMUSG00000038708	Golga4	10867.3	0.514329	0.15695	3.27703	0.00104906	0.0131911
ENSMUSG00000027395	Polr1b	5636.15	-0.612221	0.186834	-3.27681	0.00104987	0.0131918
ENSMUSG00000036109	Mbnl3	726.955	1.98608	0.60623	3.27611	0.00105247	0.0132059
ENSMUSG00000038351	Sgsm2	435.083	1.33176	0.406503	3.27614	0.00105235	0.0132059
ENSMUSG00000032096	Arcn1	13329	-0.426246	0.130117	-3.27586	0.00105342	0.0132084
ENSMUSG00000037531	Mrpl47	783.327	-1.19976	0.366289	-3.27545	0.00105494	0.013218
ENSMUSG00000054226	Tprkb	1180.49	-0.926221	0.282824	-3.27491	0.00105697	0.0132342
ENSMUSG00000005069	Pex5	3274.99	0.617163	0.188478	3.27446	0.00105865	0.0132378
ENSMUSG00000033845	Mrpl15	3364.86	-0.767867	0.234504	-3.27443	0.00105875	0.0132378
ENSMUSG00000021003	Galc	565.836	-0.994679	0.303796	-3.27417	0.00105974	0.0132408
ENSMUSG00000029594	Rbm19	4359.3	-0.629707	0.192443	-3.27218	0.00106723	0.013325
ENSMUSG00000027220	Syt13	345.902	1.84285	0.563262	3.27175	0.00106885	0.0133358
ENSMUSG00000000631	Myo18a	9892.08	0.552231	0.168819	3.27114	0.00107116	0.0133384
ENSMUSG00000024922	Ovol1	211.327	-1.6647	0.508913	-3.2711	0.00107131	0.0133384
ENSMUSG00000033910	Gucy1a1	157.591	-3.90801	1.19466	-3.27123	0.00107081	0.0133384
ENSMUSG00000037965	Zc3h7a	2200.18	0.705762	0.215817	3.27018	0.00107479	0.0133722
ENSMUSG00000026303	Mlph	208.948	2.87656	0.880092	3.26847	0.0010813	0.0134437
ENSMUSG00000046470	Sox18	20.0562	-7.5242	2.30245	-3.26791	0.00108343	0.0134608
ENSMUSG00000032350	Gclc	1495.4	-0.89338	0.273497	-3.26651	0.00108883	0.0135185
ENSMUSG00000026211	Obsl1	7790.1	0.552681	0.169231	3.26585	0.00109138	0.0135311
ENSMUSG00000068039	Tcp1	20005.9	-0.443645	0.135841	-3.26592	0.00109108	0.0135311
ENSMUSG00000023050	Map3k12	872.209	0.897885	0.274978	3.2653	0.00109349	0.0135478
ENSMUSG00000042406	Atf4	4035.72	-0.613222	0.187829	-3.26479	0.00109546	0.0135628
ENSMUSG00000071847	Apcdd1	1735.23	-2.96365	0.907929	-3.26419	0.00109779	0.0135821
ENSMUSG00000047822	Angptl8	19.1698	-7.45987	2.28715	-3.26165	0.00110766	0.0136851
ENSMUSG00000111069	Gm48646	20.5813	-7.56103	2.31806	-3.2618	0.00110709	0.0136851
ENSMUSG00000029053	Prkcz	1420.95	1.13581	0.348307	3.26094	0.00111043	0.0137098
ENSMUSG00000040945	Rcc2	9636.61	-0.477279	0.146393	-3.26026	0.00111311	0.0137333
ENSMUSG00000082396	Zfp389	19.9001	-7.51271	2.3056	-3.25847	0.00112015	0.0138105
ENSMUSG00000040276	Pacsin1	114.506	2.58247	0.792609	3.25819	0.00112127	0.0138147
ENSMUSG00000031169	Porcn	241.09	2.34031	0.718476	3.25733	0.00112466	0.0138372
ENSMUSG00000062554	Gm12751	274.386	-1.48722	0.456574	-3.25735	0.00112459	0.0138372
ENSMUSG00000027170	Eif3m	4301.47	-0.681122	0.209242	-3.25519	0.00113318	0.0139324
ENSMUSG00000020782	Llgl2	6673.96	0.535562	0.164548	3.25474	0.00113496	0.0139446
ENSMUSG00000038615	Nfe2l1	9069.1	0.666585	0.204842	3.25414	0.00113735	0.0139643
ENSMUSG00000001248	Gramd1a	1525.23	0.829335	0.254906	3.25349	0.00113997	0.0139868
ENSMUSG00000006024	Napa	5224.08	0.481309	0.147981	3.2525	0.00114395	0.0140163
ENSMUSG00000117818	Gm50105	33.3996	-5.23647	1.60998	-3.2525	0.00114396	0.0140163
ENSMUSG00000089901	Gm8113	62.5232	-4.54971	1.39952	-3.25091	0.00115037	0.0140851
ENSMUSG00000038540	Tmc3	21.6462	-7.63579	2.3496	-3.24983	0.00115476	0.014129
ENSMUSG00000018822	Sfrp5	320.708	2.62672	0.808365	3.24943	0.00115638	0.014133
ENSMUSG00000021713	Ppwd1	1551.87	-0.676415	0.208169	-3.24935	0.00115667	0.014133
ENSMUSG00000025854	Fam20c	763.17	0.902609	0.277826	3.24882	0.00115884	0.0141496
ENSMUSG00000027936	Crtc2	1710.42	0.684208	0.210627	3.24844	0.00116041	0.0141591
ENSMUSG00000049969	Plekhf2	2547.72	-0.660544	0.203361	-3.24814	0.00116161	0.0141639
ENSMUSG00000028851	Nudc	10802.5	-0.498444	0.153469	-3.24784	0.00116283	0.0141691
ENSMUSG00000058006	Mdn1	15729.4	-0.566871	0.174619	-3.24634	0.001169	0.0142344
ENSMUSG00000020074	Ccar1	6444.21	-0.463519	0.142898	-3.24371	0.00117982	0.0143513
ENSMUSG00000035429	Ptprh	18.5049	7.99048	2.46344	3.24362	0.00118021	0.0143513
ENSMUSG00000007034	Slc44a4	888.771	1.10022	0.339251	3.24308	0.00118244	0.0143685
ENSMUSG00000032528	Vipr1	23.2136	-7.73465	2.38554	-3.2423	0.0011857	0.0143982
ENSMUSG00000085007	Smim43	40.3167	9.11402	2.81203	3.24108	0.00119078	0.0144501
ENSMUSG00000021506	Pitx1	503.984	1.16921	0.360948	3.23928	0.00119832	0.0145316
ENSMUSG00000028345	Tex10	4259.39	-0.54658	0.168799	-3.23805	0.00120348	0.0145742
ENSMUSG00000054237	Fra10ac1	627.277	-1.09389	0.337821	-3.23808	0.00120337	0.0145742
ENSMUSG00000000690	Hoxb6	121.217	-3.90252	1.20541	-3.23751	0.00120576	0.0145818
ENSMUSG00000052837	Junb	946.144	0.790402	0.244128	3.23766	0.00120516	0.0145818
ENSMUSG00000024924	Vldlr	480.533	2.24203	0.692699	3.23666	0.00120938	0.0146157
ENSMUSG00000020680	Taf15	5699.13	-0.566669	0.175173	-3.23491	0.00121679	0.0146952
ENSMUSG00000020857	Nme2	3857.8	-0.57111	0.176596	-3.23399	0.00122073	0.0147327
ENSMUSG00000004677	Myo9b	4401.72	0.554426	0.171465	3.23347	0.00122298	0.0147457
ENSMUSG00000007050	Lsm2	2344.97	-0.673698	0.208359	-3.23335	0.00122346	0.0147457
ENSMUSG00000029661	Col1a2	640.631	-1.87613	0.580328	-3.23287	0.00122552	0.0147604
ENSMUSG00000027429	Sec23b	4672.73	-0.522663	0.161687	-3.23256	0.00122686	0.0147664
ENSMUSG00000004631	Sgce	791.094	0.942034	0.291459	3.23213	0.00122872	0.0147788
ENSMUSG00000055069	Rab39	18.4023	7.9824	2.47019	3.23149	0.00123147	0.0148019
ENSMUSG00000030329	Pianp	287.095	2.60417	0.806165	3.23031	0.00123654	0.0148527
ENSMUSG00000007872	Id3	2033.64	-0.985258	0.305077	-3.22954	0.00123989	0.0148728
ENSMUSG00000028741	Mrto4	3825.19	-0.74955	0.232079	-3.22972	0.00123911	0.0148728
ENSMUSG00000042079	Hnrnpf	5273.53	-0.495558	0.15347	-3.22902	0.00124213	0.0148795
ENSMUSG00000042133	Ppig	6587.69	-0.526341	0.163003	-3.22903	0.00124209	0.0148795
ENSMUSG00000066043	Phactr4	3960.22	0.596759	0.184831	3.22868	0.00124365	0.0148877
ENSMUSG00000020089	Ppa1	6815.45	-0.607548	0.188316	-3.22622	0.00125438	0.0150059
ENSMUSG00000020893	Per1	1305.89	0.73052	0.226497	3.22529	0.00125845	0.0150343
ENSMUSG00000064225	Paqr9	100.754	-4.0019	1.24074	-3.22541	0.00125793	0.0150343
ENSMUSG00000020888	Dvl2	2404.21	0.730652	0.226596	3.22446	0.00126209	0.0150677
ENSMUSG00000016946	Kctd5	2163.43	-0.581328	0.180324	-3.2238	0.00126502	0.0150925
ENSMUSG00000024096	Ralbp1	3857.24	0.829327	0.257376	3.22224	0.00127194	0.0151648
ENSMUSG00000006235	Epor	38.695	-8.47404	2.63017	-3.22186	0.00127361	0.0151677
ENSMUSG00000039568	Ubald1	2274.48	0.613811	0.190519	3.22179	0.00127394	0.0151677
ENSMUSG00000118506	Cfap141	19.7821	-7.50686	2.33016	-3.2216	0.00127475	0.0151677
ENSMUSG00000040525	Cblc	228.32	1.75916	0.546292	3.22019	0.00128106	0.0152326
ENSMUSG00000051950	B3glct	695.323	1.05497	0.327637	3.21993	0.00128222	0.0152362
ENSMUSG00000025949	Pikfyve	2233.4	-0.587536	0.182515	-3.21911	0.00128589	0.0152695
ENSMUSG00000022106	Rcbtb2	2290.44	-0.645291	0.200543	-3.21772	0.00129215	0.0153233
ENSMUSG00000038335	Tsr1	5250.5	-0.624765	0.194154	-3.21788	0.00129141	0.0153233
ENSMUSG00000023805	Synj2	700.701	1.12861	0.350833	3.21693	0.00129568	0.0153344
ENSMUSG00000032086	Bace1	1573.17	0.939755	0.292114	3.21709	0.001295	0.0153344
ENSMUSG00000037287	Tbcel	1189.31	0.905355	0.281431	3.21697	0.00129554	0.0153344
ENSMUSG00000002006	Pdzd4	251.89	-1.78531	0.555013	-3.21669	0.00129676	0.015337
ENSMUSG00000005566	Trim28	28046.9	-0.420921	0.130974	-3.21378	0.00131001	0.0154832
ENSMUSG00000034037	Fgd5	374.295	-1.52427	0.474576	-3.21186	0.00131877	0.0155765
ENSMUSG00000004665	Cnn2	4954.42	0.492494	0.153362	3.21132	0.00132125	0.0155863
ENSMUSG00000027076	Timm10	797.736	-1.55225	0.483371	-3.2113	0.00132136	0.0155863
ENSMUSG00000039529	Atp8b1	206.394	1.88003	0.585593	3.21047	0.0013252	0.0156107
ENSMUSG00000057672	Pkn1	1068.22	0.861545	0.268342	3.21062	0.00132448	0.0156107
ENSMUSG00000022652	Morc1	20.2083	-7.53718	2.34815	-3.20983	0.00132811	0.0156347
ENSMUSG00000027162	Lin7c	5155.88	-0.500489	0.156007	-3.20813	0.00133603	0.0157174
ENSMUSG00000061322	Dnai1	19.3717	-7.47506	2.33075	-3.20715	0.00134058	0.0157605
ENSMUSG00000016257	Prelid3b	3291.44	-0.783449	0.244377	-3.20591	0.00134637	0.0158159
ENSMUSG00000021604	Irx4	689.815	1.44539	0.450887	3.20567	0.0013475	0.0158159
ENSMUSG00000042303	Sgsm3	1054.19	0.933948	0.291352	3.20557	0.00134797	0.0158159
ENSMUSG00000029275	Gfi1	20.206	-7.53582	2.35109	-3.20524	0.00134948	0.0158231
ENSMUSG00000055660	Mettl4	1572.25	-0.726241	0.22661	-3.2048	0.00135156	0.015837
ENSMUSG00000029185	Fam114a1	450.322	1.54916	0.48344	3.20445	0.00135322	0.0158461
ENSMUSG00000028626	Col9a2	18.4874	-7.40735	2.31178	-3.20418	0.0013545	0.0158505
ENSMUSG00000035356	Nfkbiz	1238.73	0.974512	0.30429	3.20258	0.00136204	0.0159283
ENSMUSG00000034493	4930556J24Rik	18.0848	7.95736	2.48616	3.20066	0.00137111	0.0160238
ENSMUSG00000025742	Prps2	670.24	-1.42218	0.444446	-3.19989	0.00137481	0.0160458
ENSMUSG00000091625	Lsm5	918.525	-1.08006	0.337522	-3.19996	0.00137447	0.0160458
ENSMUSG00000072825	Cep170b	8120.61	0.581437	0.181801	3.19821	0.00138284	0.0161288
ENSMUSG00000002068	Ccne1	3870.08	-0.815992	0.255281	-3.19644	0.00139133	0.0162173
ENSMUSG00000022803	Popdc2	18.7267	-7.42606	2.32385	-3.19559	0.00139548	0.0162442
ENSMUSG00000041025	Iffo2	948.48	1.06274	0.332547	3.19577	0.00139457	0.0162442
ENSMUSG00000030393	Zik1	395.983	-1.64781	0.515972	-3.1936	0.00140511	0.0163455
ENSMUSG00000026662	Sephs1	3492	-0.48933	0.153238	-3.19327	0.00140672	0.0163536
ENSMUSG00000039157	Eeig1	1737	0.97148	0.304265	3.19288	0.00140862	0.016365
ENSMUSG00000053931	Cnn3	4630.77	-0.528733	0.165659	-3.19169	0.00141441	0.0164215
ENSMUSG00000056076	Eif3b	21470.9	-0.348974	0.109348	-3.19141	0.0014158	0.0164268
ENSMUSG00000083306	Gm13868	18.0581	7.95513	2.49285	3.19117	0.00141697	0.0164296
ENSMUSG00000002763	Pex6	2593.25	0.626266	0.196292	3.19048	0.00142037	0.0164475
ENSMUSG00000023243	Kcnk5	769.201	1.41428	0.443256	3.19066	0.0014195	0.0164475
ENSMUSG00000003235	Eif2b5	6153.37	-0.565312	0.177199	-3.19026	0.00142143	0.0164491
ENSMUSG00000024387	Csnk2b	4306.95	-0.502735	0.157636	-3.18921	0.0014266	0.0164873
ENSMUSG00000113714	Gm48635	22.3463	8.26234	2.59062	3.18933	0.00142603	0.0164873
ENSMUSG00000029128	Rab28	300.276	-1.35642	0.425616	-3.18695	0.0014378	0.0166059
ENSMUSG00000034290	Nek9	3587.03	0.503464	0.158084	3.18479	0.00144859	0.0167087
ENSMUSG00000063804	Lin28b	924.041	-2.13034	0.668909	-3.1848	0.00144852	0.0167087
ENSMUSG00000031161	Hdac6	6540.02	0.622312	0.195423	3.18443	0.0014504	0.0167188
ENSMUSG00000027998	Plrg1	3375.14	-0.604624	0.189895	-3.18399	0.00145261	0.0167334
ENSMUSG00000032841	Prr5l	288.794	-1.88334	0.591667	-3.18312	0.00145699	0.0167729
ENSMUSG00000038046	Mrm3	460.894	-1.49811	0.470721	-3.18259	0.00145964	0.0167925
ENSMUSG00000023909	Paqr4	206.816	1.96348	0.617027	3.18216	0.00146179	0.0168063
ENSMUSG00000002228	Ppm1j	280.209	1.42662	0.448411	3.18149	0.00146518	0.0168343
ENSMUSG00000026615	Eprs1	18803.6	-0.420765	0.132285	-3.18075	0.00146895	0.0168668
ENSMUSG00000103685	Gm37074	19.0519	7.05795	2.22009	3.17913	0.00147717	0.0169501
ENSMUSG00000025487	Psmd13	4040.21	-0.576651	0.181443	-3.17814	0.00148226	0.0169975
ENSMUSG00000030259	Rassf8	1826.2	0.604879	0.19035	3.17772	0.0014844	0.0170111
ENSMUSG00000001910	Nacc1	9406.34	-0.500456	0.157546	-3.17657	0.00149028	0.0170471
ENSMUSG00000030268	Bcat1	3721.35	-0.86304	0.271692	-3.17654	0.00149043	0.0170471
ENSMUSG00000096932	5033403F01Rik	20.9625	-7.58825	2.38879	-3.1766	0.0014901	0.0170471
ENSMUSG00000042628	Zfyve1	1562.88	0.716995	0.225908	3.17384	0.00150438	0.0171955
ENSMUSG00000033813	Tcea1	1810.43	-0.656107	0.206831	-3.17218	0.00151297	0.0172826
ENSMUSG00000055723	Rras2	3824.28	-0.552969	0.174362	-3.17139	0.00151712	0.0173188
ENSMUSG00000034117	Ptgdr2	18.718	-7.42687	2.342	-3.17117	0.00151826	0.0173207
ENSMUSG00000027646	Src	3412.79	0.645034	0.203467	3.17021	0.0015233	0.0173447
ENSMUSG00000031207	Msn	3462.3	-0.686177	0.216441	-3.17027	0.00152296	0.0173447
ENSMUSG00000053460	Ggcx	1220.94	0.989332	0.312059	3.17034	0.00152262	0.0173447
ENSMUSG00000024969	Mark2	5767.29	0.442628	0.139632	3.16997	0.00152457	0.017348
ENSMUSG00000001305	Rrp15	3444.43	-0.742043	0.234243	-3.16784	0.00153577	0.0174306
ENSMUSG00000022283	Pabpc1	82676.2	-0.399814	0.126204	-3.168	0.0015349	0.0174306
ENSMUSG00000025151	Maged1	9677.64	0.444339	0.140265	3.16786	0.00153566	0.0174306
ENSMUSG00000038533	Cbfa2t2	1301.3	0.856986	0.270506	3.16809	0.00153446	0.0174306
ENSMUSG00000001403	Ube2c	6200.32	-0.485181	0.153217	-3.16662	0.00154222	0.0174927
ENSMUSG00000028464	Tpm2	1212.79	1.30575	0.412419	3.16607	0.00154514	0.0175145
ENSMUSG00000029848	Stra8	18.6932	8.00487	2.52924	3.16494	0.00155117	0.0175717
ENSMUSG00000022838	Eaf2	18.8658	-7.43567	2.35002	-3.16409	0.0015557	0.017601
ENSMUSG00000040943	Tet2	670.517	1.18212	0.373629	3.16389	0.00155674	0.017601
ENSMUSG00000055737	Ghr	751.17	1.16624	0.368591	3.16404	0.00155598	0.017601
ENSMUSG00000121513	Ptprg	2312.81	-0.941378	0.297727	-3.16188	0.00156753	0.0177117
ENSMUSG00000029722	Agfg2	518.693	1.56966	0.496573	3.16099	0.00157235	0.0177548
ENSMUSG00000078652	Psme3	8968.06	-0.554908	0.175605	-3.15999	0.00157776	0.0178046
ENSMUSG00000002984	Tomm40	6103.13	-0.477574	0.151144	-3.15972	0.00157919	0.0178087
ENSMUSG00000085148	Mir22hg	312.13	1.37691	0.435792	3.15955	0.00158013	0.0178087
ENSMUSG00000019944	Rhobtb1	384.61	1.38237	0.437591	3.15905	0.00158285	0.0178166
ENSMUSG00000021911	Parg	2786.82	-0.543544	0.172055	-3.15913	0.0015824	0.0178166
ENSMUSG00000054455	Vapb	3286.16	-0.535462	0.169617	-3.15689	0.00159461	0.0179376
ENSMUSG00000035910	Dcdc2a	18.9472	-7.44451	2.35845	-3.15653	0.0015966	0.0179486
ENSMUSG00000025497	Cdhr5	211.673	2.33625	0.740758	3.15387	0.00161122	0.0181015
ENSMUSG00000021952	Xpo4	4990.94	-0.481865	0.152894	-3.15163	0.00162361	0.018229
ENSMUSG00000029913	Prdm5	194.979	-1.70753	0.541955	-3.15068	0.00162888	0.0182767
ENSMUSG00000021908	Ncoa4-ps	88.5217	-4.59427	1.45839	-3.15024	0.00163138	0.0182931
ENSMUSG00000027593	Raly	9271.24	-0.376024	0.119399	-3.1493	0.00163661	0.0183402
ENSMUSG00000019989	Enpp3	255.685	1.70844	0.542927	3.14673	0.00165106	0.0184671
ENSMUSG00000022272	Myo10	5478.49	-0.558189	0.177377	-3.14691	0.00165007	0.0184671
ENSMUSG00000025266	Gnl3l	5300.31	-0.44083	0.140089	-3.14678	0.00165077	0.0184671
ENSMUSG00000086541	Has2os	18.3316	-7.39471	2.35025	-3.14636	0.00165318	0.0184791
ENSMUSG00000085152	Gm11496	22.1552	8.24995	2.62518	3.14262	0.00167442	0.0187047
ENSMUSG00000030492	Slc7a9	880.875	1.28014	0.407534	3.14118	0.00168268	0.0187851
ENSMUSG00000019338	Zfp687	3715.6	0.52963	0.168646	3.14048	0.00168669	0.0188181
ENSMUSG00000004040	Stat3	3597.13	0.562771	0.17938	3.13731	0.00170504	0.0189946
ENSMUSG00000024538	Ppic	1671.73	-0.804349	0.256391	-3.13719	0.00170573	0.0189946
ENSMUSG00000085427	6430710C18Rik	17.4736	7.90778	2.52036	3.13756	0.00170362	0.0189946
ENSMUSG00000117284	Gm7072	465.342	1.11171	0.354508	3.13592	0.00171315	0.0190653
ENSMUSG00000039376	Synpo2l	370.35	-2.37978	0.759375	-3.13386	0.00172521	0.0191875
ENSMUSG00000041733	Coq5	1486.34	-0.767859	0.245079	-3.1331	0.00172969	0.0192138
ENSMUSG00000059208	Hnrnpm	19722.6	-0.359444	0.114725	-3.13309	0.00172975	0.0192138
ENSMUSG00000026278	Bok	369.353	-1.86242	0.594576	-3.13234	0.00173417	0.0192508
ENSMUSG00000078907	Fam186b	18.1382	-7.37909	2.35645	-3.13144	0.0017395	0.0192979
ENSMUSG00000046338	Gpat2	100.078	2.37433	0.758436	3.13056	0.00174473	0.0193317
ENSMUSG00000051343	Rab11fip5	3547.88	0.517186	0.165196	3.13074	0.00174365	0.0193317
ENSMUSG00000061048	Cdh3	2800.25	0.789037	0.252073	3.13019	0.00174693	0.019344
ENSMUSG00000003949	Hlf	19.1963	-7.46105	2.38509	-3.1282	0.0017588	0.0194438
ENSMUSG00000068856	Sf3b4	3309.94	-0.480551	0.153606	-3.12846	0.00175727	0.0194438
ENSMUSG00000104116	Gm37296	26.9602	6.22279	1.9893	3.12813	0.00175924	0.0194438
ENSMUSG00000097467	Gm26737	18.5872	-7.41588	2.37095	-3.12781	0.00176113	0.0194525
ENSMUSG00000034438	Gbp8	18.9492	-7.44184	2.38	-3.12683	0.00176705	0.0195058
ENSMUSG00000045658	Pid1	591.071	-1.22791	0.393057	-3.124	0.00178408	0.0196815
ENSMUSG00000029581	Fscn1	12818.7	-0.505238	0.161739	-3.12378	0.00178541	0.019684
ENSMUSG00000030612	Mrpl46	1334.85	-0.875862	0.280534	-3.12212	0.00179551	0.019783
ENSMUSG00000021095	Gsc	36.4952	8.97036	2.87557	3.11951	0.00181154	0.019943
ENSMUSG00000060373	Hnrnpc	16958.6	-0.52408	0.168008	-3.11939	0.00181228	0.019943
ENSMUSG00000028599	Tnfrsf1b	292.932	1.53458	0.492066	3.11864	0.00181687	0.0199811
ENSMUSG00000031527	Eri1	1691.25	-0.764097	0.245084	-3.1177	0.00182267	0.0200076
ENSMUSG00000033763	Mtss2	1653.7	0.908239	0.291311	3.11776	0.00182229	0.0200076
ENSMUSG00000118663	Afg2b	821.722	-0.956071	0.306628	-3.11802	0.00182072	0.0200076
ENSMUSG00000036667	Tcaf1	506.624	-1.10932	0.35593	-3.11668	0.001829	0.0200647
ENSMUSG00000035640	Cbarp	537.138	1.0698	0.343374	3.11555	0.00183605	0.0201295
ENSMUSG00000021182	Ccdc88c	2738.56	0.609575	0.19572	3.11452	0.00184243	0.020187
ENSMUSG00000021786	Oxsm	648.132	0.97061	0.311721	3.11371	0.00184751	0.0202301
ENSMUSG00000028228	Cpne3	5367.91	-0.658938	0.211692	-3.11272	0.00185372	0.0202856
ENSMUSG00000071074	Yipf3	2332.4	0.556563	0.178855	3.11181	0.00185945	0.0203357
ENSMUSG00000109904	Gm45819	28.8621	-6.60819	2.12419	-3.11093	0.00186501	0.020384
ENSMUSG00000000782	Tcf7	2564.62	-1.0474	0.336747	-3.11036	0.00186862	0.0204108
ENSMUSG00000030589	Rasgrp4	637.005	1.30375	0.419192	3.11015	0.00186995	0.0204128
ENSMUSG00000020044	Timp3	808.779	1.13575	0.365318	3.10895	0.00187755	0.0204831
ENSMUSG00000097195	Snhg5	1825.32	-0.995332	0.320282	-3.10768	0.00188565	0.0205588
ENSMUSG00000063334	Krr1	3459	-0.624021	0.200832	-3.10717	0.00188885	0.0205811
ENSMUSG00000024366	Gfra3	19.5619	-7.48817	2.4106	-3.10635	0.00189414	0.020626
ENSMUSG00000023827	Agpat4	2362.32	0.758101	0.244135	3.10525	0.00190118	0.0206698
ENSMUSG00000030224	Strap	7454.31	-0.54968	0.177	-3.10553	0.00189937	0.0206698
ENSMUSG00000090778	Gm3235	18.7009	-7.42341	2.39066	-3.10517	0.00190167	0.0206698
ENSMUSG00000095098	Ccdc85b	340.921	-1.44126	0.464253	-3.10447	0.00190619	0.0207063
ENSMUSG00000089818	Gm15950	20.0885	-7.52569	2.42443	-3.1041	0.00190856	0.0207152
ENSMUSG00000115993	Zfp42-ps1	17.2677	-7.30975	2.35496	-3.10398	0.00190934	0.0207152
ENSMUSG00000020840	Blmh	4428.02	-0.473361	0.152533	-3.10335	0.00191345	0.0207427
ENSMUSG00000022440	C1qtnf6	129.512	2.40854	0.776141	3.10323	0.00191423	0.0207427
ENSMUSG00000024782	Ak3	1862.49	-0.600895	0.193683	-3.10247	0.00191912	0.020783
ENSMUSG00000001761	Smo	2850.73	-0.925395	0.298384	-3.10136	0.00192636	0.0208416
ENSMUSG00000070544	Top1	12808.3	-0.514584	0.165926	-3.10128	0.00192688	0.0208416
ENSMUSG00000006728	Cdk4	13643.1	-0.367112	0.11846	-3.09903	0.00194156	0.0209748
ENSMUSG00000086390	1810019D21Rik	328.119	1.51316	0.488256	3.09912	0.00194096	0.0209748
ENSMUSG00000026496	Parp1	16871.5	-0.421106	0.135975	-3.09694	0.00195528	0.0211101
ENSMUSG00000020230	Prmt2	1003.6	0.852609	0.275429	3.09557	0.00196433	0.0211949
ENSMUSG00000031931	Ankrd49	1301.84	-0.720984	0.232928	-3.09531	0.00196606	0.0212006
ENSMUSG00000042826	Fgf11	86.3869	2.7534	0.889591	3.09513	0.00196727	0.0212008
ENSMUSG00000056917	Sipa1	1060.72	0.768858	0.248493	3.09408	0.00197423	0.0212629
ENSMUSG00000031299	Pdha1	7373.99	-0.571112	0.184704	-3.09204	0.00198788	0.0213839
ENSMUSG00000051652	Lrrc3	174.284	2.10983	0.682324	3.09212	0.00198729	0.0213839
ENSMUSG00000036275	9530068E07Rik	1516.92	0.66497	0.215246	3.08935	0.00200597	0.0215653
ENSMUSG00000022149	C9	37.4973	5.76113	1.8651	3.08891	0.00200895	0.0215843
ENSMUSG00000025574	Tk1	1769.6	0.740034	0.23973	3.08695	0.00202219	0.0217003
ENSMUSG00000075604	Cyp11b1	17.9169	-7.36343	2.3853	-3.08701	0.00202184	0.0217003
ENSMUSG00000067336	Bmpr2	2089.9	0.801324	0.259758	3.08489	0.0020363	0.0218385
ENSMUSG00000051726	Kcnf1	237.065	-3.13997	1.01826	-3.08365	0.00204476	0.021916
ENSMUSG00000029066	Mrpl20	2128.49	-0.635397	0.206097	-3.083	0.00204926	0.0219244
ENSMUSG00000049291	Prss38	17.1407	7.87986	2.55589	3.08302	0.00204912	0.0219244
ENSMUSG00000091697	Eif3s6-ps2	70.5875	-3.08118	0.999401	-3.08302	0.0020491	0.0219244
ENSMUSG00000029790	Cep41	389.605	-1.17295	0.380516	-3.08251	0.00205261	0.0219337
ENSMUSG00000038201	Kcna7	31.6979	4.75382	1.54214	3.08261	0.00205193	0.0219337
ENSMUSG00000058503	Fam133b	1186.99	-0.802923	0.260573	-3.08137	0.00206048	0.0220045
ENSMUSG00000007783	Cpt1c	292.473	1.78635	0.580048	3.07967	0.00207233	0.0220977
ENSMUSG00000038065	Mturn	116.083	2.0761	0.674136	3.07964	0.00207248	0.0220977
ENSMUSG00000048249	Crebrf	279.945	2.13528	0.693368	3.07958	0.00207295	0.0220977
ENSMUSG00000060601	Nr1h2	2160.92	0.584603	0.189846	3.07936	0.00207447	0.0221007
ENSMUSG00000040033	Stat2	621.678	0.91354	0.296684	3.07916	0.00207583	0.0221016
ENSMUSG00000041936	Agrn	17058.8	0.45854	0.148925	3.07899	0.00207706	0.0221016
ENSMUSG00000055322	Tns1	413.38	1.54052	0.500661	3.07697	0.00209116	0.0222384
ENSMUSG00000049807	Arhgap23	1564.84	0.916241	0.297795	3.07674	0.00209274	0.0222418
ENSMUSG00000055093	Rps27a-ps3	208.466	-1.92576	0.6261	-3.0758	0.00209942	0.0222994
ENSMUSG00000050896	Rtn4rl2	18.8113	-7.43462	2.4179	-3.07483	0.00210626	0.0223586
ENSMUSG00000028351	Brinp1	18.3061	-7.39356	2.40813	-3.07025	0.00213878	0.0226903
ENSMUSG00000026784	Pdss1	805.017	-0.87887	0.286323	-3.0695	0.00214414	0.0227336
ENSMUSG00000049680	Urgcp	842.568	0.863565	0.281388	3.06895	0.00214815	0.0227624
ENSMUSG00000076436	Oxct2a	19.884	-7.51148	2.44784	-3.06861	0.00215055	0.0227742
ENSMUSG00000030872	Gga2	15591.6	0.390373	0.127259	3.06755	0.00215821	0.0228417
ENSMUSG00000028495	Rps6	12196.8	-0.522657	0.170452	-3.0663	0.00216723	0.0229235
ENSMUSG00000005320	Fgfr4	1547.26	0.849966	0.277262	3.06557	0.00217256	0.0229524
ENSMUSG00000049515	Espnl	135.545	2.44461	0.797398	3.06573	0.00217138	0.0229524
ENSMUSG00000021127	Zfp36l1	3531.97	-0.523387	0.170801	-3.06432	0.00218169	0.0230351
ENSMUSG00000058550	Dppa4	620.372	-1.17998	0.385145	-3.06373	0.00218597	0.0230667
ENSMUSG00000040653	Ppp1r14c	17.1384	-7.29838	2.3824	-3.06346	0.00218793	0.0230735
ENSMUSG00000082101	Slfn14	18.1477	-7.38047	2.40974	-3.06277	0.00219296	0.0231128
ENSMUSG00000027221	Chst1	17.3008	-7.31123	2.38867	-3.06079	0.00220751	0.0232524
ENSMUSG00000030770	Parva	1689.44	0.760164	0.248422	3.05997	0.00221362	0.0232667
ENSMUSG00000039546	Ajap1	33.3975	-8.26171	2.69993	-3.05998	0.00221355	0.0232667
ENSMUSG00000067889	Sptbn2	2053.64	1.06097	0.346685	3.06033	0.00221092	0.0232667
ENSMUSG00000078480	Mrpl48-ps	76.258	-2.66467	0.870837	-3.0599	0.00221412	0.0232667
ENSMUSG00000013150	Gfod2	332.242	-1.32785	0.434057	-3.05917	0.00221955	0.023296
ENSMUSG00000043252	Tmem64	1494.32	-0.949693	0.310439	-3.05919	0.00221936	0.023296
ENSMUSG00000051730	Mettl5	706.998	-1.33862	0.438145	-3.05519	0.00224918	0.0235931
ENSMUSG00000031903	Pla2g15	1121.54	0.944017	0.309042	3.05466	0.00225318	0.023621
ENSMUSG00000031604	Msmo1	661.847	-1.52172	0.498414	-3.05312	0.00226477	0.0237285
ENSMUSG00000032754	Slc8b1	1027.79	0.985618	0.323001	3.05144	0.00227748	0.0238476
ENSMUSG00000033102	Cdc14b	3002.59	-0.584383	0.191598	-3.05005	0.00228803	0.0239439
ENSMUSG00000002205	Vrk3	1044.14	0.774056	0.253837	3.04942	0.00229285	0.0239802
ENSMUSG00000027997	Casp6	1205.49	0.793457	0.260249	3.04884	0.00229729	0.0239989
ENSMUSG00000038181	Chpf2	620.384	1.22913	0.403148	3.04883	0.00229735	0.0239989
ENSMUSG00000021906	Oxnad1	509.605	-1.16091	0.38085	-3.0482	0.00230219	0.0240353
ENSMUSG00000042073	Abhd14b	314.822	1.55155	0.509063	3.04786	0.00230475	0.0240479
ENSMUSG00000013701	Timm23	1604.84	-0.719203	0.23605	-3.04682	0.00231274	0.0241125
ENSMUSG00000022108	Itm2b	3463.7	0.597103	0.195983	3.0467	0.00231366	0.0241125
ENSMUSG00000061411	Nol4l	2623.49	0.899659	0.295307	3.04652	0.00231508	0.0241131
ENSMUSG00000021595	Nsun2	12544.1	-0.447928	0.147104	-3.04497	0.00232706	0.0242236
ENSMUSG00000048327	Ckap2l	2615.85	-0.510444	0.167725	-3.04333	0.00233972	0.0243411
ENSMUSG00000035200	Chrnb4	32.7225	-4.78671	1.57321	-3.04264	0.00234514	0.0243832
ENSMUSG00000027544	Nfatc2	768.657	0.901268	0.29632	3.04154	0.00235375	0.0244583
ENSMUSG00000019777	Hdac2	4305.43	-0.459887	0.151214	-3.04129	0.00235568	0.024464
ENSMUSG00000047675	Rps8	18658.9	-0.518746	0.170604	-3.04065	0.00236064	0.0245012
ENSMUSG00000078737	Gm2128	18.9781	-7.44365	2.44854	-3.04003	0.00236554	0.0245376
ENSMUSG00000034343	Ube2f	1927.91	-0.585598	0.192685	-3.03914	0.00237254	0.0245853
ENSMUSG00000074797	Itpa	1600.57	-0.611913	0.201347	-3.03909	0.00237291	0.0245853
ENSMUSG00000020267	Hint1	4001.08	-0.545277	0.179453	-3.03856	0.00237711	0.0246144
ENSMUSG00000001569	Nom1	2599.12	-0.510576	0.168156	-3.03632	0.00239485	0.0247699
ENSMUSG00000027865	Gdap2	659.575	-0.968389	0.31895	-3.03618	0.00239599	0.0247699
ENSMUSG00000045629	Sh3tc2	707.495	1.19315	0.392983	3.03613	0.00239632	0.0247699
ENSMUSG00000021807	Rtraf	3646.87	-0.592807	0.195325	-3.03498	0.0024055	0.0248503
ENSMUSG00000072582	Ptrh2	699.207	-1.13957	0.375559	-3.03433	0.00241071	0.0248896
ENSMUSG00000037872	Ackr1	17.9645	-7.36536	2.42979	-3.03128	0.0024352	0.0251278
ENSMUSG00000026728	Vim	3570.19	-2.50824	0.827581	-3.03081	0.00243902	0.0251526
ENSMUSG00000020571	Pdia6	14413.3	-0.423854	0.139915	-3.02936	0.00245073	0.0252439
ENSMUSG00000041440	Gk5	1008.21	0.958143	0.316283	3.02939	0.0024505	0.0252439
ENSMUSG00000054499	Dedd2	855.747	0.977351	0.32274	3.02829	0.00245942	0.0253187
ENSMUSG00000120444	4930444M15Rik	18.7234	-7.42639	2.45276	-3.02777	0.00246363	0.0253473
ENSMUSG00000035834	Polr3g	3527.06	-0.727827	0.240461	-3.0268	0.00247158	0.0253996
ENSMUSG00000037025	Foxa2	733.887	1.11015	0.366756	3.02694	0.00247047	0.0253996
ENSMUSG00000022010	Tsc22d1	5611.19	-0.413671	0.136746	-3.0251	0.00248551	0.0255025
ENSMUSG00000030341	Tnfrsf1a	1418.8	0.938672	0.3103	3.02505	0.0024859	0.0255025
ENSMUSG00000083820	Ndufs6b	16.3529	-7.2303	2.38987	-3.02539	0.0024831	0.0255025
ENSMUSG00000050953	Gja1	13076.7	-0.49113	0.16238	-3.02457	0.00248987	0.0255283
ENSMUSG00000018666	Cbx1	5979.44	-0.422694	0.139786	-3.02385	0.00249576	0.0255591
ENSMUSG00000052105	Mtcl1	1841.14	-1.2752	0.421737	-3.02368	0.0024972	0.0255591
ENSMUSG00000062563	Cys1	92.6036	2.54427	0.841368	3.02397	0.00249479	0.0255591
ENSMUSG00000109324	Prmt1	9558.21	-0.43334	0.143345	-3.02306	0.00250231	0.0255966
ENSMUSG00000023010	Tmbim6	11607.7	0.368481	0.121925	3.02218	0.00250959	0.0256563
ENSMUSG00000029556	Hnf1a	592.982	0.944869	0.312698	3.02166	0.0025139	0.0256856
ENSMUSG00000028821	Syf2	1300.89	-0.801758	0.265419	-3.02073	0.00252168	0.0257502
ENSMUSG00000002625	Akap8l	1363.52	0.818127	0.270867	3.0204	0.0025244	0.0257535
ENSMUSG00000020473	Aebp1	507.008	-2.00716	0.664548	-3.02034	0.00252491	0.0257535
ENSMUSG00000027404	Snrpb	8655.42	-0.411565	0.136374	-3.01792	0.00254516	0.0259451
ENSMUSG00000037278	Tmem97	3604.49	-0.459057	0.152167	-3.0168	0.00255461	0.0260265
ENSMUSG00000028330	Ncbp1	6724.11	-0.59639	0.197803	-3.01508	0.00256913	0.0261594
ENSMUSG00000003778	Brd8	4942.21	0.598259	0.198466	3.01442	0.00257473	0.0262013
ENSMUSG00000051390	Zbtb22	1398.05	0.735576	0.244109	3.01331	0.00258418	0.0262824
ENSMUSG00000031984	2810004N23Rik	4499.44	-0.521585	0.173142	-3.01247	0.00259132	0.0263399
ENSMUSG00000048832	Vps37c	959.504	1.19129	0.395605	3.01131	0.0026012	0.0264251
ENSMUSG00000044452	Zfp507	2204.1	0.584784	0.194243	3.01058	0.00260752	0.0264741
ENSMUSG00000028736	Pax7	22.8379	-7.71091	2.56178	-3.00998	0.00261266	0.0265112
ENSMUSG00000012535	Tnpo3	8948.86	-0.369104	0.122651	-3.0094	0.00261767	0.0265381
ENSMUSG00000038481	Cdk19	525.142	1.20511	0.400459	3.00932	0.00261831	0.0265381
ENSMUSG00000030287	Itpr2	197.656	2.38978	0.79459	3.00756	0.00263353	0.0266771
ENSMUSG00000007655	Cav1	32.7725	-8.23311	2.7387	-3.00621	0.00264525	0.0267492
ENSMUSG00000030970	Ctbp2	4346.5	-0.651532	0.216722	-3.00631	0.00264443	0.0267492
ENSMUSG00000031924	Cyb5b	6788.75	-0.4206	0.139918	-3.00605	0.00264668	0.0267492
ENSMUSG00000045664	Cdc42ep2	202.167	1.84927	0.615147	3.00622	0.00264518	0.0267492
ENSMUSG00000042510	AA986860	569.374	1.25921	0.419079	3.0047	0.00265842	0.0268525
ENSMUSG00000024735	Prpf19	9570.44	-0.393613	0.131043	-3.0037	0.00266716	0.0269194
ENSMUSG00000030516	Tjp1	11068.7	0.398854	0.132792	3.0036	0.00266808	0.0269194
ENSMUSG00000016087	Fli1	585.292	-5.58245	1.85917	-3.00266	0.00267633	0.0269704
ENSMUSG00000057766	Ankrd29	16.2562	-7.22156	2.40518	-3.0025	0.00267771	0.0269704
ENSMUSG00000112294	Gm4129	16.4227	-7.23713	2.41017	-3.00274	0.00267559	0.0269704
ENSMUSG00000109991	Gm6284	211.842	1.87196	0.62364	3.00167	0.00268504	0.0270289
ENSMUSG00000022312	Eif3h	7631.42	-0.430492	0.143503	-2.99988	0.00270084	0.0271142
ENSMUSG00000025731	Mettl26	941.814	0.881365	0.293834	2.99954	0.00270391	0.0271142
ENSMUSG00000031347	Cetn2	723.828	-1.01183	0.337289	-2.99989	0.00270073	0.0271142
ENSMUSG00000034163	Zfc3h1	3656.33	0.603204	0.201077	2.99986	0.00270102	0.0271142
ENSMUSG00000037236	Matr3	5411.77	-0.747601	0.249242	-2.9995	0.00270423	0.0271142
ENSMUSG00000040562	Gstm2	149.166	2.1771	0.725655	3.00018	0.00269816	0.0271142
ENSMUSG00000060461	Dppa5a	175.702	2.11807	0.706071	2.9998	0.00270161	0.0271142
ENSMUSG00000040488	Ltbp4	217.79	1.81508	0.605386	2.99821	0.00271571	0.0272139
ENSMUSG00000038845	Phb1	2495.47	-0.622245	0.207648	-2.99663	0.00272978	0.0273395
ENSMUSG00000085873	Ttc39aos1	226.463	1.67964	0.561156	2.99318	0.00276086	0.0276351
ENSMUSG00000000339	Rtca	1501.64	-0.752507	0.251512	-2.99193	0.0027722	0.0277173
ENSMUSG00000083708	Gm13123	48.355	-3.37866	1.1292	-2.99209	0.00277073	0.0277173
ENSMUSG00000032449	Slc25a36	1574.61	0.809038	0.270446	2.99149	0.00277617	0.0277413
ENSMUSG00000061315	Naca	13715.5	-0.503617	0.168436	-2.98996	0.00279013	0.0278651
ENSMUSG00000048439	Nupl2	286.876	-1.40258	0.46916	-2.98956	0.00279381	0.0278862
ENSMUSG00000027367	Stard7	4031.08	-0.542236	0.181426	-2.98874	0.00280132	0.0279454
ENSMUSG00000052833	Sae1	9487.17	-0.41174	0.137775	-2.98849	0.00280356	0.027952
ENSMUSG00000095698	Rhox2d	16.0968	7.78923	2.60723	2.98755	0.00281227	0.028023
ENSMUSG00000096255	Dynlt1b	48.618	-4.15606	1.39135	-2.98707	0.00281666	0.0280493
ENSMUSG00002075789	Gm55066	19.5515	-7.48714	2.50665	-2.98692	0.00281807	0.0280493
ENSMUSG00000011254	Thg1l	1222.25	-0.700342	0.234515	-2.98635	0.00282332	0.0280858
ENSMUSG00000037003	Tns2	1102.6	1.11315	0.372871	2.98535	0.00283256	0.0281618
ENSMUSG00000020091	Eif4ebp2	13402.5	-0.519994	0.174227	-2.98458	0.00283965	0.0282007
ENSMUSG00000038459	Abhd17c	2768.61	-0.55117	0.184669	-2.98463	0.00283923	0.0282007
ENSMUSG00000028980	H6pd	581.38	1.04328	0.349943	2.98128	0.00287049	0.0284911
ENSMUSG00000001227	Sema6b	320.358	1.38342	0.464195	2.98025	0.00288009	0.0285444
ENSMUSG00000001774	Chordc1	3277.01	-0.695788	0.233489	-2.97996	0.00288286	0.0285444
ENSMUSG00000018446	C1qbp	7311.38	-0.604279	0.202757	-2.98031	0.00287955	0.0285444
ENSMUSG00000027091	Zc3h15	5060.16	-0.476623	0.159943	-2.97996	0.00288288	0.0285444
ENSMUSG00000032548	Slco2a1	450.665	1.19679	0.401682	2.97944	0.00288774	0.0285444
ENSMUSG00000034164	Emid1	367.361	-1.9679	0.660432	-2.97971	0.00288522	0.0285444
ENSMUSG00000037710	Cisd1	973.679	-0.783341	0.262926	-2.97932	0.00288885	0.0285444
ENSMUSG00000072676	Tmem254	1006.55	0.933403	0.313311	2.97916	0.00289037	0.0285444
ENSMUSG00000085396	Firre	4472.52	0.696667	0.233824	2.97945	0.00288767	0.0285444
ENSMUSG00000004902	Slc25a18	17.9773	-7.36557	2.47286	-2.97856	0.00289604	0.0285833
ENSMUSG00000047126	Cltc	51211.3	-0.339528	0.113997	-2.9784	0.00289754	0.0285833
ENSMUSG00000027913	Crct1	63.7508	4.19579	1.40908	2.97769	0.00290434	0.0286186
ENSMUSG00000062397	Zfp706	4662.03	-0.520923	0.174933	-2.97784	0.00290289	0.0286186
ENSMUSG00000037593	Rskr	16.021	-7.201	2.42003	-2.97558	0.00292434	0.0287997
ENSMUSG00000040297	Suco	2491.68	0.62377	0.209805	2.97309	0.00294818	0.0290183
ENSMUSG00000030512	Snrpa1	3041.44	-0.549982	0.185048	-2.97211	0.00295764	0.0290952
ENSMUSG00000021037	Ahsa1	9108.29	-0.553139	0.186205	-2.97059	0.00297228	0.029223
ENSMUSG00000004552	Ctse	21.0096	-7.59134	2.55594	-2.97008	0.00297721	0.0292553
ENSMUSG00000025519	Tktl2	16.1833	-7.21599	2.43135	-2.9679	0.00299841	0.0294473
ENSMUSG00000106287	Gm43585	31.9878	-5.17737	1.74513	-2.96675	0.00300964	0.0295411
ENSMUSG00000060204	Slc10a4-ps	15.7709	-7.17796	2.41993	-2.96618	0.0030152	0.0295794
ENSMUSG00000050854	Tmem125	850.769	-0.874154	0.294744	-2.9658	0.00301893	0.0295996
ENSMUSG00000031860	Pbx4	83.1566	3.87398	1.30679	2.96451	0.00303164	0.0297077
ENSMUSG00000008333	Snrpb2	2419.71	-0.717297	0.241988	-2.96418	0.00303493	0.0297235
ENSMUSG00000087370	Tmem170b	372.61	1.24536	0.420276	2.9632	0.00304456	0.0298013
ENSMUSG00000055762	Eef1d	15067.3	-0.58347	0.196925	-2.9629	0.00304755	0.0298142
ENSMUSG00000038403	Hjv	20.4801	-7.55351	2.54998	-2.96218	0.00305465	0.0298672
ENSMUSG00000015289	Lage3	731.748	-1.12547	0.380078	-2.96114	0.003065	0.0299518
ENSMUSG00000021109	Hif1a	6533.52	-0.596519	0.201463	-2.96093	0.00306708	0.0299556
ENSMUSG00000026127	Imp4	4697.25	-0.451921	0.15265	-2.96051	0.0030713	0.0299803
ENSMUSG00000026482	Rgl1	1630.94	-0.948658	0.320463	-2.96027	0.00307369	0.0299871
ENSMUSG00000027637	Rab5if	1237.72	-0.877906	0.296617	-2.95973	0.00307906	0.030023
ENSMUSG00000005481	Ddx39a	7915.23	-0.543073	0.183502	-2.9595	0.0030814	0.0300292
ENSMUSG00000035000	Dpp4	7693.19	0.496926	0.168012	2.95768	0.00309964	0.0301904
ENSMUSG00000020444	Guk1	1241.18	-0.830451	0.280825	-2.95718	0.00310463	0.0302145
ENSMUSG00000087166	L1td1	7093.16	-0.416777	0.140943	-2.95705	0.00310598	0.0302145
ENSMUSG00000090523	Gypc	128.043	-3.72991	1.26141	-2.95693	0.00310723	0.0302145
ENSMUSG00000040606	Kazn	1442.82	1.20424	0.407421	2.95577	0.00311894	0.0303117
ENSMUSG00000028744	Slc66a1	1989.83	-0.753236	0.254897	-2.95506	0.00312608	0.0303644
ENSMUSG00000022554	Hgh1	908.211	-0.753044	0.254932	-2.9539	0.00313787	0.0304623
ENSMUSG00000032452	Clstn2	17.7343	-7.34757	2.48783	-2.95341	0.00314286	0.0304773
ENSMUSG00000037361	Sf3b6	1591.96	-0.899148	0.304437	-2.95347	0.00314218	0.0304773
ENSMUSG00000041836	Ptpre	182.106	1.84947	0.626381	2.95262	0.00315085	0.0305381
ENSMUSG00000063524	Eno1	27766.1	-0.378039	0.128089	-2.95138	0.00316358	0.0306447
ENSMUSG00000029447	Cct6a	28043.5	-0.446184	0.151188	-2.95118	0.00316558	0.0306473
ENSMUSG00000062203	Gspt1	12217.9	-0.486269	0.164834	-2.95006	0.0031771	0.030742
ENSMUSG00000006498	Ptbp1	33177	-0.340365	0.11539	-2.9497	0.00318081	0.0307444
ENSMUSG00000031574	Star	255.728	1.44988	0.491521	2.94977	0.00318006	0.0307444
ENSMUSG00000020792	Exoc7	1655.72	0.694201	0.235381	2.94927	0.00318526	0.0307706
ENSMUSG00000005142	Man2b1	2320.71	0.667346	0.226299	2.94896	0.00318846	0.0307847
ENSMUSG00000029119	Man2b2	3497.83	0.672228	0.228001	2.94836	0.00319463	0.0308275
ENSMUSG00000046876	Atxn1	173.77	2.12584	0.721458	2.94659	0.00321297	0.0309759
ENSMUSG00000085667	Gm12992	127.594	4.25876	1.44534	2.94654	0.0032135	0.0309759
ENSMUSG00000114462	Gm8371	19.4324	5.6098	1.90427	2.9459	0.00322012	0.0310228
ENSMUSG00000025579	Gaa	3690.93	0.61381	0.208386	2.94555	0.00322382	0.0310416
ENSMUSG00000034203	Chchd4	2213.75	-0.658094	0.223471	-2.94488	0.00323083	0.0310758
ENSMUSG00000071547	Nt5dc2	10322.6	-0.386209	0.131146	-2.94487	0.00323088	0.0310758
ENSMUSG00000034192	Lsm3	2280.22	-0.842038	0.285974	-2.94446	0.00323522	0.0311005
ENSMUSG00000085890	Tnfsf13os	15.8909	-7.18854	2.44287	-2.94266	0.00325404	0.0312645
ENSMUSG00000028899	Taf12	905.771	-0.856849	0.291455	-2.93991	0.00328311	0.0315154
ENSMUSG00000095115	Itpripl2	472.876	1.00927	0.343306	2.93985	0.0032837	0.0315154
ENSMUSG00000021939	Ctsb	22344.3	-0.596804	0.203044	-2.93928	0.00328973	0.0315212
ENSMUSG00000029635	Cdk8	2222.57	-0.530424	0.18047	-2.93912	0.00329142	0.0315212
ENSMUSG00000032435	Dync1li1	2969.79	-0.468471	0.159388	-2.9392	0.00329066	0.0315212
ENSMUSG00000039220	Ppp1r10	2876.15	-0.545647	0.185625	-2.93951	0.00328731	0.0315212
ENSMUSG00000043943	Naalad2	15.6313	-7.16481	2.43832	-2.93842	0.00329886	0.0315753
ENSMUSG00000020541	Tom1l1	2438.16	-0.582534	0.198324	-2.93728	0.00331101	0.0316745
ENSMUSG00000040620	Dhx33	3143.99	-0.529363	0.180269	-2.93652	0.00331916	0.0317354
ENSMUSG00000031229	Atrx	8903.76	-0.636535	0.216828	-2.93567	0.0033283	0.0318055
ENSMUSG00000066306	Numa1	13631.4	0.392033	0.133553	2.93542	0.003331	0.0318142
ENSMUSG00000038886	Man2a2	1330.52	0.869848	0.296556	2.93317	0.00335524	0.0320285
ENSMUSG00000063801	Ap3s2	2312.55	-0.528762	0.180329	-2.9322	0.00336565	0.0321105
ENSMUSG00000037894	H2az1	8788.7	-0.638373	0.217728	-2.93197	0.00336815	0.0321171
ENSMUSG00000027455	Nsfl1c	4195.46	-0.51182	0.174593	-2.9315	0.00337325	0.0321484
ENSMUSG00000023328	Ache	15.4023	-7.14419	2.43724	-2.93126	0.0033759	0.0321563
ENSMUSG00000031217	Efnb1	3656.19	-0.584771	0.199542	-2.93056	0.0033835	0.0322114
ENSMUSG00000038780	Smurf1	1873.11	0.641247	0.21886	2.92995	0.00339022	0.032258
ENSMUSG00000059897	Zfp930	599.196	-1.39585	0.476447	-2.9297	0.00339287	0.032266
ENSMUSG00000022205	Sub1	8280.35	-0.701388	0.239456	-2.92909	0.00339951	0.0323117
ENSMUSG00000019297	Nop9	2867.33	-0.527538	0.180177	-2.92789	0.00341268	0.0324022
ENSMUSG00000033059	Pygb	4893.74	0.655103	0.223734	2.92804	0.00341109	0.0324022
ENSMUSG00000001143	Lman2l	1414.71	0.710194	0.242678	2.92649	0.00342815	0.0325316
ENSMUSG00000111394	Gm49759	2227.53	0.84119	0.287586	2.925	0.00344456	0.0326698
ENSMUSG00000037579	Kcnh3	16.3969	-7.23404	2.47342	-2.92471	0.00344776	0.0326827
ENSMUSG00000026979	Psd4	434.807	1.18488	0.405265	2.92372	0.00345875	0.0327518
ENSMUSG00000051510	Mafg	3758.47	0.703583	0.240646	2.92373	0.00345869	0.0327518
ENSMUSG00000014426	Map3k4	4264.85	0.596763	0.204146	2.92322	0.00346435	0.0327873
ENSMUSG00000041064	Pif1	829.148	-0.804353	0.275179	-2.92302	0.00346655	0.0327906
ENSMUSG00000089512	Gm26287	36.7831	-8.39925	2.87369	-2.92281	0.00346893	0.0327956
ENSMUSG00000057897	Camk2b	19.2714	-7.46604	2.55487	-2.92227	0.00347486	0.0328342
ENSMUSG00000020859	Spag9	3154.88	0.584528	0.200094	2.92127	0.0034861	0.0329229
ENSMUSG00000021539	Lect2	289.971	1.59945	0.547717	2.9202	0.00349803	0.0330179
ENSMUSG00000041084	Ostc	3914.17	-0.590431	0.202206	-2.91995	0.00350092	0.0330276
ENSMUSG00000032803	Cdv3	11535.8	-0.52031	0.178239	-2.91916	0.00350972	0.0330754
ENSMUSG00000110588	Gm45774	300.631	1.96889	0.674437	2.91931	0.00350809	0.0330754
ENSMUSG00000020936	Nmt1	6805.57	-0.433024	0.148355	-2.91883	0.0035135	0.0330759
ENSMUSG00000026761	Orc4	1121.97	-0.827216	0.283401	-2.91888	0.00351286	0.0330759
ENSMUSG00000030047	Arhgap25	15.2821	-7.13239	2.44416	-2.91814	0.00352126	0.0331136
ENSMUSG00000057615	Ldoc1	1696.81	2.84775	0.975829	2.91828	0.00351963	0.0331136
ENSMUSG00000021464	Ror2	255.345	-2.2641	0.775981	-2.91773	0.00352594	0.0331401
ENSMUSG00000037600	Kdf1	892.309	0.812017	0.278348	2.91727	0.00353105	0.0331705
ENSMUSG00000029075	Tnfrsf4	91.7604	3.93527	1.34939	2.91633	0.00354175	0.0331756
ENSMUSG00000031657	Heatr3	4169.9	-0.599277	0.205456	-2.91682	0.0035362	0.0331756
ENSMUSG00000048495	Tyw5	417.037	-1.36095	0.466661	-2.91636	0.00354145	0.0331756
ENSMUSG00000057133	Chd6	2845.9	0.568511	0.194947	2.91624	0.00354282	0.0331756
ENSMUSG00000074170	Plekhf1	285.835	1.99744	0.684914	2.91634	0.00354161	0.0331756
ENSMUSG00002076693	Gm55823	16.8647	-7.27377	2.49412	-2.91637	0.00354132	0.0331756
ENSMUSG00000018973	Hoxb1	123.922	-3.72821	1.27886	-2.91526	0.00355398	0.0332346
ENSMUSG00000029388	Eif2b1	3001.94	-0.668167	0.229202	-2.91519	0.00355476	0.0332346
ENSMUSG00000051469	Zfp24	1684.51	-0.949818	0.3258	-2.91534	0.00355296	0.0332346
ENSMUSG00000024997	Prdx3	1986.69	-0.731839	0.251115	-2.91435	0.00356427	0.033306
ENSMUSG00000026399	Cd55	889.854	0.798716	0.274104	2.91391	0.0035693	0.0333105
ENSMUSG00000046532	Ar	15.2986	-7.1339	2.44808	-2.91408	0.00356734	0.0333105
ENSMUSG00000061897	Gm14292	27.6058	-4.51609	1.54989	-2.91382	0.0035704	0.0333105
ENSMUSG00000023044	Csad	762.793	0.994288	0.341256	2.91362	0.00357269	0.0333144
ENSMUSG00000029074	Ttll10	79.2841	2.36401	0.811677	2.9125	0.00358545	0.0334004
ENSMUSG00000034112	Atp2c2	798.903	1.5975	0.548502	2.91248	0.00358569	0.0334004
ENSMUSG00000043090	Zfp866	931.512	0.790799	0.271617	2.91145	0.00359755	0.0334793
ENSMUSG00000049553	Polr1a	8667.3	-0.375944	0.129127	-2.91142	0.00359794	0.0334793
ENSMUSG00000000792	Slc5a5	147.645	1.82189	0.626128	2.90978	0.00361685	0.0336377
ENSMUSG00000071855	Ccdc112	722.204	0.979936	0.336846	2.90915	0.00362412	0.0336876
ENSMUSG00000020561	Polr1f	923.442	-0.975263	0.335384	-2.9079	0.00363867	0.0338051
ENSMUSG00000002885	Adgre5	341.549	1.36726	0.470308	2.90715	0.00364736	0.0338326
ENSMUSG00000053211	Zfy1	30.7621	8.72354	3.00065	2.90722	0.00364659	0.0338326
ENSMUSG00000114638	Gm31834	17.7953	-7.35107	2.52834	-2.90746	0.00364372	0.0338326
ENSMUSG00000112980	D430020J02Rik	374.286	1.39275	0.479294	2.90584	0.00366271	0.0339572
ENSMUSG00000021910	Nisch	21854.8	0.379503	0.130635	2.90507	0.00367176	0.0340233
ENSMUSG00000120004	Gm56752	25.7157	5.74603	1.9781	2.90483	0.00367451	0.034031
ENSMUSG00000057561	Eif1a	6117.37	-0.568988	0.195955	-2.90366	0.00368823	0.0341402
ENSMUSG00000039202	Abhd2	5345.18	0.482224	0.166093	2.90333	0.00369212	0.0341584
ENSMUSG00000040875	Osbpl10	1053.42	0.94255	0.324677	2.90304	0.00369561	0.0341728
ENSMUSG00000032601	Prkar2a	2426.18	-0.848983	0.292482	-2.90268	0.00369981	0.034176
ENSMUSG00000052921	Arhgef15	203.274	-3.52941	1.21587	-2.90279	0.0036986	0.034176
ENSMUSG00000023443	Esx1	324.994	-1.20804	0.416309	-2.90179	0.00371034	0.0342395
ENSMUSG00000078496	Zfp982	50.7035	-4.08144	1.40653	-2.90178	0.00371055	0.0342395
ENSMUSG00000003154	Foxj2	970.209	0.844145	0.290963	2.90121	0.00371722	0.0342654
ENSMUSG00000032855	Pkd1	1193.91	0.864113	0.29784	2.90127	0.00371654	0.0342654
ENSMUSG00000053219	Raet1e	110.128	-3.70281	1.27676	-2.90016	0.00372975	0.034363
ENSMUSG00000014353	Tmem87b	768.477	0.864945	0.298312	2.89946	0.00373805	0.0344215
ENSMUSG00000032578	Cish	329.693	1.44873	0.499732	2.89901	0.00374341	0.034453
ENSMUSG00000004270	Lpcat3	3936.47	0.496554	0.171352	2.89786	0.00375722	0.0345622
ENSMUSG00000021621	Zcchc9	1069.1	-0.759583	0.262215	-2.89679	0.00377003	0.0346619
ENSMUSG00000115092	E130202H07Rik	15.1257	-7.11775	2.45749	-2.89635	0.00377527	0.0346921
ENSMUSG00000005705	Agrp	20.5923	6.23621	2.15408	2.89507	0.00379076	0.0348164
ENSMUSG00000058979	Hdhd5	586.745	0.994505	0.343547	2.89482	0.00379377	0.034826
ENSMUSG00000020821	Kif1c	5188.19	0.420315	0.145222	2.89429	0.00380021	0.0348671
ENSMUSG00000054874	Pcnx3	5346.57	0.438986	0.151693	2.8939	0.00380485	0.0348916
ENSMUSG00000097908	4933404O12Rik	519.532	-1.01826	0.351903	-2.89358	0.00380881	0.0349098
ENSMUSG00000034926	Dhcr24	9559.99	-0.519678	0.179608	-2.8934	0.00381095	0.0349114
ENSMUSG00000107610	D530018E20Rik	28.659	-8.04061	2.77912	-2.89322	0.00381315	0.0349134
ENSMUSG00000097296	Gm26532	30.1897	8.69671	3.00774	2.89145	0.00383471	0.0350928
ENSMUSG00000018379	Srsf1	18392.4	-0.47316	0.163671	-2.89091	0.00384126	0.0351345
ENSMUSG00000026965	Anapc2	4097.77	0.442261	0.153007	2.89046	0.00384676	0.0351667
ENSMUSG00000022061	Nkx3-1	18.9977	-7.44504	2.57727	-2.88873	0.00386804	0.035327
ENSMUSG00000044827	Tlr1	16.7205	-7.26117	2.51364	-2.88871	0.00386828	0.035327
ENSMUSG00000031362	Xlr4c	122.047	2.20656	0.764037	2.88803	0.00387659	0.0353846
ENSMUSG00000034324	Tmem132c	55.6079	-4.07747	1.41205	-2.88762	0.00388168	0.0353983
ENSMUSG00000038014	Fam120a	10214.7	0.404934	0.140233	2.88759	0.00388208	0.0353983
ENSMUSG00000120939	Gm57044	15.8904	-7.18798	2.48965	-2.88714	0.00388759	0.0354303
ENSMUSG00000032017	Grik4	15.2257	-7.128	2.46926	-2.88669	0.00389312	0.0354624
ENSMUSG00000042684	Npl	5458.79	-0.634938	0.219978	-2.88637	0.00389708	0.0354802
ENSMUSG00000021765	Fst	463.926	1.36502	0.472971	2.88606	0.00390102	0.0354978
ENSMUSG00000032459	Mrps22	1003.69	-1.05825	0.36682	-2.88493	0.00391502	0.035607
ENSMUSG00000034813	Grip1	246.245	-1.48606	0.515297	-2.8839	0.00392787	0.0357055
ENSMUSG00000031239	Itm2a	110.767	-3.71191	1.28729	-2.8835	0.00393279	0.0357319
ENSMUSG00000005410	Mcm5	14703.1	-0.466297	0.161865	-2.88077	0.00396702	0.03597
ENSMUSG00000010025	Aldh3a2	1771.77	0.995782	0.345638	2.88099	0.00396422	0.03597
ENSMUSG00000026925	Inpp5e	735.392	0.7776	0.269916	2.88089	0.00396548	0.03597
ENSMUSG00000036908	Unc93b1	302.708	1.58263	0.54941	2.8806	0.00396914	0.03597
ENSMUSG00000039043	Arpin	904.903	0.902355	0.313237	2.88074	0.00396742	0.03597
ENSMUSG00000025188	Hps1	733.043	0.944613	0.327946	2.88039	0.0039718	0.0359757
ENSMUSG00000038668	Lpar1	2980.75	-0.57925	0.201137	-2.87987	0.00397833	0.0360164
ENSMUSG00000028546	Elavl4	18.9782	-7.44723	2.58624	-2.87956	0.00398227	0.0360337
ENSMUSG00000012017	Scarf2	648.766	-1.78074	0.618633	-2.8785	0.00399571	0.0361106
ENSMUSG00000031101	Sash3	16.5179	-7.24335	2.51659	-2.87824	0.00399895	0.0361106
ENSMUSG00000047583	Tyw3	294.017	-1.27095	0.441504	-2.87868	0.00399338	0.0361106
ENSMUSG00000086646	Platr20	218.647	1.42416	0.494814	2.87817	0.00399988	0.0361106
ENSMUSG00000100747	1700084E18Rik	14.8699	-7.09299	2.46448	-2.87809	0.00400096	0.0361106
ENSMUSG00000015437	Gzmb	14.987	-7.10542	2.46948	-2.87729	0.00401106	0.0361833
ENSMUSG00000047407	Tgif1	1527.26	0.849303	0.295244	2.87661	0.00401968	0.0362426
ENSMUSG00000032968	Inha	99.234	2.59939	0.9037	2.87639	0.00402252	0.0362498
ENSMUSG00000108015	Gm32591	21.1161	6.16532	2.14385	2.87582	0.00402976	0.0362966
ENSMUSG00000039492	Ccdc27	17.0242	7.86987	2.73742	2.87493	0.00404123	0.0363814
ENSMUSG00000038143	Stox2	182.848	-3.47658	1.20947	-2.87447	0.00404704	0.0363985
ENSMUSG00000063605	Ccdc102a	553.378	-0.950904	0.330812	-2.87446	0.00404725	0.0363985
ENSMUSG00000027519	Rab22a	1692.62	0.563065	0.195909	2.87411	0.00405166	0.0364197
ENSMUSG00000097823	Gm16701	16.5914	7.83273	2.72565	2.87371	0.00405678	0.0364473
ENSMUSG00000063445	Nmral1	857.015	-0.774983	0.269796	-2.87248	0.00407269	0.0365717
ENSMUSG00000052981	Ube2ql1	153.023	-3.51691	1.2252	-2.87049	0.0040984	0.0367839
ENSMUSG00000002332	Dhrs1	1443.27	0.662046	0.230781	2.86872	0.0041214	0.0369716
ENSMUSG00000033703	Fcsk	835.46	0.899305	0.313515	2.86846	0.00412471	0.0369825
ENSMUSG00000028034	Fubp1	10680.2	-0.480982	0.16771	-2.86794	0.0041316	0.0370256
ENSMUSG00000032842	Abcc10	1129.05	0.981474	0.342276	2.86749	0.00413737	0.0370585
ENSMUSG00000053964	Lgals4	100.477	2.58851	0.903108	2.86622	0.00415404	0.037189
ENSMUSG00000025427	Ark2c	277.09	1.34157	0.468237	2.86514	0.00416819	0.0372969
ENSMUSG00000036422	Pcdh8	60.8284	4.48656	1.56613	2.86474	0.00417352	0.0373216
ENSMUSG00000042686	Jph1	343.043	-1.24442	0.43441	-2.86461	0.00417517	0.0373216
ENSMUSG00000004360	9330159F19Rik	15.0599	-7.11143	2.48379	-2.86313	0.00419474	0.0374777
ENSMUSG00000024251	Thada	2526.65	-0.586862	0.205152	-2.86062	0.00422815	0.0377572
ENSMUSG00000054611	Kdm2a	6224.49	0.516053	0.180445	2.85989	0.00423785	0.0378247
ENSMUSG00000027993	Trim2	1896.8	0.933818	0.32661	2.85912	0.00424812	0.0378973
ENSMUSG00000020235	Fzr1	3132	0.576134	0.201553	2.85848	0.00425683	0.0379558
ENSMUSG00000033991	Skic3	2445.09	-0.549976	0.19246	-2.85761	0.0042684	0.0380398
ENSMUSG00000021738	Atxn7	831.795	0.845106	0.295797	2.85705	0.00427605	0.0380888
ENSMUSG00000057863	Rpl36	9040.56	-0.607839	0.212769	-2.8568	0.00427934	0.038099
ENSMUSG00000056952	Tatdn2	3038.86	-0.626361	0.219367	-2.8553	0.00429957	0.0382599
ENSMUSG00000029434	Vps33a	2492.46	-0.483975	0.169521	-2.85496	0.00430425	0.0382632
ENSMUSG00000033287	Kctd17	1715.36	0.781052	0.273567	2.85507	0.00430277	0.0382632
ENSMUSG00000004951	Hspb1	721.725	1.12268	0.393358	2.8541	0.00431584	0.0383469
ENSMUSG00000051316	Taf7	2716.87	0.509695	0.178622	2.85348	0.00432437	0.0383927
ENSMUSG00000102813	Gm37795	97.3598	2.2212	0.778439	2.85341	0.00432532	0.0383927
ENSMUSG00000011831	Evi5	3451.96	-0.695617	0.243837	-2.85279	0.00433368	0.038429
ENSMUSG00000042672	Dcst1	15.3087	-7.13596	2.5014	-2.85279	0.00433376	0.038429
ENSMUSG00000027203	Dut	6444.62	-0.722386	0.253293	-2.85197	0.00434485	0.0385081
ENSMUSG00000024232	Bambi	545.412	-1.50854	0.5292	-2.85061	0.0043635	0.0386348
[truncated: 23,640 more rows]

## Sheet: DESeq_EPI_female
Ensembl.ID	Gene	baseMean	log2FoldChange	lfcSE	stat	pvalue	padj
ENSMUSG00000059751	Rps3a3	994.615	-5.43785	0.316255	-17.1945	2.92098e-66	4.54797e-62
ENSMUSG00000085666	Tdg-ps2	294.399	-7.37354	0.456523	-16.1515	1.10801e-58	8.62585e-55
ENSMUSG00000080242	Atp6v0c-ps2	341.143	-5.86005	0.369435	-15.8622	1.15828e-56	6.01147e-53
ENSMUSG00000096403	Rnps1-ps	390.586	-5.40088	0.350389	-15.414	1.31876e-53	5.13328e-50
ENSMUSG00000107470	Gm3375	502.175	-3.89074	0.254401	-15.2938	8.41564e-53	2.62063e-49
ENSMUSG00000085787	Gm13092	222.478	-4.91572	0.329715	-14.909	2.87928e-50	7.47172e-47
ENSMUSG00000067608	Pcna-ps2	241.818	-4.30353	0.308635	-13.9437	3.43531e-44	7.64112e-41
ENSMUSG00000074280	Gm6166	546.284	-5.98175	0.432862	-13.8191	1.95629e-43	3.80742e-40
ENSMUSG00000020080	Hkdc1	2122.16	1.92332	0.153601	12.5215	5.69419e-36	9.85095e-33
ENSMUSG00000066553	Gm6969	161.197	-7.37685	0.619599	-11.9059	1.10329e-32	1.71782e-29
ENSMUSG00000091421	Gm4202	586.083	-3.07092	0.268298	-11.4459	2.46417e-30	3.48792e-27
ENSMUSG00000080316	Spaca6	1100.95	3.30369	0.303015	10.9027	1.11867e-27	1.45147e-24
ENSMUSG00000097908	4933404O12Rik	550.002	-2.27126	0.214757	-10.5759	3.85348e-26	4.61528e-23
ENSMUSG00000038146	Notch3	6166	1.34351	0.135462	9.91796	3.47777e-23	3.86777e-20
ENSMUSG00000058064	Gm10036	400.067	-2.0615	0.210193	-9.80767	1.04352e-22	1.08317e-19
ENSMUSG00000001604	Tcea3	1147.71	1.94067	0.201548	9.62884	6.04081e-22	5.87847e-19
ENSMUSG00000063696	Gm8730	6615.77	-1.04562	0.110005	-9.50515	1.99759e-21	1.82956e-18
ENSMUSG00000097906	Gm9625	3530.19	-1.18585	0.128788	-9.20779	3.32909e-20	2.7281e-17
ENSMUSG00000110331	Nudc-ps1	165.05	-3.85779	0.418933	-9.20861	3.30384e-20	2.7281e-17
ENSMUSG00000121166	Gm57322	120.691	6.78951	0.746399	9.09635	9.34186e-20	7.27264e-17
ENSMUSG00000031762	Mt2	1595.95	2.15797	0.239113	9.0249	1.79859e-19	1.33353e-16
ENSMUSG00000034614	Pik3ip1	397.138	2.29009	0.254851	8.98597	2.56462e-19	1.81505e-16
ENSMUSG00000026399	Cd55	1155.87	1.30453	0.146068	8.93095	4.22377e-19	2.85931e-16
ENSMUSG00000017652	Cd40	342.682	4.38155	0.494196	8.86602	7.58099e-19	4.91817e-16
ENSMUSG00000059434	Gckr	456.775	3.73411	0.425037	8.78537	1.55845e-18	9.70605e-16
ENSMUSG00000001507	Itga3	2305.63	1.53076	0.176224	8.68645	3.73948e-18	2.23937e-15
ENSMUSG00000066026	Dhrs3	393.487	2.73164	0.318665	8.57212	1.01598e-17	5.85885e-15
ENSMUSG00000066652	Lefty2	3151.73	-1.81279	0.216074	-8.38968	4.87465e-17	2.71066e-14
ENSMUSG00000000617	Grm6	336.768	4.48629	0.536663	8.35961	6.29265e-17	3.3785e-14
ENSMUSG00000028023	Pitx2	1230.39	3.06257	0.367483	8.3339	7.82216e-17	3.9365e-14
ENSMUSG00000036687	Tmem184a	413.502	1.92447	0.230927	8.33367	7.83761e-17	3.9365e-14
ENSMUSG00000092569	Gm20544	307.763	2.12671	0.258808	8.21731	2.08121e-16	1.01264e-13
ENSMUSG00000003031	Cdkn1b	2538.89	1.17367	0.147355	7.96492	1.65333e-15	7.80073e-13
ENSMUSG00000020953	Coch	604.504	-2.24001	0.284313	-7.87866	3.30922e-15	1.51543e-12
ENSMUSG00000043110	Lrrn4	2782.86	1.24505	0.158988	7.83113	4.83504e-15	2.1509e-12
ENSMUSG00000081434	Gm14165	1667.67	-1.19741	0.153474	-7.80202	6.09223e-15	2.63489e-12
ENSMUSG00000028121	Bcar3	1448.94	1.56307	0.201048	7.77461	7.56777e-15	3.1846e-12
ENSMUSG00000069755	Zfp125	302.453	2.4814	0.320435	7.74384	9.64574e-15	3.95221e-12
ENSMUSG00000025196	Cpn1	1528.47	1.01951	0.131863	7.73159	1.06207e-14	4.24013e-12
ENSMUSG00000027495	Fam210b	762.782	1.52467	0.197705	7.71182	1.2404e-14	4.71048e-12
ENSMUSG00000079487	Med12	8134.94	-0.993057	0.128737	-7.71382	1.22109e-14	4.71048e-12
ENSMUSG00000116972	Gm6278	650.323	-1.18511	0.155028	-7.64452	2.09724e-14	7.77478e-12
ENSMUSG00000032380	Dapk2	417.887	2.37748	0.314523	7.559	4.0618e-14	1.47075e-11
ENSMUSG00000020099	Unc5b	7516.73	0.981571	0.13025	7.53607	4.84354e-14	1.71395e-11
ENSMUSG00000015401	Cltrn	193.121	2.57593	0.343985	7.48849	6.96726e-14	2.41067e-11
ENSMUSG00000110631	Gm42047	10251.7	1.51813	0.202985	7.47905	7.48637e-14	2.53397e-11
ENSMUSG00000021699	Pde4d	516.888	1.86528	0.252828	7.37767	1.61083e-13	5.22512e-11
ENSMUSG00000030020	Prickle2	650.346	1.64251	0.222614	7.37829	1.6033e-13	5.22512e-11
ENSMUSG00000031765	Mt1	2935.1	1.74887	0.237581	7.36116	1.82314e-13	5.79312e-11
ENSMUSG00000015957	Wnt11	191.776	3.32767	0.454079	7.32839	2.32936e-13	7.25361e-11
ENSMUSG00000015647	Lama5	19426.8	1.33292	0.182091	7.32008	2.47832e-13	7.56617e-11
ENSMUSG00000030930	Chst15	2364.2	1.77622	0.244704	7.25864	3.90988e-13	1.17071e-10
ENSMUSG00000040624	Plekhg1	1342.67	2.13174	0.296601	7.18722	6.61229e-13	1.94252e-10
ENSMUSG00000108866	Gm35082	39.5606	-8.92673	1.24605	-7.16402	7.83436e-13	2.25891e-10
ENSMUSG00000031636	Pdlim3	298.077	1.89771	0.265522	7.14708	8.86435e-13	2.50942e-10
ENSMUSG00000036617	Etl4	7933.39	0.816657	0.114741	7.1174	1.0998e-12	3.05785e-10
ENSMUSG00000006651	Aplp1	479.236	1.54642	0.218632	7.07318	1.5142e-12	4.13616e-10
ENSMUSG00000112808	Gm4739	143.976	-2.55811	0.367297	-6.9647	3.29103e-12	8.83471e-10
ENSMUSG00000081824	Ndufs5-ps	103.193	-2.85386	0.41258	-6.91712	4.6091e-12	1.21633e-09
ENSMUSG00000061048	Cdh3	2559.46	1.19135	0.172563	6.90387	5.06061e-12	1.31323e-09
ENSMUSG00000066554	Gm10167	99.3881	-2.71661	0.393915	-6.89643	5.33258e-12	1.36112e-09
ENSMUSG00000037010	Apln	2235.6	-1.88558	0.274149	-6.87796	6.0714e-12	1.52471e-09
ENSMUSG00000024376	Epb41l4a	1448.28	1.41238	0.205599	6.86956	6.44019e-12	1.59165e-09
ENSMUSG00000082431	Prdx2-ps1	50.0387	-4.86187	0.709971	-6.84798	7.48981e-12	1.82213e-09
ENSMUSG00000034573	Ptpn13	12100.3	0.557762	0.0816632	6.83003	8.48966e-12	2.0336e-09
ENSMUSG00000025880	Smad7	1868.82	1.35134	0.197966	6.82615	8.7225e-12	2.05772e-09
ENSMUSG00000029641	Rasl11a	427.076	-1.72945	0.255802	-6.76089	1.37149e-11	3.18718e-09
ENSMUSG00000038677	Scube3	900.501	1.83879	0.272901	6.73794	1.60645e-11	3.67829e-09
ENSMUSG00000069996	Gm41341	36.6819	-6.35807	0.949291	-6.69771	2.11715e-11	4.77738e-09
ENSMUSG00000050530	Fam171a1	2226.32	0.809105	0.121343	6.66791	2.59467e-11	5.77129e-09
ENSMUSG00000062937	Mtap	4292.61	-0.698417	0.104941	-6.65533	2.82659e-11	6.1986e-09
ENSMUSG00000025085	Ablim1	2815.22	1.84011	0.277062	6.64149	3.10523e-11	6.71507e-09
ENSMUSG00000013033	Adgrl1	9405	0.708607	0.107127	6.61462	3.72503e-11	7.94503e-09
ENSMUSG00000019699	Akt3	1937.58	0.851205	0.129026	6.59715	4.19126e-11	8.81864e-09
ENSMUSG00000002227	Mov10	2596.6	0.854962	0.130143	6.56943	5.05095e-11	1.04858e-08
ENSMUSG00000086825	Gm15675	143.871	2.80697	0.428376	6.55257	5.65547e-11	1.15863e-08
ENSMUSG00000082329	Gm14287	37.4544	-6.36552	0.973503	-6.53877	6.20257e-11	1.25421e-08
ENSMUSG00000026519	Tmem63a	556.38	2.54259	0.389116	6.53426	6.39235e-11	1.27601e-08
ENSMUSG00000074575	Kcng1	456.713	-1.96646	0.302516	-6.50036	8.01262e-11	1.5792e-08
ENSMUSG00000073164	2410018L13Rik	91.0704	3.87816	0.596876	6.49743	8.17042e-11	1.59017e-08
ENSMUSG00000040717	Il17rd	7115.62	1.63194	0.251765	6.482	9.05158e-11	1.73991e-08
ENSMUSG00000061288	Taok3	1758.73	1.68444	0.259993	6.4788	9.24564e-11	1.75554e-08
ENSMUSG00000032816	Igdcc4	1229.25	1.45869	0.2255	6.4687	9.88476e-11	1.83221e-08
ENSMUSG00000059456	Ptk2b	876.485	1.32032	0.204085	6.46945	9.83622e-11	1.83221e-08
ENSMUSG00000066258	Trim12a	229.327	2.43678	0.378061	6.44547	1.15245e-10	2.11102e-08
ENSMUSG00000028073	Pear1	188.001	2.90973	0.453523	6.41583	1.40061e-10	2.50662e-08
ENSMUSG00000032902	Slc16a1	25190.2	-0.913445	0.142373	-6.41588	1.40016e-10	2.50662e-08
ENSMUSG00000094090	Gm8494	77.9636	-4.46366	0.701887	-6.35951	2.02396e-10	3.58102e-08
ENSMUSG00000003352	Cacnb3	2123.81	0.741685	0.116755	6.35251	2.11828e-10	3.7058e-08
ENSMUSG00000110588	Gm45774	119.304	3.46255	0.54654	6.3354	2.36732e-10	4.09546e-08
ENSMUSG00000071568	Gm5874	43.692	-5.03535	0.802264	-6.27642	3.46453e-10	5.92777e-08
ENSMUSG00000032679	Cd59a	701.22	1.86063	0.296608	6.27303	3.54092e-10	5.99262e-08
ENSMUSG00000022101	Fgf17	247.209	2.18345	0.348832	6.25932	3.86664e-10	6.47351e-08
ENSMUSG00000102550	Gm8276	145.568	-2.33026	0.372853	-6.2498	4.10984e-10	6.80747e-08
ENSMUSG00000008855	Hdac5	2621.27	0.797179	0.128166	6.21987	4.97576e-10	8.155e-08
ENSMUSG00000037568	Vash2	1475.36	-0.905365	0.146281	-6.18922	6.04643e-10	9.80655e-08
ENSMUSG00000030287	Itpr2	658.612	1.74389	0.282134	6.18108	6.3666e-10	1.02194e-07
ENSMUSG00000037992	Rara	2202.39	0.858375	0.139027	6.17417	6.65118e-10	1.05672e-07
ENSMUSG00000039239	Tgfb2	299.274	-2.16328	0.350508	-6.17183	6.75062e-10	1.06169e-07
ENSMUSG00000022246	Rai14	6029.16	-1.14101	0.185075	-6.1651	7.04381e-10	1.09672e-07
ENSMUSG00000021876	Rnase4	960.447	1.55556	0.253227	6.14294	8.10059e-10	1.24877e-07
ENSMUSG00000029385	Ccng2	719.467	1.35616	0.221114	6.13333	8.60589e-10	1.31366e-07
ENSMUSG00000023393	Slc17a9	343.103	1.84111	0.30074	6.12193	9.24505e-10	1.39753e-07
ENSMUSG00000028654	Mycl	3482.43	1.63784	0.268173	6.1074	1.01265e-09	1.51605e-07
ENSMUSG00000041959	S100a10	2140.92	0.902494	0.147821	6.10531	1.02601e-09	1.52143e-07
ENSMUSG00000019900	Rfx6	186.282	2.6753	0.438392	6.10252	1.04408e-09	1.53362e-07
ENSMUSG00000038872	Zfhx3	4011.77	1.05208	0.172731	6.09089	1.12288e-09	1.63394e-07
ENSMUSG00000054863	Tafa5	694.994	-1.15878	0.190569	-6.08067	1.19682e-09	1.72541e-07
ENSMUSG00000118145	Gm6724	34.6167	-7.29775	1.2053	-6.05472	1.40661e-09	2.00926e-07
ENSMUSG00000038415	Foxq1	328.454	5.71434	0.949057	6.02108	1.73262e-09	2.45245e-07
ENSMUSG00000022708	Zbtb20	438.269	1.78217	0.296876	6.00309	1.93601e-09	2.71565e-07
ENSMUSG00000032515	Csrnp1	690.163	1.48401	0.247469	5.99676	2.01291e-09	2.79831e-07
ENSMUSG00000073197	5730507C01Rik	74.5469	4.15446	0.694501	5.98193	2.20505e-09	3.03828e-07
ENSMUSG00000019820	Utrn	6191.25	1.15084	0.192607	5.97505	2.30026e-09	3.14167e-07
ENSMUSG00000033453	Adamts15	645.101	-1.55689	0.261033	-5.96433	2.45634e-09	3.32567e-07
ENSMUSG00000091697	Eif3s6-ps2	47.856	-3.99272	0.670279	-5.9568	2.57229e-09	3.45264e-07
ENSMUSG00000038725	Pkhd1l1	153.635	3.92474	0.659495	5.95113	2.66299e-09	3.54383e-07
ENSMUSG00000033722	BC034090	990.462	0.846651	0.14235	5.94767	2.71984e-09	3.58881e-07
ENSMUSG00000040694	Apobec2	285.058	3.07101	0.516766	5.94274	2.80294e-09	3.66738e-07
ENSMUSG00000104046	Gm37567	56.7243	-5.49029	0.931349	-5.89499	3.74713e-09	4.8619e-07
ENSMUSG00000031169	Porcn	898.129	1.04381	0.177348	5.88564	3.96527e-09	5.10242e-07
ENSMUSG00000053819	Camk2d	735.082	1.1595	0.198569	5.83928	5.24261e-09	6.69077e-07
ENSMUSG00000023991	Foxp4	7093.95	0.8857	0.152011	5.82655	5.65838e-09	7.16268e-07
ENSMUSG00000033831	Fgb	1778.98	1.4223	0.245023	5.80475	6.44603e-09	8.06127e-07
ENSMUSG00000041530	Ago1	6205.85	1.17023	0.201622	5.80409	6.4718e-09	8.06127e-07
ENSMUSG00000039477	Tnrc18	4764.25	1.06395	0.183916	5.78497	7.25242e-09	8.96192e-07
ENSMUSG00000031530	Dusp4	2538.69	-1.46064	0.253048	-5.77218	7.82526e-09	9.5187e-07
ENSMUSG00000100041	Gm5702	28.7504	-7.73911	1.34064	-5.77271	7.80073e-09	9.5187e-07
ENSMUSG00000029570	Lfng	756.73	-1.98648	0.345123	-5.75586	8.62027e-09	1.04045e-06
ENSMUSG00000003581	Rnf215	446.463	1.09367	0.190098	5.75322	8.75604e-09	1.0487e-06
ENSMUSG00000029004	Kmt2e	2653.78	0.864577	0.150441	5.74694	9.08754e-09	1.0801e-06
ENSMUSG00000031822	Gse1	3837.24	1.40068	0.243916	5.74244	9.33208e-09	1.10076e-06
ENSMUSG00000028883	Sema3a	221.158	3.5275	0.618095	5.70705	1.14952e-08	1.34572e-06
ENSMUSG00000013419	Zbtb47	1033.25	0.739913	0.129971	5.69292	1.24883e-08	1.45107e-06
ENSMUSG00000025407	Gli1	1253.18	1.61778	0.284699	5.68242	1.32803e-08	1.5204e-06
ENSMUSG00000037434	Slc30a1	1407.01	0.851574	0.149855	5.68264	1.32632e-08	1.5204e-06
ENSMUSG00000037822	Smim14	600.411	1.18241	0.208593	5.6685	1.4405e-08	1.62526e-06
ENSMUSG00000054702	Ap1s3	940.391	0.866307	0.152799	5.66958	1.43145e-08	1.62526e-06
ENSMUSG00000026185	Igfbp5	1395.3	-1.09659	0.193522	-5.6665	1.45747e-08	1.63258e-06
ENSMUSG00000039809	Gabbr2	226.699	-2.89811	0.51612	-5.61519	1.9635e-08	2.1837e-06
ENSMUSG00000025938	Slco5a1	540.541	1.43401	0.255519	5.61216	1.99821e-08	2.20653e-06
ENSMUSG00000020620	Abca8b	90.4402	2.44785	0.436722	5.60506	2.08184e-08	2.28269e-06
ENSMUSG00000041420	Meis3	684.508	1.14952	0.205481	5.5943	2.21515e-08	2.41188e-06
ENSMUSG00000039865	Slc44a3	170.476	2.36783	0.423709	5.58834	2.29248e-08	2.47874e-06
ENSMUSG00000021095	Gsc	385.914	5.1524	0.92445	5.57347	2.49714e-08	2.68141e-06
ENSMUSG00000041134	Cyyr1	503.995	1.41605	0.255537	5.54148	2.99924e-08	3.19851e-06
ENSMUSG00000031803	B3gnt3	221.269	3.60984	0.653824	5.52112	3.36846e-08	3.56782e-06
ENSMUSG00000036306	Lzts1	662.28	1.86318	0.337891	5.51414	3.50497e-08	3.68732e-06
ENSMUSG00000019734	Tmc4	1161.7	0.991673	0.179925	5.51159	3.55611e-08	3.71602e-06
ENSMUSG00000034858	Atosa	246.772	1.88876	0.343058	5.50564	3.67822e-08	3.81799e-06
ENSMUSG00000033860	Fgg	829.631	1.73696	0.316235	5.49263	3.96e-08	4.08326e-06
ENSMUSG00000058952	Cfi	492.477	2.13975	0.389881	5.48822	4.06005e-08	4.15888e-06
ENSMUSG00000089917	Uckl1	573.144	1.17726	0.214658	5.48438	4.14932e-08	4.22254e-06
ENSMUSG00000041991	Hrnr	61.4837	5.29695	0.966163	5.48246	4.19452e-08	4.24083e-06
ENSMUSG00000050199	Lgr4	2149.4	1.64517	0.303616	5.41858	6.00751e-08	6.03464e-06
ENSMUSG00000044365	Cxxc4	991.504	1.54431	0.285231	5.41423	6.15519e-08	6.14336e-06
ENSMUSG00000037685	Atp8a1	2400.85	1.57894	0.291726	5.4124	6.21856e-08	6.16707e-06
ENSMUSG00000018076	Med13l	3152.13	0.850649	0.157227	5.41034	6.29056e-08	6.19899e-06
ENSMUSG00000038393	Txnip	1117.52	1.54583	0.286002	5.40496	6.48217e-08	6.34763e-06
ENSMUSG00000036422	Pcdh8	913.701	-1.47852	0.273992	-5.39621	6.80636e-08	6.62344e-06
ENSMUSG00000027082	Tfpi	1464.63	0.998868	0.18548	5.38532	7.23173e-08	6.9505e-06
ENSMUSG00000043068	Fam89a	278.251	1.80707	0.335521	5.38586	7.20977e-08	6.9505e-06
ENSMUSG00000078249	Hmga1b	5517.02	-1.16564	0.216671	-5.37978	7.45756e-08	7.12357e-06
ENSMUSG00000052949	Rnf157	651.335	1.33702	0.24915	5.36631	8.03644e-08	7.62972e-06
ENSMUSG00000036985	Zdhhc9	2565.36	0.799826	0.149779	5.34003	9.29295e-08	8.76917e-06
ENSMUSG00000044337	Ackr3	498.165	1.27184	0.238395	5.335	9.55451e-08	8.96167e-06
ENSMUSG00000040606	Kazn	1572.4	1.2396	0.232411	5.33364	9.62643e-08	8.97506e-06
ENSMUSG00000026479	Lamc2	354.624	1.72611	0.324246	5.32344	1.01822e-07	9.43673e-06
ENSMUSG00000031557	Plekha2	1720.81	1.02174	0.192175	5.31674	1.05645e-07	9.73306e-06
ENSMUSG00000034177	Rnf43	203.06	1.9399	0.365339	5.30986	1.09711e-07	1.00482e-05
ENSMUSG00000018899	Irf1	1044.47	1.38728	0.262091	5.2931	1.20257e-07	1.09497e-05
ENSMUSG00000001211	Agpat3	5386.41	1.05528	0.199446	5.29107	1.21606e-07	1.10082e-05
ENSMUSG00000020695	Mrc2	3527.08	0.82786	0.156507	5.28961	1.22575e-07	1.10318e-05
ENSMUSG00000028125	Abca4	529.833	2.0841	0.394785	5.27909	1.29824e-07	1.1617e-05
ENSMUSG00000025427	Ark2c	1263.86	1.97663	0.374692	5.27535	1.32503e-07	1.1789e-05
ENSMUSG00000024248	Cox7a2l	2441.57	0.568375	0.107824	5.27132	1.35443e-07	1.19821e-05
ENSMUSG00000027356	Fermt1	998.233	1.45389	0.276193	5.26403	1.40931e-07	1.23971e-05
ENSMUSG00000031785	Adgrg1	1371.92	1.36135	0.258701	5.26225	1.423e-07	1.24472e-05
ENSMUSG00000039686	Zer1	2295.24	0.587074	0.11159	5.26096	1.43302e-07	1.24649e-05
ENSMUSG00000034584	Exph5	238.217	1.4991	0.285477	5.25121	1.51104e-07	1.30705e-05
ENSMUSG00000022528	Hes1	1758.16	1.19157	0.227024	5.24867	1.53199e-07	1.31785e-05
ENSMUSG00000038305	Spats2l	664.721	1.32867	0.253234	5.24681	1.54759e-07	1.32396e-05
ENSMUSG00000022108	Itm2b	4214.7	0.785384	0.14984	5.24149	1.59285e-07	1.35523e-05
ENSMUSG00000039713	Plekhg5	1891.25	0.77419	0.148495	5.21358	1.85235e-07	1.56745e-05
ENSMUSG00000046761	Fam83h	970.617	0.965064	0.18515	5.21233	1.86484e-07	1.56949e-05
ENSMUSG00000031910	Has3	434.84	2.00791	0.386338	5.19728	2.02228e-07	1.69284e-05
ENSMUSG00000038400	Pmepa1	825.161	4.0658	0.782541	5.19564	2.04016e-07	1.69868e-05
ENSMUSG00000030317	Timp4	106.547	3.58932	0.692656	5.18196	2.19561e-07	1.81838e-05
ENSMUSG00000062991	Nrg1	230.192	-1.41599	0.273428	-5.17864	2.23506e-07	1.84126e-05
ENSMUSG00000029426	Scarb2	1105.28	1.03118	0.199169	5.17741	2.24988e-07	1.84372e-05
ENSMUSG00000083240	Gm13453	42.7856	-4.61642	0.893228	-5.16825	2.36301e-07	1.92629e-05
ENSMUSG00000028211	Trp53inp1	963.381	0.805847	0.156143	5.16097	2.45674e-07	1.99226e-05
ENSMUSG00000009905	Kdsr	1497.07	0.758955	0.147337	5.15114	2.58912e-07	2.08119e-05
ENSMUSG00000032092	Mpzl2	451.526	1.73453	0.336746	5.15085	2.59313e-07	2.08119e-05
ENSMUSG00000031521	Aga	333.187	1.02388	0.198978	5.14568	2.6655e-07	2.1283e-05
ENSMUSG00000024924	Vldlr	845.701	2.18206	0.424486	5.14048	2.74033e-07	2.17689e-05
ENSMUSG00000036913	Trim67	430.96	2.38395	0.464559	5.13163	2.87238e-07	2.2702e-05
ENSMUSG00000042436	Mfap4	552.93	1.50671	0.294272	5.12013	3.05323e-07	2.40095e-05
ENSMUSG00000024754	Cemip2	6345.19	0.835102	0.163394	5.11098	3.20496e-07	2.5076e-05
ENSMUSG00000027536	Chmp4c	1425.09	1.1753	0.230012	5.10972	3.22643e-07	2.51178e-05
ENSMUSG00000040407	Akap9	8194.51	0.540232	0.105856	5.10345	3.33513e-07	2.58348e-05
ENSMUSG00000021732	Fgf10	1008.21	1.67446	0.328642	5.09509	3.48574e-07	2.67355e-05
ENSMUSG00000024413	Npc1	5990.74	0.666934	0.130876	5.09591	3.47061e-07	2.67355e-05
ENSMUSG00000036206	Sh3bp4	3960.61	0.888634	0.174612	5.08919	3.59595e-07	2.74455e-05
ENSMUSG00000001918	Slc1a5	3758.9	1.08699	0.214391	5.07011	3.97585e-07	3.01971e-05
ENSMUSG00000029228	Lnx1	480.831	1.4734	0.291158	5.06049	4.1818e-07	3.16071e-05
ENSMUSG00000070732	Rbm44	163.56	2.32589	0.460726	5.04831	4.45728e-07	3.35265e-05
ENSMUSG00000030761	Myo7a	4341.97	0.813943	0.161317	5.0456	4.52105e-07	3.38427e-05
ENSMUSG00000022769	Sdf2l1	1064.42	-0.846869	0.167924	-5.04316	4.57916e-07	3.41137e-05
ENSMUSG00000032717	Mdfi	911.434	0.934531	0.185355	5.04185	4.61041e-07	3.41829e-05
ENSMUSG00000006920	Ezh1	1735.22	0.604168	0.119871	5.04015	4.65159e-07	3.43248e-05
ENSMUSG00000024900	Cpt1a	284.798	2.2697	0.450795	5.03489	4.78131e-07	3.51155e-05
ENSMUSG00000016262	Sertad4	515.772	1.49199	0.298109	5.00485	5.59064e-07	4.08668e-05
ENSMUSG00000109555	Gm44891	74.0769	2.4189	0.485736	4.97987	6.36263e-07	4.62926e-05
ENSMUSG00000027737	Slc7a11	121.016	3.20209	0.64356	4.97558	6.50531e-07	4.71106e-05
ENSMUSG00000021583	Erap1	590.282	1.45282	0.292465	4.96751	6.78171e-07	4.86596e-05
ENSMUSG00000046223	Plaur	172.886	2.96183	0.596204	4.96782	6.77097e-07	4.86596e-05
ENSMUSG00000022824	Muc13	1669.73	1.67335	0.337078	4.96429	6.89532e-07	4.92478e-05
ENSMUSG00000027254	Map1a	1488.53	-1.15443	0.232854	-4.95777	7.13069e-07	5.04658e-05
ENSMUSG00000052957	Gas1	1414.54	-1.7216	0.347251	-4.95778	7.13035e-07	5.04658e-05
ENSMUSG00000030494	Rhpn2	2187.49	0.861846	0.1743	4.94463	7.62896e-07	5.37479e-05
ENSMUSG00000048249	Crebrf	431.986	1.40797	0.285144	4.93775	7.90299e-07	5.54277e-05
ENSMUSG00000068547	Clca4a	206.924	2.10017	0.426378	4.92561	8.40965e-07	5.87167e-05
ENSMUSG00000027985	Lef1	4538.83	-0.881486	0.179154	-4.92026	8.64293e-07	6.00761e-05
ENSMUSG00000046160	Olig1	329.657	1.4198	0.289129	4.91061	9.07938e-07	6.28293e-05
ENSMUSG00000040093	Bmf	1395.68	1.00953	0.205639	4.90926	9.14186e-07	6.29818e-05
ENSMUSG00000032198	Dock6	3486.54	0.63735	0.130453	4.88567	1.03075e-06	7.06997e-05
ENSMUSG00000041936	Agrn	22109.8	0.501255	0.102651	4.88312	1.04422e-06	7.13089e-05
ENSMUSG00000031355	Arhgap6	391.916	1.22907	0.252325	4.87098	1.11045e-06	7.51727e-05
ENSMUSG00000051257	Trap1a	1506.6	1.14271	0.234592	4.87106	1.11002e-06	7.51727e-05
ENSMUSG00000031734	Irx3	932.074	-1.58183	0.325182	-4.86444	1.14779e-06	7.73638e-05
ENSMUSG00000028525	Pde4b	574.429	1.88657	0.387984	4.86249	1.15916e-06	7.77939e-05
ENSMUSG00000067274	Rplp0	37884.2	0.472316	0.0971926	4.85959	1.17627e-06	7.82673e-05
ENSMUSG00000089670	Gm16581	25.9339	-3.87156	0.796641	-4.85986	1.17468e-06	7.82673e-05
ENSMUSG00000021061	Sptb	843.932	1.02043	0.210275	4.85282	1.21717e-06	7.99636e-05
ENSMUSG00000027130	Slc12a6	1585.26	0.59901	0.123408	4.85388	1.21068e-06	7.99636e-05
ENSMUSG00000051579	Tceal8	7476.78	-0.789736	0.162712	-4.85357	1.21257e-06	7.99636e-05
ENSMUSG00000028195	Ccn1	1149.02	0.960608	0.198634	4.83606	1.32435e-06	8.66394e-05
ENSMUSG00000022150	Dab2	20398.1	-0.952289	0.197272	-4.82728	1.3841e-06	8.97935e-05
ENSMUSG00000038793	Lefty1	670.407	7.22071	1.4956	4.82797	1.37932e-06	8.97935e-05
ENSMUSG00000027298	Tyro3	4357.95	0.715306	0.14833	4.82238	1.41854e-06	9.16459e-05
ENSMUSG00000029119	Man2b2	2541.13	0.735993	0.152814	4.81625	1.46278e-06	9.41134e-05
ENSMUSG00000044783	Hjurp	10861.1	0.626796	0.130308	4.81013	1.50835e-06	9.66461e-05
ENSMUSG00000035168	Tanc1	2631.11	0.648866	0.134937	4.80866	1.51944e-06	9.69578e-05
ENSMUSG00000022123	Scel	167.92	2.4262	0.504928	4.80505	1.54715e-06	9.83228e-05
ENSMUSG00000035799	Twist1	366.46	-2.21073	0.460849	-4.79708	1.60992e-06	0.000101896
ENSMUSG00000026377	Nifk	4421.16	-0.535305	0.111621	-4.79572	1.62089e-06	0.000102175
ENSMUSG00000021767	Kat6b	2389.08	0.596692	0.124501	4.79268	1.64567e-06	0.000103212
ENSMUSG00000031529	Tnks	10887.1	0.785008	0.163814	4.79208	1.65059e-06	0.000103212
ENSMUSG00000022090	Pdlim2	452.868	-1.3087	0.273207	-4.79015	1.66657e-06	0.000103794
ENSMUSG00000029826	Zc3hav1	2103.22	1.14479	0.239226	4.78538	1.7066e-06	0.000105864
ENSMUSG00000109209	Gm45104	28.9792	-5.77715	1.20972	-4.77562	1.79156e-06	0.000110693
ENSMUSG00000027309	Dnaaf9	1044.03	1.1038	0.231384	4.77044	1.83827e-06	0.00011313
ENSMUSG00000020654	Adcy3	923.427	-1.18105	0.247928	-4.76368	1.90091e-06	0.000116524
ENSMUSG00000025647	Shisa5	1388.55	0.963674	0.202468	4.75963	1.93948e-06	0.000118056
ENSMUSG00000031709	Tbc1d9	869.888	1.15499	0.242672	4.75947	1.94107e-06	0.000118056
ENSMUSG00000038056	Kmt2c	3946.37	0.467502	0.0983185	4.75498	1.98467e-06	0.000120239
ENSMUSG00000037171	Nodal	2199.8	3.40814	0.716969	4.75355	1.99879e-06	0.000120625
ENSMUSG00000019989	Enpp3	1193.74	1.7377	0.366854	4.73674	2.1718e-06	0.000130123
ENSMUSG00000032806	Slc10a3	265.859	1.39986	0.295538	4.73664	2.1729e-06	0.000130123
ENSMUSG00000034709	Ppp1r21	2021.47	0.572589	0.121032	4.73089	2.23533e-06	0.000133252
ENSMUSG00000038624	Nepn	111.813	2.45781	0.519593	4.73027	2.24227e-06	0.000133252
ENSMUSG00000092746	Rn7s6	28.3969	7.1973	1.52224	4.72808	2.26653e-06	0.000134182
ENSMUSG00000027660	Skil	5286.65	1.2821	0.271326	4.72529	2.29784e-06	0.000135521
ENSMUSG00000031788	Kifc3	1078.39	0.773545	0.163834	4.7215	2.34106e-06	0.000137548
ENSMUSG00000020451	Limk2	3181.69	0.759459	0.16093	4.71919	2.36784e-06	0.000138599
ENSMUSG00000031451	Gas6	1505.23	1.14616	0.243767	4.70188	2.57775e-06	0.000150321
ENSMUSG00000001870	Ltbp1	1332.31	0.766279	0.163182	4.69585	2.65502e-06	0.000154248
ENSMUSG00000031737	Irx5	342.627	-2.78718	0.593924	-4.69283	2.69457e-06	0.000155387
ENSMUSG00000032420	Nt5e	157.644	2.30293	0.490674	4.6934	2.68703e-06	0.000155387
ENSMUSG00000063268	Parp10	308.792	2.16537	0.461547	4.69154	2.71159e-06	0.000155791
ENSMUSG00000015476	Prrt1	33.5683	-4.59517	0.981091	-4.68374	2.81692e-06	0.000161248
ENSMUSG00000039159	Ube2h	2072.41	0.794785	0.170026	4.67449	2.94688e-06	0.00016807
ENSMUSG00000044221	Grsf1	4694.06	-0.673494	0.144406	-4.6639	3.1027e-06	0.00017631
ENSMUSG00000024868	Dkk1	2542.26	1.37359	0.295022	4.65589	3.22588e-06	0.000182644
ENSMUSG00000025075	Habp2	1060.61	1.2114	0.260458	4.65105	3.30253e-06	0.000186306
ENSMUSG00000090231	Cfb	102.295	1.84669	0.397729	4.64307	3.43267e-06	0.000192948
ENSMUSG00000021268	Meg3	27680.1	0.487148	0.105153	4.63277	3.60809e-06	0.000202079
ENSMUSG00000048502	Duxbl1	813.88	1.67797	0.362425	4.62984	3.65947e-06	0.000204222
ENSMUSG00000024975	Pdcd4	2651.69	0.743644	0.160757	4.6259	3.72981e-06	0.000207404
ENSMUSG00000021365	Nedd9	644.695	1.29406	0.279888	4.62351	3.773e-06	0.000208318
ENSMUSG00000034382	AI661453	2322.77	1.14868	0.248417	4.62401	3.76386e-06	0.000208318
ENSMUSG00000030780	Rusf1	1046.88	0.692666	0.15016	4.61286	3.97165e-06	0.000218511
ENSMUSG00000023022	Lima1	3824.15	0.601716	0.130798	4.60033	4.21815e-06	0.000230444
ENSMUSG00000028649	Macf1	16983.7	0.39656	0.0861907	4.60096	4.20551e-06	0.000230444
ENSMUSG00000025013	Tll2	96.3819	-2.88327	0.627347	-4.59597	4.30736e-06	0.000234495
ENSMUSG00000002847	Pla1a	208.531	1.70932	0.372551	4.58816	4.47161e-06	0.000242588
ENSMUSG00000025219	Fgf8	1709.81	2.63728	0.575227	4.58476	4.54512e-06	0.000245721
ENSMUSG00000035486	Plk5	87.5855	3.49287	0.762265	4.58222	4.60065e-06	0.000247862
ENSMUSG00000093606	B130034C11Rik	62.0069	2.53086	0.552762	4.57857	4.68167e-06	0.000251357
ENSMUSG00000003469	Phyhip	131.374	-1.42442	0.31234	-4.56046	5.10418e-06	0.0002731
ENSMUSG00000030122	Ptms	4953.45	0.598653	0.131395	4.55613	5.21055e-06	0.000277837
ENSMUSG00000031189	Aff2	290.298	1.6651	0.366363	4.54494	5.49518e-06	0.000292013
ENSMUSG00000022216	Psme1	2398.31	0.473454	0.104214	4.5431	5.54334e-06	0.000293571
ENSMUSG00000046070	Igfals	82.566	2.34098	0.515784	4.53869	5.66061e-06	0.000298765
ENSMUSG00000034708	Grn	3179.37	0.649257	0.143138	4.53586	5.73683e-06	0.000301765
ENSMUSG00000043384	Gprasp1	3713.76	0.723491	0.159598	4.53322	5.80918e-06	0.000304542
ENSMUSG00000025504	Eps8l2	884.841	1.64779	0.363661	4.53112	5.86726e-06	0.000306555
ENSMUSG00000037400	Atp11b	2318.8	0.613212	0.135604	4.52207	6.12382e-06	0.000317826
ENSMUSG00000050332	Amer1	3064.68	0.541249	0.119676	4.52262	6.10774e-06	0.000317826
ENSMUSG00000023150	Ivns1abp	12837	-0.399858	0.0884934	-4.51851	6.22765e-06	0.000322141
ENSMUSG00000106078	Gm43697	48.351	3.37546	0.747162	4.51771	6.2512e-06	0.000322289
ENSMUSG00000023908	Pkmyt1	1166.96	0.637658	0.141454	4.50787	6.54825e-06	0.000335382
ENSMUSG00000040061	Plcb2	244.946	1.54834	0.343461	4.50806	6.54238e-06	0.000335382
ENSMUSG00000035640	Cbarp	1079.6	1.03517	0.229852	4.50364	6.68007e-06	0.000341012
ENSMUSG00000035150	Eif2s3x	4235.34	-0.474403	0.105535	-4.4952	6.95052e-06	0.000353659
ENSMUSG00000086503	Xist	48342.8	0.493108	0.109754	4.49286	7.02746e-06	0.000356409
ENSMUSG00000052031	Tagap1	489.953	1.00263	0.223424	4.48759	7.2033e-06	0.000364141
ENSMUSG00000024386	Proc	178.156	1.85233	0.413321	4.48158	7.40932e-06	0.000373343
ENSMUSG00000027787	Nmd3	2712.05	-0.491653	0.109828	-4.4766	7.58423e-06	0.000380924
ENSMUSG00000036833	Pnpla7	1056.95	0.802184	0.179223	4.47589	7.60929e-06	0.000380954
ENSMUSG00000009291	Pttg1ip	2533.7	0.628493	0.140517	4.47272	7.72325e-06	0.000384189
ENSMUSG00000022055	Nefl	1883.48	1.44657	0.323388	4.47318	7.7065e-06	0.000384189
ENSMUSG00000020732	Rab37	182.236	1.7053	0.381947	4.46474	8.01646e-06	0.000397504
ENSMUSG00000027220	Syt13	940.006	1.78742	0.400795	4.45969	8.20772e-06	0.000405696
ENSMUSG00000025241	Fyco1	1233.43	0.703531	0.158102	4.44985	8.59314e-06	0.000423403
ENSMUSG00000021703	Serinc5	1685.76	0.950115	0.213674	4.44655	8.72588e-06	0.000428587
ENSMUSG00000052563	D930048N14Rik	346.686	1.41324	0.317906	4.44547	8.76995e-06	0.000429397
ENSMUSG00000023186	Vwa5a	769.332	1.02181	0.229907	4.44444	8.81229e-06	0.000430117
ENSMUSG00000021696	Elovl7	330.451	1.27424	0.286804	4.44288	8.87615e-06	0.000430535
ENSMUSG00000059991	Nptx2	1189.16	-1.17467	0.264372	-4.44322	8.86205e-06	0.000430535
ENSMUSG00000026447	Pik3c2b	1354.16	-1.20609	0.271904	-4.43574	9.17565e-06	0.00044368
ENSMUSG00000020598	Nrcam	1052.57	1.46508	0.330846	4.42828	9.4987e-06	0.000456465
ENSMUSG00000027860	Vangl1	2574.69	0.68382	0.154403	4.4288	9.47602e-06	0.000456465
ENSMUSG00000042660	Wdr55	2415.29	-0.499301	0.112819	-4.42569	9.61352e-06	0.000460562
ENSMUSG00000064043	Trerf1	2187.71	0.695256	0.157123	4.42491	9.64805e-06	0.000460798
ENSMUSG00000000567	Sox9	470.531	-1.53722	0.347907	-4.41849	9.93922e-06	0.00047181
ENSMUSG00000103983	Gm20045	245.332	1.06117	0.240149	4.41878	9.92593e-06	0.00047181
ENSMUSG00000036098	Myrf	7334.44	0.904218	0.204802	4.41508	1.00972e-05	0.000476732
ENSMUSG00000050732	Vamp8	1313.15	0.720855	0.163277	4.41493	1.01042e-05	0.000476732
ENSMUSG00000063919	Srrm4	317.158	-1.49517	0.33881	-4.41302	1.0194e-05	0.000479519
ENSMUSG00000028583	Pdpn	3898.2	0.537875	0.121979	4.40959	1.03568e-05	0.000485709
ENSMUSG00000031790	Mmp15	3528.27	0.686385	0.155895	4.40286	1.06832e-05	0.00049951
ENSMUSG00000039680	Mrps6	640.098	-0.816077	0.185538	-4.39842	1.09039e-05	0.000505281
ENSMUSG00000050917	Fgf4	475.127	-2.23625	0.508323	-4.39927	1.08616e-05	0.000505281
ENSMUSG00000054932	Afp	10013.3	0.54215	0.123251	4.39874	1.08881e-05	0.000505281
ENSMUSG00000036242	Armh4	1216.6	1.46307	0.332814	4.39605	1.10238e-05	0.000509317
ENSMUSG00000040003	Magi2	283.755	1.8855	0.429016	4.39495	1.10798e-05	0.000510391
ENSMUSG00000061013	Mkx	248.486	1.77455	0.404053	4.39187	1.1238e-05	0.000516152
ENSMUSG00000066129	Kndc1	305.621	2.23164	0.50898	4.38453	1.16239e-05	0.000532305
ENSMUSG00000040875	Osbpl10	699.916	0.856651	0.195669	4.37807	1.19736e-05	0.00054671
ENSMUSG00000029463	Fam216a	531.946	1.08261	0.24748	4.37454	1.21687e-05	0.000553994
ENSMUSG00000023367	Tmem176a	427.063	1.2895	0.294867	4.37315	1.22466e-05	0.000554749
ENSMUSG00000051111	Sv2c	197.404	1.99305	0.455765	4.37297	1.22565e-05	0.000554749
ENSMUSG00000015501	Hivep2	325.897	1.70138	0.389237	4.37106	1.23646e-05	0.000556405
ENSMUSG00000024990	Rbp4	3036.44	-2.19996	0.503285	-4.37121	1.23562e-05	0.000556405
ENSMUSG00000040918	Slc19a2	566.33	0.789472	0.181264	4.35537	1.32845e-05	0.00059608
ENSMUSG00000000605	Clcn4	1117.5	0.634938	0.145847	4.35344	1.34016e-05	0.000599604
ENSMUSG00000023809	Rps6ka2	3071.35	0.871448	0.200397	4.3486	1.37009e-05	0.000610395
ENSMUSG00000027624	Epb41l1	1068.08	1.21918	0.280382	4.34828	1.37211e-05	0.000610395
ENSMUSG00000017631	Abr	5400.52	0.507918	0.116916	4.34429	1.39725e-05	0.000619319
ENSMUSG00000032803	Cdv3	12527.9	-0.489005	0.112574	-4.34384	1.40013e-05	0.000619319
ENSMUSG00000034312	Iqsec1	3866.49	0.49642	0.11445	4.33746	1.44141e-05	0.000635771
ENSMUSG00000085457	1110046J04Rik	28.6283	4.14333	0.95718	4.32869	1.50002e-05	0.000659754
ENSMUSG00000044211	Gm7887	50.3361	-2.80647	0.648475	-4.3278	1.50607e-05	0.00066055
ENSMUSG00000069601	Ank3	2853.01	0.682152	0.157791	4.32312	1.53835e-05	0.000672811
ENSMUSG00000032705	Exd2	846.463	0.762658	0.176525	4.32039	1.55757e-05	0.000679311
ENSMUSG00000037266	Rsrp1	6660.53	0.473387	0.109614	4.31868	1.56967e-05	0.000682674
ENSMUSG00000031209	Heph	1274.01	1.36058	0.315173	4.31693	1.58218e-05	0.000686198
ENSMUSG00000007039	Ddah2	2456.69	0.622632	0.144306	4.31466	1.59846e-05	0.000687512
ENSMUSG00000018476	Kdm6b	7919.15	0.49368	0.114404	4.31522	1.59445e-05	0.000687512
ENSMUSG00000026313	Hdac4	2098.15	0.538978	0.124892	4.31556	1.592e-05	0.000687512
ENSMUSG00000042035	Igsf3	2831.53	0.840897	0.195362	4.30429	1.67519e-05	0.000718534
ENSMUSG00000041957	Pkp2	1656.66	0.72632	0.16889	4.30056	1.70366e-05	0.000728735
ENSMUSG00000022443	Myh9	56182.6	0.339448	0.0789463	4.29974	1.71002e-05	0.000729451
ENSMUSG00000035778	Ggta1	1570.02	0.639722	0.148987	4.29381	1.75633e-05	0.000747158
ENSMUSG00000023764	Sfi1	1035.3	1.17093	0.27295	4.2899	1.78757e-05	0.000755016
ENSMUSG00000028896	Rcc1	7136.12	-0.576706	0.13444	-4.28968	1.78934e-05	0.000755016
ENSMUSG00000031532	Saraf	1869.75	0.549535	0.128081	4.29052	1.78256e-05	0.000755016
ENSMUSG00000029032	Arhgef16	1356.64	0.8739	0.203757	4.28893	1.79537e-05	0.00075551
ENSMUSG00000002343	Armc6	803.077	-0.702029	0.163762	-4.28689	1.81188e-05	0.000759993
ENSMUSG00000020841	Cpd	4066.22	0.583119	0.136039	4.28642	1.81578e-05	0.000759993
ENSMUSG00000029103	Lrpap1	8365.14	0.574158	0.134039	4.2835	1.83976e-05	0.000767962
ENSMUSG00000020100	Slc29a3	622.974	-0.898138	0.209882	-4.27926	1.87518e-05	0.000777128
ENSMUSG00000030222	Rerg	195.035	-1.72799	0.403822	-4.27908	1.87669e-05	0.000777128
ENSMUSG00000031303	Map3k15	579.49	1.30349	0.30461	4.27921	1.87559e-05	0.000777128
ENSMUSG00000034723	Tmx4	770.719	0.912317	0.213662	4.2699	1.95562e-05	0.000807664
ENSMUSG00000037003	Tns2	1514.74	0.844471	0.197825	4.26879	1.9654e-05	0.000809558
ENSMUSG00000067336	Bmpr2	2453.52	0.76396	0.179345	4.25973	2.04675e-05	0.000840843
ENSMUSG00000028059	Arhgef2	6743.55	0.443859	0.104283	4.2563	2.07835e-05	0.000851576
ENSMUSG00000030595	Nfkbib	1422.05	-0.522403	0.122763	-4.25536	2.08712e-05	0.000852924
ENSMUSG00000026841	Fibcd1	42.2074	2.92744	0.688501	4.2519	2.11962e-05	0.000863941
ENSMUSG00000027823	Gmps	7919.29	-0.354759	0.0834888	-4.24917	2.14562e-05	0.000872252
ENSMUSG00000020640	Itsn2	1596.51	0.738017	0.173797	4.24642	2.17209e-05	0.000880714
ENSMUSG00000029674	Limk1	1378.58	-0.714865	0.168445	-4.24392	2.1965e-05	0.000888297
ENSMUSG00000028957	Per3	1143.73	0.822355	0.193895	4.24123	2.22293e-05	0.000896661
ENSMUSG00000017765	Slc12a4	1579.05	0.641176	0.15123	4.23975	2.23774e-05	0.000900298
ENSMUSG00000021591	Glrx	960.686	1.09709	0.25888	4.23781	2.25709e-05	0.000905746
ENSMUSG00000029561	Oasl2	83.7024	4.3916	1.03652	4.23686	2.26672e-05	0.000907272
ENSMUSG00000026579	F5	2389.36	1.21543	0.287369	4.22951	2.34203e-05	0.000935012
ENSMUSG00000048826	Dact2	895.831	1.30007	0.307558	4.22709	2.36735e-05	0.000942702
ENSMUSG00000070348	Ccnd1	6142	-0.793358	0.187872	-4.22287	2.41215e-05	0.000958092
ENSMUSG00000011884	Gltp	1592.92	0.888877	0.210522	4.22226	2.41868e-05	0.000958242
ENSMUSG00000042460	C1galt1	1497	0.497181	0.117822	4.21978	2.44542e-05	0.000966377
ENSMUSG00000078773	Rad54b	1163.69	0.543747	0.128973	4.21597	2.48711e-05	0.000980362
ENSMUSG00000021009	Ptpn21	1522.08	0.597465	0.141808	4.2132	2.51773e-05	0.000989925
ENSMUSG00000034917	Tjp3	652.223	1.01365	0.240961	4.2067	2.59123e-05	0.00101626
ENSMUSG00000025027	Xpnpep1	4602.96	-0.536181	0.127793	-4.1957	2.72024e-05	0.00106418
ENSMUSG00000025993	Slc40a1	1570.22	1.04306	0.248666	4.19464	2.73308e-05	0.00106652
ENSMUSG00000024738	Pga5	765.502	1.42318	0.339821	4.18804	2.81371e-05	0.00109524
ENSMUSG00000059486	Kbtbd2	1963.58	0.469139	0.112223	4.1804	2.90994e-05	0.00112987
ENSMUSG00000038170	Pde4dip	2086.07	0.545999	0.130707	4.17727	2.95026e-05	0.00114267
ENSMUSG00000032477	Cdc25a	5911.33	-0.464247	0.111176	-4.17579	2.96951e-05	0.00114728
ENSMUSG00000074505	Fat3	1273.43	1.19296	0.285955	4.17183	3.02169e-05	0.00116455
ENSMUSG00000042118	Bhmt2	133.054	-2.07144	0.496991	-4.16797	3.07327e-05	0.0011815
ENSMUSG00000046295	Ankle1	826.179	0.677145	0.162942	4.15573	3.24244e-05	0.00124347
ENSMUSG00000042156	Dzip1	784.988	0.730717	0.175884	4.15454	3.25946e-05	0.00124677
ENSMUSG00000099397	Gm7809	49.3017	-2.94726	0.709498	-4.15401	3.26705e-05	0.00124677
ENSMUSG00000029455	Aldh2	5782.83	0.568967	0.137032	4.15208	3.29469e-05	0.00125127
ENSMUSG00000047446	Arl4a	652.151	1.18409	0.285181	4.15206	3.29493e-05	0.00125127
ENSMUSG00000040111	Gramd1b	4206.02	0.847723	0.204331	4.14878	3.34258e-05	0.00126627
ENSMUSG00000027419	Pcsk2	191.497	-1.71311	0.413336	-4.14459	3.4043e-05	0.00128549
ENSMUSG00000051980	Casr	116.383	3.04226	0.734098	4.14421	3.40981e-05	0.00128549
ENSMUSG00000041189	Chrnb1	191.891	1.43305	0.34617	4.13974	3.47694e-05	0.00130763
ENSMUSG00000074227	Spint2	4806.29	0.663079	0.160306	4.13632	3.52915e-05	0.00132407
ENSMUSG00000002661	Alkbh7	383.569	-0.770083	0.186409	-4.13114	3.60971e-05	0.00135104
ENSMUSG00000081669	Npm3-ps1	38.4872	-2.63031	0.638583	-4.11898	3.80551e-05	0.00142091
ENSMUSG00000021678	F2rl1	847.957	0.638811	0.15512	4.11818	3.81876e-05	0.00142221
ENSMUSG00000037012	Hk1	1593.27	1.40941	0.342283	4.11767	3.82727e-05	0.00142221
ENSMUSG00000022054	Nefm	1881.68	-0.835628	0.203066	-4.11505	3.87097e-05	0.00143502
ENSMUSG00000002249	Tead3	737.781	0.764442	0.185844	4.11335	3.89963e-05	0.00144109
ENSMUSG00000029287	Tgfbr3	2866.97	0.938939	0.228287	4.11298	3.90585e-05	0.00144109
ENSMUSG00000022814	Umps	5636.53	-0.383902	0.0935375	-4.10426	4.05608e-05	0.00149298
ENSMUSG00000021747	Cfap20dc	395.45	1.29669	0.316248	4.10022	4.12766e-05	0.00151575
ENSMUSG00000039087	Rreb1	4869.72	0.679845	0.166084	4.09339	4.25113e-05	0.0015567
ENSMUSG00000052534	Pbx1	7570.68	-0.560988	0.137062	-4.09295	4.25918e-05	0.0015567
ENSMUSG00000028613	Lrp8	802.298	-0.845166	0.20655	-4.09182	4.28001e-05	0.00156065
ENSMUSG00000063694	Cycs	1556.67	-0.602776	0.147403	-4.08931	4.32658e-05	0.00157394
ENSMUSG00000034255	Arhgap27	824.926	0.92008	0.225341	4.08305	4.44487e-05	0.00161321
ENSMUSG00000000861	Bcl11a	1192.82	1.52411	0.373873	4.07656	4.57078e-05	0.00165252
ENSMUSG00000047897	Ripply2	29.2076	-4.39229	1.0775	-4.07637	4.57441e-05	0.00165252
ENSMUSG00000003153	Slc2a3	61796.6	-0.754557	0.185281	-4.07249	4.65123e-05	0.00167638
ENSMUSG00000023805	Synj2	668.729	0.723263	0.177718	4.06972	4.70698e-05	0.00169256
ENSMUSG00000044231	Nhlrc1	34.4997	2.69037	0.661647	4.06617	4.77922e-05	0.00171457
ENSMUSG00000026021	Sumo1	2950.67	-0.385967	0.0950002	-4.0628	4.8487e-05	0.0017355
ENSMUSG00000042302	Ehbp1	1166.68	0.605069	0.149428	4.04923	5.13854e-05	0.00183503
ENSMUSG00000036275	9530068E07Rik	2189.93	0.486125	0.120089	4.04805	5.1646e-05	0.00184011
ENSMUSG00000012282	Wnt8a	690.869	-1.19389	0.294993	-4.04717	5.18405e-05	0.00184282
ENSMUSG00000098112	Bin2	359.659	1.60257	0.396135	4.04552	5.22076e-05	0.00185165
ENSMUSG00000036916	Zfp280c	2335.41	-0.673708	0.167173	-4.03	5.57775e-05	0.00197376
ENSMUSG00000040650	Cyp2b23	205.538	1.56344	0.388623	4.02304	5.74523e-05	0.00202842
ENSMUSG00000012396	Nanog	2551.58	1.26093	0.31428	4.01213	6.01737e-05	0.00211969
ENSMUSG00000018166	Erbb3	1804.6	1.01327	0.252695	4.00983	6.07621e-05	0.00213559
ENSMUSG00000001056	Nhp2	5709.38	-0.522803	0.130412	-4.00885	6.1016e-05	0.00213968
ENSMUSG00000070047	Fat1	21435.8	0.578923	0.144499	4.00641	6.16476e-05	0.00215697
ENSMUSG00000028497	Hacd4	177.41	1.6709	0.4182	3.99545	6.45728e-05	0.0022517
ENSMUSG00000042106	Inka1	129.163	-2.56609	0.642296	-3.99518	6.46442e-05	0.0022517
ENSMUSG00000030512	Snrpa1	3523.51	-0.537225	0.1345	-3.99423	6.49041e-05	0.00225571
ENSMUSG00000027966	Col11a1	204.301	1.49457	0.374636	3.9894	6.62407e-05	0.00229703
ENSMUSG00000040612	Ildr2	166.773	-1.82334	0.457221	-3.98787	6.66694e-05	0.00230676
ENSMUSG00000035247	Hectd1	10688.4	0.372792	0.0935134	3.98651	6.70535e-05	0.00231491
ENSMUSG00000035441	Myo1d	823.422	0.817555	0.205137	3.98541	6.73649e-05	0.00232045
ENSMUSG00000097683	Gm26644	148.636	3.1638	0.793951	3.98489	6.75121e-05	0.00232045
ENSMUSG00000071398	2410004P03Rik	163.758	-2.08136	0.522597	-3.98273	6.81291e-05	0.0023365
ENSMUSG00000019877	Serinc1	3314.74	0.407279	0.102312	3.98075	6.86992e-05	0.00235087
ENSMUSG00000045934	Mtmr11	425.855	1.0233	0.257213	3.97843	6.93715e-05	0.00236867
ENSMUSG00000021464	Ror2	2460.85	-0.693667	0.174723	-3.9701	7.18436e-05	0.00244771
ENSMUSG00000031595	Pdgfrl	167.375	1.67872	0.422922	3.96934	7.2071e-05	0.0024501
ENSMUSG00000037443	Cep85	2274.78	-0.489633	0.12341	-3.96755	7.26162e-05	0.00245634
ENSMUSG00000046338	Gpat2	111.948	1.7887	0.450876	3.96718	7.27278e-05	0.00245634
ENSMUSG00000096210	H1f0	6012.62	0.581404	0.146533	3.96774	7.25573e-05	0.00245634
ENSMUSG00000027349	Fam98b	3182.17	-0.460129	0.116069	-3.96427	7.36219e-05	0.00248115
ENSMUSG00000057672	Pkn1	1019.34	0.722674	0.182422	3.96155	7.44657e-05	0.00250417
ENSMUSG00000046169	Adamts6	451.723	0.980897	0.247942	3.95616	7.61645e-05	0.00255578
ENSMUSG00000019894	Slc6a15	321.563	1.81266	0.458352	3.95472	7.66234e-05	0.00256565
ENSMUSG00000024769	Cdc42bpg	2228.56	0.47294	0.119681	3.95168	7.76044e-05	0.00259292
ENSMUSG00000027313	Chac1	235.424	2.74357	0.694514	3.95035	7.80367e-05	0.00260178
ENSMUSG00000028955	Vamp3	3244.89	-0.448753	0.113698	-3.9469	7.91684e-05	0.00262266
ENSMUSG00000050424	Pnma5	632.903	1.10716	0.280507	3.94699	7.91401e-05	0.00262266
ENSMUSG00000054434	Tmem120b	422.103	0.840421	0.21293	3.94694	7.91556e-05	0.00262266
ENSMUSG00000031342	Gpm6b	362.824	2.07667	0.526334	3.94554	7.96208e-05	0.00262647
ENSMUSG00000036904	Fzd8	1512.15	1.21959	0.309067	3.94602	7.94594e-05	0.00262647
ENSMUSG00000036053	Fmnl2	3913.09	0.761695	0.193161	3.94333	8.03585e-05	0.00264521
ENSMUSG00000029516	Cit	5928.75	0.38681	0.0981284	3.94188	8.0845e-05	0.00265561
ENSMUSG00000022519	Srl	1383.09	-0.574356	0.145802	-3.9393	8.17207e-05	0.00267872
ENSMUSG00000041417	Pik3r1	1535.72	0.734248	0.186866	3.92927	8.52058e-05	0.00278709
ENSMUSG00000027297	Ltk	172.443	-2.0662	0.526016	-3.92801	8.56501e-05	0.00279575
ENSMUSG00000014303	Glis2	1665.18	0.738774	0.18821	3.92527	8.66318e-05	0.00282188
ENSMUSG00000053838	Nudcd3	5655.92	-0.412354	0.105146	-3.92171	8.79226e-05	0.00285794
ENSMUSG00000024085	Man2a1	3189.28	-0.671998	0.171445	-3.91963	8.86864e-05	0.00287676
ENSMUSG00000072115	Ang	206.975	1.97173	0.503275	3.91781	8.9358e-05	0.00289253
ENSMUSG00000026031	Cflar	895.14	0.622015	0.159096	3.90968	9.242e-05	0.00298543
ENSMUSG00000002871	Tpra1	1074.12	0.647584	0.165741	3.9072	9.33709e-05	0.00300991
ENSMUSG00000028327	Stra6l	330.696	1.04279	0.267046	3.9049	9.42659e-05	0.00303047
ENSMUSG00000046808	Atp10d	998.063	0.838176	0.214666	3.90456	9.43982e-05	0.00303047
ENSMUSG00000004562	Arhgef40	1917.28	0.690989	0.177076	3.90222	9.53135e-05	0.00304729
ENSMUSG00000041930	Fam222a	390.459	0.90181	0.231101	3.90223	9.53096e-05	0.00304729
ENSMUSG00000021728	Emb	39679.1	-0.61603	0.157891	-3.90162	9.55528e-05	0.00304808
ENSMUSG00000056602	Fry	161.25	1.6526	0.423616	3.90117	9.57296e-05	0.00304808
ENSMUSG00000009075	Cabp7	129.821	-1.67945	0.431626	-3.89098	9.98399e-05	0.003166
ENSMUSG00000034354	Mtmr3	2913.37	0.424338	0.10905	3.89122	9.97426e-05	0.003166
ENSMUSG00000025557	Slc15a1	69.9827	2.40258	0.618219	3.88629	0.000101787	0.00321464
ENSMUSG00000028587	Orc1	2136.32	-0.506819	0.130401	-3.88663	0.000101646	0.00321464
ENSMUSG00000033671	Cep350	3605.15	0.501708	0.129142	3.88492	0.000102364	0.00322633
ENSMUSG00000048562	Sp8	1293.63	-1.13749	0.29286	-3.88408	0.000102719	0.00323098
ENSMUSG00000045427	Hnrnph2	4467.28	-0.397168	0.10233	-3.88125	0.00010392	0.00326218
ENSMUSG00000041712	Ubr7	4753.1	0.930116	0.239912	3.87691	0.000105792	0.00331426
ENSMUSG00000020782	Llgl2	3782.89	0.743894	0.191977	3.87491	0.000106663	0.00333318
ENSMUSG00000085773	Gm16233	328.352	1.7186	0.443562	3.87454	0.000106825	0.00333318
ENSMUSG00000054728	Phactr1	578.935	0.768645	0.198705	3.86828	0.000109607	0.00341315
ENSMUSG00000034518	Hmgxb4	3122.06	0.478026	0.123742	3.86307	0.000111972	0.00347341
ENSMUSG00000041633	Kctd12b	317.131	0.973028	0.251882	3.86303	0.000111988	0.00347341
ENSMUSG00000024378	Stard4	3288.35	0.523262	0.135483	3.86219	0.000112376	0.00347853
ENSMUSG00000106838	1810017P11Rik	78.2564	2.13436	0.552786	3.8611	0.000112876	0.00348705
ENSMUSG00000038112	AW551984	427.859	1.78096	0.461547	3.85867	0.000114004	0.00351492
ENSMUSG00000049728	Zfp668	1495.39	-0.456217	0.118388	-3.85358	0.000116402	0.00358176
ENSMUSG00000031591	Asah1	1509.46	0.497431	0.129156	3.8514	0.000117443	0.00360667
ENSMUSG00000027635	Dsn1	1162.52	0.564212	0.146726	3.84536	0.000120378	0.00368954
ENSMUSG00000021539	Lect2	258.916	1.09202	0.284086	3.84397	0.00012106	0.0036959
ENSMUSG00000079363	Gbp4	75.927	2.44056	0.634878	3.84413	0.000120979	0.0036959
ENSMUSG00000075511	1700001L05Rik	650.377	0.939499	0.244495	3.84261	0.000121732	0.00370914
ENSMUSG00000024544	Ldlrad4	49.7966	2.81791	0.73389	3.83969	0.000123189	0.00374619
ENSMUSG00000027978	Prss12	2177.1	0.790003	0.205811	3.83848	0.000123798	0.00375007
ENSMUSG00000085180	AI838599	41.2791	2.79207	0.727375	3.83855	0.000123762	0.00375007
ENSMUSG00000045817	Zfp36l2	5408.75	-0.701887	0.182906	-3.83742	0.000124333	0.00375895
ENSMUSG00000029478	Ncor2	12631.5	0.338297	0.0883025	3.83112	0.000127563	0.00384915
ENSMUSG00000017740	Slc12a5	239.904	1.2399	0.323819	3.829	0.000128667	0.00387493
ENSMUSG00000028476	Reck	1322.12	0.704128	0.183931	3.82821	0.000129078	0.00387981
ENSMUSG00000039183	Nubp2	1415.1	-0.49163	0.12845	-3.82742	0.000129495	0.00388486
ENSMUSG00000029337	Fgf5	3916.33	2.06892	0.540722	3.82622	0.000130125	0.00389623
ENSMUSG00000041187	Prkd2	872.32	0.735121	0.192162	3.82552	0.000130498	0.00389991
ENSMUSG00000078713	Tomm5	1701.28	-0.596412	0.156152	-3.81942	0.000133765	0.00398988
ENSMUSG00000019823	Mical1	2434.41	0.696141	0.182287	3.81892	0.000134035	0.00399028
ENSMUSG00000029330	Cds1	375.549	1.25291	0.32843	3.81483	0.000136274	0.00404921
ENSMUSG00000025017	Pik3ap1	150.02	-1.52494	0.400334	-3.80916	0.000139437	0.0041353
ENSMUSG00000040848	Sft2d2	2405.73	0.658316	0.172858	3.80841	0.000139864	0.00414007
ENSMUSG00000031622	Sin3b	3675.93	0.445369	0.117003	3.80648	0.000140958	0.00416455
ENSMUSG00000045010	Gm4779	107.498	2.15468	0.566699	3.80215	0.000143446	0.00423003
ENSMUSG00000034880	Mrpl34	1639.64	-0.570885	0.150178	-3.80139	0.000143885	0.00423495
ENSMUSG00000019235	Rps6kl1	484.4	1.55054	0.407973	3.80059	0.00014435	0.0042406
ENSMUSG00000024036	Slc37a1	421.325	0.758066	0.199528	3.7993	0.000145108	0.0042406
ENSMUSG00000025227	Mfsd13a	1485.92	0.713412	0.187792	3.79896	0.000145307	0.0042406
ENSMUSG00000036553	Sh3tc1	1757.89	0.661177	0.174027	3.79928	0.000145119	0.0042406
ENSMUSG00000041708	Mpped1	120.433	-1.38374	0.364263	-3.79873	0.000145439	0.0042406
ENSMUSG00000021474	Sfxn1	6211.1	-0.433509	0.114176	-3.79686	0.000146543	0.00426481
ENSMUSG00000022297	Fzd6	720.577	0.840495	0.221449	3.79543	0.00014739	0.00427348
ENSMUSG00000023008	Fmnl3	1510.41	0.501066	0.132006	3.79579	0.000147175	0.00427348
ENSMUSG00000022793	B4galt4	357.021	0.954708	0.251852	3.79076	0.00015019	0.00434656
ENSMUSG00000031995	St14	2555	0.522811	0.137961	3.78956	0.000150914	0.00435942
ENSMUSG00000120880	1700029K24Rik	26.5998	2.93331	0.774903	3.78539	0.000153469	0.00442502
ENSMUSG00000021913	Ogdhl	3817.03	0.508261	0.134358	3.78288	0.000155022	0.0044533
ENSMUSG00000094595	Fsbp	142.621	1.12425	0.297162	3.7833	0.000154766	0.0044533
ENSMUSG00000022564	Grina	680.71	0.858019	0.227077	3.77854	0.000157749	0.00452331
ENSMUSG00000042978	Sbk1	3962.99	0.752948	0.199355	3.77692	0.000158777	0.00454442
ENSMUSG00000023387	Kcnk16	80.4736	1.94169	0.514276	3.77558	0.000159633	0.00456052
ENSMUSG00000014198	Zfp385c	47.3841	4.06853	1.07832	3.77303	0.000161277	0.00458069
ENSMUSG00000028180	Zranb2	5087.19	-0.326164	0.0864545	-3.77266	0.000161515	0.00458069
ENSMUSG00000029503	P2rx2	52.3897	2.19716	0.582238	3.77366	0.000160873	0.00458069
ENSMUSG00000037410	Tbc1d2b	1239.53	0.562064	0.148979	3.77278	0.000161437	0.00458069
ENSMUSG00000029802	Abcg2	3644.6	0.581957	0.154474	3.76735	0.000164988	0.00467065
ENSMUSG00000027646	Src	3784.81	0.563586	0.149658	3.76584	0.000165993	0.00468975
ENSMUSG00000044030	Irf2bp1	2033.64	0.425323	0.112955	3.76543	0.000166265	0.00468975
ENSMUSG00000108801	Gm39090	104.022	1.89884	0.505068	3.75957	0.000170207	0.00479226
ENSMUSG00000022270	Retreg1	550.657	1.00364	0.267196	3.75618	0.00017253	0.00484017
ENSMUSG00000063506	Arhgap22	261.763	1.7908	0.476705	3.75661	0.000172228	0.00484017
ENSMUSG00000002028	Kmt2a	8388.27	0.341874	0.0910533	3.75466	0.000173577	0.004847
ENSMUSG00000021638	Ocln	856.327	0.708673	0.188718	3.75519	0.000173207	0.004847
ENSMUSG00000073676	Hspe1	10322	-0.400775	0.106746	-3.75447	0.000173708	0.004847
ENSMUSG00000025155	Dus1l	3256.77	-0.371855	0.0991065	-3.75208	0.000175374	0.00487602
ENSMUSG00000040728	Esrp1	4876.54	0.885165	0.235913	3.75208	0.000175373	0.00487602
ENSMUSG00000037855	Zfp365	284.786	-1.28778	0.343346	-3.75068	0.000176357	0.00489397
ENSMUSG00000043895	S1pr2	2157	0.454076	0.121078	3.75026	0.000176648	0.00489397
ENSMUSG00000025997	Ikzf2	239.026	1.20734	0.322245	3.74665	0.000179214	0.00495625
ENSMUSG00000075232	Amd1	2967.11	-0.395187	0.105491	-3.74618	0.000179544	0.00495657
ENSMUSG00000006567	Atp7b	3119.04	0.417339	0.111448	3.74469	0.000180617	0.00497569
ENSMUSG00000024308	Tapbp	546.372	0.893277	0.238568	3.74433	0.000180876	0.00497569
ENSMUSG00000022257	Laptm4b	4057.7	-0.950779	0.254022	-3.7429	0.000181912	0.00499535
ENSMUSG00000041126	H2az2	2955.43	0.45772	0.122437	3.73841	0.000185188	0.00507636
ENSMUSG00000020019	Ntn4	62.4945	2.37474	0.635979	3.73399	0.000188468	0.00511228
ENSMUSG00000026335	Pam	1171.22	0.743179	0.19898	3.73494	0.000187757	0.00511228
ENSMUSG00000030650	Tmc5	33.7041	3.95171	1.0578	3.73579	0.000187127	0.00511228
ENSMUSG00000039031	Arhgap18	1307.27	0.580403	0.155402	3.73485	0.000187828	0.00511228
ENSMUSG00000039221	Rpl22l1	2083.26	-0.44765	0.119879	-3.73417	0.000188336	0.00511228
ENSMUSG00000040204	Pclaf	5814.3	-0.480811	0.128743	-3.73467	0.000187961	0.00511228
ENSMUSG00000034771	Tle2	219.585	1.2601	0.337915	3.72904	0.00019221	0.0052047
ENSMUSG00000028618	Tmem59	2494.71	0.417179	0.112086	3.72195	0.000197692	0.00534386
ENSMUSG00000022788	Fgd4	487.794	0.816882	0.219684	3.71843	0.000200464	0.0054094
ENSMUSG00000062822	4833420G17Rik	1889.29	0.590426	0.158878	3.71622	0.000202226	0.0054475
ENSMUSG00000030956	Fam53b	1473.3	-0.639776	0.172266	-3.71389	0.000204099	0.00548224
ENSMUSG00000089704	Galnt2	3509.02	0.479369	0.12908	3.71374	0.00020422	0.00548224
ENSMUSG00000057286	St6galnac2	660.259	0.792897	0.213652	3.71117	0.000206304	0.00552865
ENSMUSG00000020430	Pes1	7841.54	-0.407527	0.109861	-3.70948	0.000207683	0.00553919
ENSMUSG00000095041		3478.35	0.657466	0.177209	3.71011	0.000207171	0.00553919
ENSMUSG00000109991	Gm6284	74.2755	2.88096	0.776668	3.70938	0.000207764	0.00553919
ENSMUSG00000061143	Maml3	1351.19	0.965044	0.260386	3.7062	0.000210388	0.00559957
ENSMUSG00000031781	Ciapin1	3324.24	-0.507826	0.137269	-3.69948	0.00021604	0.00574017
ENSMUSG00000039830	Olig2	125.54	1.94529	0.525924	3.6988	0.000216622	0.00574584
ENSMUSG00000055053	Nfic	300	1.55351	0.420156	3.69745	0.000217777	0.00576664
ENSMUSG00000054226	Tprkb	1023.35	-0.753491	0.203881	-3.69575	0.000219242	0.00579558
ENSMUSG00000039640	Mrpl12	5109.79	-0.475626	0.128715	-3.69519	0.000219721	0.00579839
ENSMUSG00000033542	Arhgef5	3558.85	0.645417	0.174729	3.69382	0.000220911	0.00581995
ENSMUSG00000037692	Ahdc1	7162.69	0.782457	0.211874	3.69303	0.0002216	0.00582824
ENSMUSG00000026475	Rgs16	343.365	1.51616	0.410859	3.69022	0.000224058	0.00588295
ENSMUSG00000039220	Ppp1r10	4983.79	-0.38102	0.103339	-3.68709	0.000226833	0.00594578
ENSMUSG00000022472	Desi1	2292.89	-0.425196	0.115341	-3.68642	0.000227435	0.00595153
ENSMUSG00000025409	Mbd6	3123.6	0.480614	0.130432	3.68479	0.000228891	0.00597959
ENSMUSG00000023030	Slc11a2	2153.78	-0.490597	0.133227	-3.6824	0.000231045	0.00601566
ENSMUSG00000052566	Hook2	2262.12	0.541582	0.147058	3.68278	0.000230704	0.00601566
ENSMUSG00000070576	Mn1	704.559	-1.53344	0.416633	-3.68056	0.000232723	0.00604924
ENSMUSG00000026836	Acvr1	891.457	0.718279	0.195195	3.67979	0.000233425	0.00604997
ENSMUSG00000030979	Uros	466.188	0.71162	0.193392	3.67968	0.000233528	0.00604997
ENSMUSG00000031309	Rps6ka3	1581.05	0.606889	0.16506	3.67678	0.000236199	0.006109
ENSMUSG00000064179	Tnnt1	196.827	1.32172	0.360098	3.67044	0.000242137	0.00624184
ENSMUSG00000067924	Rtl8b	442.299	-1.03526	0.28205	-3.67047	0.000242102	0.00624184
ENSMUSG00000053730	Tmem39b	1475.67	-0.486632	0.132777	-3.66504	0.000247298	0.00636436
ENSMUSG00000021208	Ifi27l2b	110.653	1.54322	0.421368	3.66241	0.000249854	0.00640893
ENSMUSG00000047789	Slc38a9	1060.91	-0.601515	0.164224	-3.66278	0.000249493	0.00640893
ENSMUSG00000022864	D16Ertd472e	929.244	-0.709336	0.194067	-3.65512	0.000257063	0.006583
ENSMUSG00000087484	2900089D17Rik	105.015	1.50481	0.411834	3.65393	0.000258255	0.00660267
ENSMUSG00000060548	Tnfrsf19	2686.57	-1.06503	0.291587	-3.65253	0.000259671	0.00662801
ENSMUSG00000021958	Pinx1	1156.29	-0.68009	0.18622	-3.65207	0.000260132	0.00662888
ENSMUSG00000016552	Foxred2	1103.21	1.05307	0.288708	3.64753	0.000264772	0.00669237
ENSMUSG00000029722	Agfg2	410.813	0.832387	0.228176	3.64801	0.000264277	0.00669237
ENSMUSG00000030605	Mfge8	1755.6	0.833818	0.228513	3.64889	0.000263374	0.00669237
ENSMUSG00000032135	Mcam	224.269	0.85288	0.233787	3.6481	0.000264185	0.00669237
ENSMUSG00000032531	Amotl2	7510.48	-0.635049	0.174098	-3.64766	0.000264639	0.00669237
ENSMUSG00000073643	Wdfy1	1696.4	-0.940435	0.257947	-3.64585	0.000266506	0.00672529
ENSMUSG00000046743	Fat4	529.015	0.872834	0.23959	3.64303	0.000269446	0.00678846
ENSMUSG00000029648	Flt1	3334.92	1.68907	0.464809	3.6339	0.000279164	0.00699818
ENSMUSG00000039062	Anpep	1234.45	-1.20216	0.330749	-3.63467	0.00027834	0.00699818
ENSMUSG00000045095	Magi1	3220.52	0.609188	0.167657	3.63353	0.000279568	0.00699818
ENSMUSG00000060477	Irak2	180.229	1.21699	0.334917	3.6337	0.000279388	0.00699818
ENSMUSG00000046500	Tafa4	175.19	2.16263	0.595271	3.63302	0.000280127	0.00700094
ENSMUSG00000003283	Hck	57.3711	2.31729	0.638394	3.62987	0.000283562	0.00706542
ENSMUSG00000028803	Nipal3	784.271	0.7808	0.215107	3.62982	0.000283615	0.00706542
ENSMUSG00000019979	Apaf1	1976.71	0.452707	0.1248	3.62747	0.000286212	0.00711872
ENSMUSG00000027690	Slc2a2	1331.44	-3.22742	0.890595	-3.62389	0.000290201	0.00719674
ENSMUSG00000071646	Mta2	10086.1	-0.350172	0.0966303	-3.62383	0.000290273	0.00719674
ENSMUSG00000025702	Marchf8	1726.5	0.44451	0.122725	3.622	0.000292332	0.00723576
ENSMUSG00000052013	Btla	165.901	-2.16659	0.598241	-3.62161	0.000292776	0.00723576
ENSMUSG00000001158	Snrnp27	1872.77	-0.384967	0.106407	-3.61788	0.00029703	0.00732925
ENSMUSG00000045672	Col27a1	654.344	-1.15419	0.319077	-3.61726	0.000297734	0.00733049
ENSMUSG00000121382		139.551	1.27749	0.35319	3.61701	0.000298022	0.00733049
ENSMUSG00000019929	Dcn	110.803	2.73219	0.755685	3.61552	0.000299748	0.00736131
ENSMUSG00000044768	Macir	207.236	-1.02121	0.282651	-3.61298	0.000302694	0.00742197
ENSMUSG00000000085	Scmh1	782.738	0.935117	0.259031	3.61005	0.000306134	0.00748274
ENSMUSG00000018569	Cldn7	3331.56	0.656728	0.181912	3.61014	0.00030603	0.00748274
ENSMUSG00000032737	Inppl1	8412.96	0.538885	0.149333	3.60862	0.000307827	0.00751234
ENSMUSG00000058318	Phf21a	2817.96	0.500619	0.138836	3.60584	0.000311146	0.00756959
ENSMUSG00000117486	Gm30938	83.9814	2.29238	0.635707	3.60603	0.000310919	0.00756959
ENSMUSG00000020124	Usp15	5898.58	-0.359642	0.0998404	-3.60217	0.000315573	0.0076556
ENSMUSG00000053559	Smagp	301.666	0.961784	0.267007	3.60209	0.000315664	0.0076556
ENSMUSG00000026701	Prdx6	11885.3	-0.34613	0.0961166	-3.60114	0.000316822	0.00767173
ENSMUSG00000026469	Xpr1	3120.44	0.4774	0.13267	3.5984	0.000320177	0.00774092
ENSMUSG00000037419	Endod1	219.789	1.19716	0.333247	3.5924	0.000327643	0.00790916
ENSMUSG00000060969	Irx1	513.665	-1.64192	0.4573	-3.59046	0.0003301	0.00795612
ENSMUSG00000028278	Rragd	5883.16	0.714898	0.199135	3.59002	0.000330656	0.00795722
ENSMUSG00000026254	Eif4e2	5147.49	-0.373905	0.104216	-3.5878	0.000333481	0.00801282
ENSMUSG00000026457	Adipor1	6035.82	0.455162	0.126917	3.5863	0.000335402	0.00803418
ENSMUSG00000029797	Sspo	190.994	2.02779	0.565413	3.58639	0.000335291	0.00803418
ENSMUSG00000058325	Dock1	4725.41	0.581549	0.16226	3.58405	0.000338307	0.0080913
ENSMUSG00000047420	Fam180a	25.3497	-4.58	1.27803	-3.58364	0.000338843	0.0080917
ENSMUSG00000019975	Ikbip	565.121	0.822668	0.229626	3.58264	0.000340141	0.00811025
ENSMUSG00000061576	Dpp6	149.041	1.47514	0.411908	3.58123	0.000341984	0.00814174
ENSMUSG00000068551	Zfp467	728.512	0.997292	0.278676	3.57868	0.000345332	0.00820888
ENSMUSG00000022102	Dok2	561.321	1.50112	0.419767	3.57607	0.0003488	0.00827868
ENSMUSG00000029610	Aimp2	2735.91	-0.38996	0.109125	-3.57351	0.000352233	0.00834745
ENSMUSG00000032548	Slco2a1	131.504	1.63413	0.457943	3.56842	0.000359139	0.00849817
ENSMUSG00000030022	Adamts9	3062.07	0.999501	0.280154	3.56769	0.000360148	0.00850912
ENSMUSG00000028333	Anp32b	19343.8	-0.360075	0.10097	-3.56617	0.000362236	0.00854548
ENSMUSG00000005846	Rsl1d1	10447.6	-0.449985	0.126381	-3.56055	0.000370081	0.00870212
ENSMUSG00000063524	Eno1	36464.6	-0.378242	0.106229	-3.56064	0.000369956	0.00870212
ENSMUSG00000099759	1700030C10Rik	90.4927	1.7029	0.478314	3.56021	0.000370553	0.00870212
ENSMUSG00000015291	Gdi1	3885.8	0.404216	0.113595	3.55839	0.000373134	0.00874953
ENSMUSG00000013736	Trnt1	2741.41	-0.422149	0.118659	-3.55767	0.000374152	0.00876022
ENSMUSG00000035852	Misp	315.461	1.47509	0.414755	3.55653	0.000375789	0.00878533
ENSMUSG00000057113	Npm1	86662	-0.347052	0.0976323	-3.55468	0.000378433	0.00882067
ENSMUSG00000075334	Rprm	105.337	1.78614	0.502463	3.55476	0.00037832	0.00882067
ENSMUSG00000007041	Clic1	2841.36	0.465926	0.131118	3.55349	0.00038016	0.00884767
ENSMUSG00000020393	Kremen1	801.028	0.667238	0.187801	3.55289	0.000381017	0.00885438
ENSMUSG00000032358	Fam83b	250.759	1.38831	0.390956	3.55107	0.000383667	0.00890268
ENSMUSG00000060073	Psma3	3726.7	-0.352325	0.0992385	-3.55029	0.000384812	0.00891595
ENSMUSG00000022558	Mroh1	2217.31	0.665041	0.187419	3.54842	0.000387546	0.00896595
ENSMUSG00000028413	B4galt1	2466.44	0.583896	0.164616	3.54702	0.000389622	0.00900062
ENSMUSG00000048022	Tmem229a	410.762	-0.886574	0.250017	-3.54606	0.000391044	0.00902009
ENSMUSG00000006403	Adamts4	241.962	-0.879725	0.248327	-3.54261	0.000396183	0.00911162
ENSMUSG00000029576	Radil	500.225	1.24335	0.350967	3.54264	0.000396136	0.00911162
ENSMUSG00000103898	Gm30238	27.2553	2.92213	0.825707	3.53894	0.000401734	0.00922565
ENSMUSG00000027099	Mtx2	1363.51	-0.487735	0.137931	-3.53608	0.000406119	0.00931263
ENSMUSG00000032575	Manf	4577.84	-0.460489	0.130261	-3.53513	0.000407577	0.0093186
ENSMUSG00000040811	Eml2	1145.65	0.712134	0.20143	3.53539	0.000407181	0.0093186
ENSMUSG00000024064	Galnt14	182.251	-1.95101	0.551956	-3.53472	0.000408206	0.0093193
ENSMUSG00000020427	Igfbp3	1099.35	-0.99871	0.282677	-3.53305	0.000410799	0.00936478
ENSMUSG00000032514	Ttc21a	89.9679	-1.37194	0.388843	-3.52827	0.00041829	0.00952159
ENSMUSG00000057897	Camk2b	218.534	1.50104	0.425665	3.52634	0.000421338	0.00957698
ENSMUSG00000024457	Trim26	2390.28	0.424145	0.120342	3.5245	0.000424276	0.00962971
ENSMUSG00000095123	Gm21781	819.853	0.841909	0.239011	3.52247	0.000427548	0.00968985
ENSMUSG00000048528	Nkx1-2	1094.58	-2.95959	0.840809	-3.51994	0.000431651	0.0097686
ENSMUSG00000035726	Supt16	19142.5	-0.336185	0.0957113	-3.51249	0.000443931	0.0100319
ENSMUSG00000008035	Mid1ip1	1770.83	-0.582462	0.165892	-3.51109	0.000446269	0.0100702
ENSMUSG00000021585	Cast	1307.04	0.698837	0.199141	3.50926	0.000449356	0.0101251
ENSMUSG00000015837	Sqstm1	5703.31	0.414958	0.118332	3.50672	0.000453659	0.0102073
ENSMUSG00000028755	Cda	151.328	2.08414	0.594647	3.50484	0.000456883	0.0102502
ENSMUSG00000063884	Ptcd3	4509.65	-0.317483	0.090575	-3.5052	0.000456272	0.0102502
ENSMUSG00000022505	Emp2	496.714	1.38878	0.396481	3.50276	0.00046046	0.0103156
ENSMUSG00000006469	Slc34a3	75.6977	-1.79844	0.513531	-3.50211	0.000461587	0.010326
ENSMUSG00000003355	Fkbp11	872.371	-0.681518	0.194715	-3.50008	0.000465111	0.0103778
ENSMUSG00000034607	Pof1b	32.0672	3.48594	0.99598	3.50001	0.000465236	0.0103778
ENSMUSG00000022332	Khdrbs3	1685.39	-0.509624	0.145773	-3.49601	0.000472268	0.0105046
ENSMUSG00000101599	Gm20342	260.421	0.858785	0.245623	3.49635	0.000471661	0.0105046
ENSMUSG00000056201	Cfl1	42218.7	-0.309763	0.0886195	-3.49543	0.000473302	0.0105126
ENSMUSG00000008318	Relt	434.807	1.44591	0.413943	3.49301	0.000477604	0.010533
ENSMUSG00000022565	Plec	6988.52	0.710403	0.20337	3.49316	0.000477338	0.010533
ENSMUSG00000028070	Naxe	1049.61	0.596818	0.170808	3.4941	0.000475671	0.010533
ENSMUSG00000032842	Abcc10	793.794	0.544519	0.155846	3.49396	0.000475919	0.010533
ENSMUSG00000040557	Mettl27	454.575	0.992334	0.284084	3.4931	0.000477456	0.010533
ENSMUSG00000030029	Lrig1	1386.43	-0.679474	0.194695	-3.48993	0.000483141	0.01064
ENSMUSG00000024781	Lipa	1201.22	0.650114	0.186358	3.48852	0.0004857	0.0106512
ENSMUSG00000032221	Mns1	3935.56	-0.489938	0.140425	-3.48897	0.000484888	0.0106512
ENSMUSG00000120026	Gm57421	33.8023	2.13761	0.612714	3.48877	0.000485256	0.0106512
ENSMUSG00000031549	Ido2	66.0213	-1.82832	0.524505	-3.4858	0.000490674	0.0107451
ENSMUSG00000119996	Gm57286	93.1111	1.42979	0.410725	3.48114	0.000499278	0.0109182
ENSMUSG00000030657	Xylt1	423.481	-0.945536	0.271876	-3.47782	0.000505514	0.0110283
ENSMUSG00000063229	Ldha	86410.7	-0.352713	0.101421	-3.4777	0.000505731	0.0110283
ENSMUSG00000028542	Slc6a9	329.814	1.30947	0.37663	3.4768	0.000507435	0.0110346
ENSMUSG00000034227	Foxj1	1258.19	-1.29276	0.371808	-3.47696	0.000507135	0.0110346
ENSMUSG00000015478	Rnf5	1296.69	0.42074	0.121107	3.47411	0.000512552	0.0110826
ENSMUSG00000021033	Gstz1	828.93	0.759851	0.218704	3.47433	0.000512136	0.0110826
ENSMUSG00000021057	Akap5	330.992	1.13357	0.326262	3.47443	0.00051194	0.0110826
ENSMUSG00000029260	Ugt2b34	103.135	1.454	0.418656	3.47303	0.000514624	0.0110826
ENSMUSG00000030201	Lrp6	6776.53	0.305298	0.0878994	3.47326	0.000514178	0.0110826
ENSMUSG00000033792	Atp7a	1166.49	0.559598	0.161074	3.47418	0.000512424	0.0110826
ENSMUSG00000039483	Asb6	1495.96	-0.452827	0.130356	-3.47376	0.000513216	0.0110826
ENSMUSG00000040270	Bach2	549.76	1.30224	0.375151	3.47126	0.000518029	0.0111405
ENSMUSG00000040102	Klhl42	678.054	0.587871	0.169478	3.46872	0.00052294	0.0112306
ENSMUSG00000021794	Glud1	8351.31	0.39592	0.11418	3.4675	0.000525316	0.0112661
ENSMUSG00000023781	Hes7	160.856	-2.85326	0.823232	-3.46593	0.000528409	0.0113168
ENSMUSG00000036339	Tmem260	838.355	0.920452	0.265793	3.46304	0.000534116	0.0114233
ENSMUSG00000009739	Pou6f1	274.34	1.58417	0.457591	3.46197	0.000536235	0.0114529
ENSMUSG00000025255	Zfhx4	277.927	1.60774	0.464485	3.46134	0.000537488	0.011464
ENSMUSG00000035606	Ky	68.4172	-2.16785	0.626658	-3.45939	0.000541401	0.0115316
ENSMUSG00000037280	Galnt6	122.869	1.58547	0.458361	3.45899	0.0005422	0.0115329
ENSMUSG00000106361	Gm35066	55.2895	2.0532	0.593885	3.45724	0.00054573	0.0115921
ENSMUSG00000008301	Phax	3014.65	-0.483867	0.140015	-3.45582	0.000548616	0.0116236
ENSMUSG00000068154	Insm1	55.7184	-2.4146	0.698713	-3.45578	0.000548704	0.0116236
ENSMUSG00000002083	Bbc3	187.568	1.00018	0.289771	3.45162	0.00055724	0.0117884
ENSMUSG00000033467	Crlf2	185.784	1.35864	0.394197	3.44661	0.000567673	0.0119809
ENSMUSG00000079057	Cyp4v3	42.8249	1.91364	0.555241	3.44651	0.00056788	0.0119809
ENSMUSG00000020091	Eif4ebp2	19921.3	-0.398758	0.115806	-3.44332	0.000574613	0.0121065
ENSMUSG00000020423	Btg2	556.185	0.756983	0.220146	3.43856	0.000584821	0.0122865
ENSMUSG00000028970	Abcb1b	203.08	-1.26948	0.369224	-3.43823	0.000585521	0.0122865
ENSMUSG00000092981	Mir5125	384.748	0.709696	0.206379	3.43879	0.000584315	0.0122865
ENSMUSG00000038763	Alpk3	1116.99	1.17582	0.342511	3.43295	0.000597052	0.0125116
ENSMUSG00000026694	Mettl13	2087.43	-0.461563	0.134498	-3.43174	0.000599732	0.0125508
ENSMUSG00000044786	Zfp36	384.528	1.11019	0.323681	3.42987	0.000603859	0.0126203
ENSMUSG00000003847	Nfat5	4132.95	0.405688	0.118329	3.42846	0.000607013	0.0126673
ENSMUSG00000017754	Pltp	168.15	1.52557	0.445014	3.42814	0.000607736	0.0126673
ENSMUSG00000063273	Naa15	10824.3	-0.373914	0.109089	-3.42759	0.000608956	0.0126757
ENSMUSG00000071723	Gspt2	675.567	0.489548	0.142991	3.42363	0.000617901	0.0128448
ENSMUSG00000023723	Mrps23	1509.05	-0.45136	0.131853	-3.42322	0.000618851	0.0128473
ENSMUSG00000055435	Maf	785.971	-1.50095	0.438538	-3.42263	0.000620185	0.0128579
ENSMUSG00000026668	Ucma	37.8492	3.61137	1.05526	3.42227	0.000621015	0.012858
ENSMUSG00000020105	Lrig3	3236.6	0.9208	0.269177	3.4208	0.000624365	0.0129095
ENSMUSG00000021373	Cap2	571.615	-0.941949	0.2754	-3.4203	0.000625521	0.0129095
ENSMUSG00000038437	Mllt6	3805.53	0.509371	0.148935	3.4201	0.00062599	0.0129095
ENSMUSG00000000282	Mnt	2453.66	0.414564	0.121276	3.41835	0.000630013	0.0129753
ENSMUSG00000046312	Myorg	1621.51	0.79998	0.234132	3.41679	0.000633636	0.0130262
ENSMUSG00000062327	T	10879.4	-1.91989	0.561994	-3.41621	0.000634995	0.0130262
ENSMUSG00000112478	Gm47761	110.186	1.65421	0.484208	3.41633	0.000634708	0.0130262
ENSMUSG00000040146	Rgl3	911.557	0.878823	0.257366	3.41468	0.000638576	0.0130824
ENSMUSG00000032373	Car12	204.402	-1.09794	0.321577	-3.41424	0.000639613	0.0130864
ENSMUSG00000024914	Drap1	2162.54	0.453341	0.132802	3.41366	0.000640977	0.0130971
ENSMUSG00000017715	Pgs1	1858.2	-0.385965	0.113117	-3.41207	0.000644708	0.0131297
ENSMUSG00000035314	Gdpd5	725.276	0.83113	0.243597	3.41191	0.000645101	0.0131297
ENSMUSG00000111877	Gm6477	606.371	-0.587309	0.172135	-3.41191	0.000645086	0.0131297
ENSMUSG00000024215	Spdef	149.236	1.73687	0.509117	3.41154	0.000645978	0.0131304
ENSMUSG00000001240	Ramp2	509.496	0.714014	0.209336	3.41085	0.000647612	0.0131464
ENSMUSG00000002984	Tomm40	6091.23	-0.398921	0.116993	-3.40978	0.000650156	0.0131809
ENSMUSG00000023915	Tnfrsf21	1259.61	-0.539282	0.158204	-3.40877	0.000652568	0.0131954
ENSMUSG00000068749	Psma5	2265.42	-0.443944	0.130225	-3.40905	0.00065189	0.0131954
ENSMUSG00000038775	Vill	790.327	0.863772	0.25352	3.40712	0.00065653	0.0132583
ENSMUSG00000029994	Anxa4	1115.39	0.496865	0.145878	3.40604	0.000659117	0.0132933
ENSMUSG00000033880	Lgals3bp	249.255	1.09948	0.322838	3.40566	0.000660042	0.0132948
ENSMUSG00000025980	Hspd1	36928.4	-0.43769	0.128567	-3.40438	0.000663138	0.0133399
ENSMUSG00000017802	Retreg3	2755.25	0.40339	0.118553	3.40261	0.000667465	0.0134007
ENSMUSG00000070056	Mfhas1	709.978	0.780246	0.22932	3.40243	0.000667882	0.0134007
ENSMUSG00000021681	Aggf1	3081.44	-0.417875	0.122894	-3.40028	0.000673161	0.0134719
ENSMUSG00000078619	Smarcd2	2912.49	-0.353919	0.104078	-3.40053	0.000672565	0.0134719
ENSMUSG00000079197	Psme2	1456.96	0.555341	0.163368	3.39932	0.000675532	0.013502
ENSMUSG00000022300	Dcaf13	2532.96	-0.366984	0.107982	-3.39858	0.000677367	0.0135213
ENSMUSG00000025268	Maged2	1663.86	0.508673	0.149718	3.39755	0.000679924	0.013555
ENSMUSG00000025104	Hdgfl3	1730.87	-0.487554	0.143732	-3.3921	0.000693602	0.0137848
ENSMUSG00000039529	Atp8b1	55.6516	1.70065	0.501386	3.3919	0.000694109	0.0137848
ENSMUSG00000066306	Numa1	17126.1	0.303943	0.0895931	3.39249	0.000692614	0.0137848
ENSMUSG00000005892	Trh	10588.2	1.3701	0.404275	3.38904	0.000701378	0.0138937
ENSMUSG00000067851	Arfgef1	5675.36	0.439841	0.129776	3.38923	0.000700889	0.0138937
ENSMUSG00000020282	Rhbdf1	447.958	0.733565	0.216621	3.38639	0.000708178	0.0139751
ENSMUSG00000022321	Cdh10	273.869	1.23319	0.364109	3.38688	0.000706923	0.0139751
ENSMUSG00000025068	Gsto1	1469.82	0.871051	0.257204	3.38662	0.000707595	0.0139751
ENSMUSG00000008206	Cers4	948.484	0.788257	0.232949	3.38382	0.000714836	0.0140886
ENSMUSG00000002076	Hsf2bp	70.4683	1.68618	0.49846	3.38277	0.000717587	0.0141104
ENSMUSG00000038374	Rbm8a	7034.69	-0.409093	0.120937	-3.38271	0.000717752	0.0141104
ENSMUSG00000038352	Arl5c	69.4894	-1.55626	0.460257	-3.3813	0.000721447	0.0141651
ENSMUSG00000031489	Adrb3	113.404	-2.32716	0.688531	-3.37989	0.000725142	0.0142018
ENSMUSG00000037260	Hgsnat	1150.63	0.552476	0.163449	3.38012	0.000724548	0.0142018
ENSMUSG00000024986	Hhex	774.135	1.32433	0.391933	3.37898	0.000727553	0.0142311
ENSMUSG00000000753	Serpinf1	84.1279	2.29928	0.680899	3.37683	0.000733254	0.0143247
ENSMUSG00000036606	Plxnb2	11528.7	0.293266	0.0868702	3.37591	0.000735728	0.014355
ENSMUSG00000038503	Mesd	3279.55	-0.331617	0.0983815	-3.37072	0.000749713	0.0145913
ENSMUSG00000091472	Gm3739	33.1917	2.28407	0.677615	3.37075	0.000749637	0.0145913
ENSMUSG00000020961	Ston2	3338.96	0.66154	0.196301	3.37003	0.000751603	0.0146098
ENSMUSG00000000056	Narf	1718.28	0.486237	0.144321	3.36914	0.000754027	0.0146387
ENSMUSG00000014426	Map3k4	5766.52	0.333748	0.0990795	3.36849	0.000755811	0.014655
ENSMUSG00000024732	Ccdc86	2525.91	-0.414053	0.122962	-3.36733	0.000759003	0.0146986
ENSMUSG00000030335	Mrpl51	1889.65	-0.384276	0.114165	-3.36598	0.000762717	0.0147522
ENSMUSG00000009549	Srp14	1642.99	-0.424354	0.126198	-3.36262	0.00077207	0.0148044
ENSMUSG00000024800	Rpp30	917.97	-0.60571	0.180061	-3.36392	0.000768452	0.0148044
ENSMUSG00000025626	Phf6	3508.01	-0.441202	0.13113	-3.36462	0.000766499	0.0148044
ENSMUSG00000028410	Dnaja1	6772.61	-0.348864	0.10373	-3.3632	0.000770454	0.0148044
ENSMUSG00000035376	Hacd2	1432.5	0.496829	0.14775	3.36264	0.000772019	0.0148044
ENSMUSG00000036333	Kidins220	2983.36	0.565665	0.168167	3.3637	0.00076904	0.0148044
ENSMUSG00000038351	Sgsm2	861.918	0.613094	0.18232	3.36274	0.000771734	0.0148044
ENSMUSG00000034384	Barhl2	36.0335	5.51338	1.63998	3.36185	0.000774208	0.0148271
ENSMUSG00000025404	R3hdm2	4680.49	0.495069	0.147303	3.36088	0.000776945	0.0148612
ENSMUSG00000022772	Senp5	2387.77	0.514618	0.153169	3.35981	0.000779972	0.0148826
ENSMUSG00000086549	Gm13648	61.0618	1.83282	0.545479	3.36002	0.000779377	0.0148826
ENSMUSG00000030067	Foxp1	2553.23	0.594417	0.176964	3.35898	0.000782316	0.014909
ENSMUSG00000056608	Chd9	2143.02	1.10087	0.328017	3.35614	0.00079038	0.0150443
ENSMUSG00000015176	Nolc1	20262.4	-0.396695	0.118241	-3.35498	0.000793698	0.0150588
[truncated: 30,671 more rows]

## Sheet: DESeq_EPI_male
Ensembl.ID	Gene	baseMean	log2FoldChange	lfcSE	stat	pvalue	padj
[truncated: 29,144 more rows]

## Sheet: DESeq_EPC_female
Ensembl.ID	Gene	baseMean	log2FoldChange	lfcSE	stat	pvalue	padj
[truncated: 28,924 more rows]

[truncated: 1 more sheets: DESeq_EPC_male]
